# Supplementary material for: Crystal structure and Hirshfeld surface analysis of 1,6-di­amino-2-oxo-4-(thio­phen-2-yl)-1,2-di­hydro­pyridine-3,5-dicarbo­nitrile
Source: Acta Crystallogr E Crystallogr Commun. 2023 Apr 21;79(Pt 5):494–8. doi: 10.1107/S2056989023003237 (PMC10162080; doi:10.1107/S2056989023003237)
Supplement: Supplementary file 1 [file e-79-00494-sup1.cif]

##############################################################################
#                                                                            #
# This CIF contains the data in a paper accepted for publication in          #
# Acta Crystallographica Section E. It conforms to the requirements of       #
# Notes for Authors for Acta Crystallographica Section E, and has been       #
# peer reviewed under the auspices of the IUCr Commission on Journals.       #
#                                                                            #
# Full details of the Crystallographic Information File format               #
# are given in the paper "The Crystallographic Information File (CIF):       #
# a New Standard Archive File for Crystallography" by S. R. Hall, F. H.      #
# Allen and I. D. Brown [Acta Cryst. (1991), A47, 655-685].                  #
#                                                                            #
# The current version of the core CIF dictionary is obtainable from          #
# ftp://ftp.iucr.org/pub/cif_core.dic.                                       #
#                                                                            #
# Software is freely available for graphical display of the structure(s)     #
# in this CIF. For information consult the CIF software page                 #
# http://www.iucr.org/resources/cif/software.                                #
#                                                                            #
# This file may be used for bona fide research purposes within the           #
# scientific community so long as proper attribution is given to the journal # 
# article from which it was obtained.                                        #
#                                                                            #
##############################################################################
data_I
_audit_creation_method     SHELXL-2013
_journal_date_recd_electronic     2023-03-28
_journal_date_accepted     2023-04-07
_journal_name_full     'Acta Crystallographica, Section E'
_journal_year     2023
_journal_volume     79
_journal_issue      5
_journal_page_first     0
_journal_page_last     0
_journal_paper_category     GO
_journal_paper_doi     10.1107/S2056989023003237
_journal_coeditor_code     TX2066
_publ_contact_author_name     'Ajaya Bhattarai'
_publ_contact_author_address
;
Department of Chemistry,
M.M.A.M.C (Tribhuvan University) Biratnagar,
Nepal
;
_publ_contact_author_email     'ajaya.bhattarai@mmamc.tu.edu.np'
_publ_contact_author_fax     ?
_publ_contact_author_phone     ?
_publ_section_title
;
Crystal structure and Hirshfeld surface analysis of
1,6-diamino-2-oxo-4-(thiophen-2-yl)-1,2-dihydropyridine-3,5-dicarbonitrile
;
_publ_section_title_footnote     .
loop_
    _publ_author_name
    _publ_author_address
    'Farid N. Naghiyev'
;
Department of Chemistry,
Baku State University, Z. Khalilov str. 23,
Az, 1148 Baku, Azerbaijan
;
    'Victor N. Khrustalev'
;
Peoples' Friendship University of Russia (RUDN University),
Miklukho-Maklay St. 6, Moscow, 117198
Russian Federation
N. D. Zelinsky Institute of Organic Chemistry RAS,
Leninsky Prosp. 47, Moscow, 119991
Russian Federation
;
    'Akkurt, Mehmet'
;
Department of Physics,
Faculty of Sciences,
Erciyes University,
38039 Kayseri,
Turkey
;
    'Ali N. Khalilov'
;
"Composite Materials" Scientific Research Center,
Azerbaijan State Economic University (UNEC),
H. Aliyev str. 135, Az 1063,
Baku, Azerbaijan
Department of Chemistry,
Baku State University, Z. Khalilov str. 23,
Az, 1148 Baku, Azerbaijan
;
    'Ajaya Bhattarai'
;
Department of Chemistry,
M.M.A.M.C (Tribhuvan University) Biratnagar,
Nepal
;
    'Fuad Sh. Kerimli'
;
Department of Chemistry,
Baku State University, Z. Khalilov str. 23,
Az, 1148 Baku, Azerbaijan
;
    '\.Ibrahim G. Mamedov'
;
Department of Chemistry,
Baku State University, Z. Khalilov str. 23,
Az, 1148 Baku, Azerbaijan
;
_publ_section_synopsis
;
In the crystal, molecules are linked by intermolecular N---H...O and N---H...N
hydrogen bonds into ribbons parallel to (022) along the <i>a</i> axis. These
ribbons are connected by N---H...O, N---H...N  hydrogen bonds and van der
Waals interactions.
;
_chemical_name_systematic
;
1,6-Diamino-2-oxo-4-(thiophen-2-yl)-1,2-dihydropyridine-3,5-dicarbonitrile
;
_chemical_name_common     ?
_chemical_formula_moiety     'C11 H7 N5 O S'
_chemical_formula_sum     'C11 H7 N5 O S'
_chemical_formula_iupac     'C11 H7 N5 O S'
_chemical_formula_weight     257.28
_chemical_melting_point     ?
_space_group_crystal_system     triclinic
_space_group_name_H-M_alt     'P -1'
_space_group_name_Hall     '-P 1'
loop_
    _space_group_symop_operation_xyz
    'x, y, z'
    '-x, -y, -z'
_cell_length_a     8.94782(10)
_cell_length_b     9.03908(9)
_cell_length_c     14.87299(18)
_cell_angle_alpha     90.9441(9)
_cell_angle_beta     104.1197(10)
_cell_angle_gamma     111.7451(10)
_cell_volume     1075.92(2)
_cell_formula_units_Z     4
_cell_measurement_reflns_used     26181
_cell_measurement_theta_min     3.06
_cell_measurement_theta_max     78.78
_cell_measurement_temperature     100(2)
_exptl_crystal_description     prism
_exptl_crystal_colour     colourless
_exptl_crystal_size_max     0.25
_exptl_crystal_size_mid     0.20
_exptl_crystal_size_min     0.20
_exptl_crystal_density_diffrn     1.588
_exptl_crystal_density_meas     ?
_exptl_crystal_density_method     ?
_exptl_crystal_F_000     528
_exptl_absorpt_coefficient_mu     2.652
_exptl_absorpt_correction_type     multi-scan
_exptl_absorpt_process_details
;
(CrysAlisPro; Rigaku OD, 2021)
;
_exptl_absorpt_correction_T_min     0.505
_exptl_absorpt_correction_T_max     0.561
_exptl_special_details     ?
_diffrn_ambient_temperature     100(2)
_diffrn_source     'micro-focus sealed X-ray tube'
_diffrn_radiation_type     CuK\a
_diffrn_radiation_wavelength     1.54184
_diffrn_measurement_device_type     'XtaLAB Synergy, Dualflex, HyPix'
_diffrn_measurement_method     '\f and \w'
_diffrn_detector_area_resol_mean     ?
_diffrn_reflns_number     32558
_diffrn_reflns_av_R_equivalents     0.0326
_diffrn_reflns_av_unetI/netI     0.0158
_diffrn_reflns_theta_min     3.086
_diffrn_reflns_theta_max     79.279
_diffrn_reflns_theta_full     67.684
_diffrn_measured_fraction_theta_max     0.974
_diffrn_measured_fraction_theta_full     0.996
_diffrn_reflns_limit_h_min     -11
_diffrn_reflns_limit_h_max     11
_diffrn_reflns_limit_k_min     -10
_diffrn_reflns_limit_k_max     11
_diffrn_reflns_limit_l_min     -18
_diffrn_reflns_limit_l_max     18
_diffrn_standards_number     0
_diffrn_standards_interval_count     0
_diffrn_standards_interval_time     0
_diffrn_standards_decay_%     0
_refine_special_details     ?
_reflns_number_total     4547
_reflns_number_gt     4467
_reflns_threshold_expression     'I > 2\s(I)'
_refine_ls_structure_factor_coef     Fsqd
_refine_ls_matrix_type     full
_refine_ls_R_factor_all     0.0408
_refine_ls_R_factor_gt     0.0404
_refine_ls_wR_factor_gt     0.1042
_refine_ls_wR_factor_ref     0.1045
_refine_ls_goodness_of_fit_ref     1.092
_refine_ls_restrained_S_all     1.092
_refine_ls_number_reflns     4547
_refine_ls_number_parameters     362
_refine_ls_number_restraints     11
_refine_ls_hydrogen_treatment     mixed
_refine_ls_weighting_scheme     calc
_refine_ls_weighting_details
                 'w=1/[\s^2^(Fo^2^)+(0.046P)^2^+1.11P] where P=(Fo^2^+2Fc^2^)/3'
_atom_sites_solution_hydrogens     mixed
_atom_sites_solution_primary     difmap
_atom_sites_solution_secondary     difmap
_refine_ls_shift/su_max     0.001
_refine_ls_shift/su_mean     0.000
_refine_diff_density_max     0.454
_refine_diff_density_min     -0.457
_refine_ls_extinction_method     SHELXL
_refine_ls_extinction_coef     0.0028(3)
_refine_ls_extinction_expression
                                  'Fc^*^=kFc[1+0.001xFc^2^\l^3^/sin(2\q)]^-1/4^'
loop_
    _atom_type_symbol
    _atom_type_description
    _atom_type_scat_dispersion_real
    _atom_type_scat_dispersion_imag
    _atom_type_scat_source
    'C' 'C' 0.0181 0.0091
                         'International Tables Vol C Tables 4.2.6.8 and 6.1.1.4'
    'H' 'H' 0.0000 0.0000
                         'International Tables Vol C Tables 4.2.6.8 and 6.1.1.4'
    'N' 'N' 0.0311 0.0180
                         'International Tables Vol C Tables 4.2.6.8 and 6.1.1.4'
    'O' 'O' 0.0492 0.0322
                         'International Tables Vol C Tables 4.2.6.8 and 6.1.1.4'
    'S' 'S' 0.3331 0.5567
                         'International Tables Vol C Tables 4.2.6.8 and 6.1.1.4'
_computing_data_collection
;
CrysAlisPro 1.171.41.117a (Rigaku OD, 2021)
;
_computing_cell_refinement
;
CrysAlisPro 1.171.41.117a (Rigaku OD, 2021)
;
_computing_data_reduction
;
CrysAlisPro 1.171.41.117a (Rigaku OD, 2021)
;
_computing_structure_solution
;
<i>SHELXT</i> (Sheldrick, 2015a)
;
_computing_structure_refinement
;
SHELXL (Sheldrick, 2015b)
;
_computing_molecular_graphics
;
ORTEP-3 for Windows (Farrugia, 2012)
;
_computing_publication_material
;
PLATON (Spek, 2020)
;
loop_
    _atom_site_type_symbol
    _atom_site_label
    _atom_site_fract_x
    _atom_site_fract_y
    _atom_site_fract_z
    _atom_site_U_iso_or_equiv
    _atom_site_adp_type
    _atom_site_calc_flag
    _atom_site_occupancy
    _atom_site_disorder_assembly
    _atom_site_disorder_group
    S S1 0.42276(5) 0.52922(6) 0.09865(3) 0.02122(13) Uani d 1 . .
    O O1 0.79462(15) 0.40083(16) 0.42272(9) 0.0213(3) Uani d 1 . .
    N N1 0.96105(17) 0.46444(18) 0.32428(10) 0.0155(3) Uani d 1 . .
    N N2 1.07380(19) 0.4068(2) 0.38163(11) 0.0204(3) Uani d 1 . .
    H H2A 1.022(3) 0.306(3) 0.3791(16) 0.024 Uiso d 1 . .
    H H2B 1.100(3) 0.458(3) 0.4416(17) 0.024 Uiso d 1 . .
    N N3 0.44940(19) 0.4937(2) 0.33818(11) 0.0234(3) Uani d 1 . .
    N N4 0.9777(2) 0.6738(2) 0.03594(12) 0.0287(4) Uani d 1 . .
    N N5 1.14206(19) 0.5269(2) 0.23148(11) 0.0209(3) Uani d 1 . .
    H H5A 1.166(3) 0.560(3) 0.1804(18) 0.025 Uiso d 1 . .
    H H5B 1.208(3) 0.495(3) 0.2738(17) 0.025 Uiso d 1 . .
    C C2 0.8182(2) 0.4562(2) 0.34957(12) 0.0167(3) Uani d 1 . .
    C C3 0.7099(2) 0.5149(2) 0.28660(12) 0.0180(3) Uani d 1 . .
    C C4 0.7451(2) 0.5773(2) 0.20585(12) 0.0178(3) Uani d 1 . .
    C C5 0.8932(2) 0.5840(2) 0.18606(12) 0.0170(3) Uani d 1 . .
    C C6 1.0017(2) 0.5258(2) 0.24648(12) 0.0168(3) Uani d 1 . .
    C C7 0.5643(2) 0.5051(2) 0.31343(12) 0.0181(3) Uani d 1 . .
    C C8 0.6340(2) 0.6391(2) 0.14265(12) 0.0175(3) Uani d 1 . .
    C C9 0.6819(2) 0.7868(2) 0.10847(12) 0.0175(3) Uani d 1 . .
    H H9 0.7933 0.8642 0.1235 0.021 Uiso calc 1 . .
    C C10 0.5435(3) 0.8072(2) 0.04835(14) 0.0249(4) Uani d 1 . .
    H H10 0.5523 0.9018 0.0193 0.030 Uiso calc 1 . .
    C C11 0.3974(2) 0.6796(2) 0.03603(13) 0.0239(4) Uani d 1 . .
    H H11 0.2935 0.6741 -0.0026 0.029 Uiso calc 1 . .
    C C12 0.9363(2) 0.6369(2) 0.10243(13) 0.0202(4) Uani d 1 . .
    S S2 0.80863(7) -0.08316(7) 0.72047(4) 0.02529(14) Uani d 0.9 A 1
    S S2' 0.6895(15) -0.0343(17) 0.8718(3) 0.0314(5) Uani d 0.1 A 2
    O O2 0.11544(15) -0.02340(16) 0.64254(9) 0.0214(3) Uani d 1 . .
    N N6 0.31497(17) 0.12527(18) 0.57464(10) 0.0160(3) Uani d 1 . .
    N N7 0.19787(19) 0.1759(2) 0.51471(11) 0.0193(3) Uani d 1 . .
    H H7A 0.129(3) 0.094(3) 0.4695(17) 0.023 Uiso d 1 . .
    H H7B 0.140(3) 0.197(3) 0.5497(16) 0.023 Uiso d 1 . .
    N N8 0.2765(2) -0.1813(2) 0.82807(11) 0.0230(3) Uani d 1 . .
    N N9 0.86800(19) 0.19394(19) 0.57542(11) 0.0213(3) Uani d 1 . .
    N N10 0.4975(2) 0.25717(19) 0.48991(11) 0.0190(3) Uani d 1 . .
    H H10A 0.424(3) 0.292(3) 0.4638(16) 0.023 Uiso d 1 . .
    H H10B 0.591(3) 0.293(3) 0.4796(16) 0.023 Uiso d 1 . .
    C C13 0.2627(2) 0.0251(2) 0.64097(12) 0.0174(3) Uani d 1 . .
    C C14 0.3908(2) -0.0122(2) 0.70405(12) 0.0198(4) Uani d 1 . .
    C C15 0.5502(2) 0.0312(2) 0.69219(12) 0.0194(4) Uani d 1 . .
    C C16 0.5878(2) 0.1196(2) 0.61720(12) 0.0161(3) Uani d 1 . .
    C C17 0.4699(2) 0.1710(2) 0.55950(12) 0.0164(3) Uani d 1 . .
    C C18 0.3323(2) -0.1073(2) 0.77379(12) 0.0181(3) Uani d 1 . .
    C C19 0.6737(2) -0.0168(2) 0.75586(11) 0.0189(3) Uani d 1 . .
    C C20 0.6928(6) -0.0243(7) 0.84874(15) 0.0314(5) Uani d 0.9 A 1
    H H20 0.6287 0.0068 0.8819 0.038 Uiso calc 0.9 A 1
    C C21 0.8164(3) -0.0824(3) 0.89227(16) 0.0287(5) Uani d 0.9 A 1
    H H21 0.8463 -0.0917 0.9571 0.034 Uiso calc 0.9 A 1
    C C22 0.8866(3) -0.1231(3) 0.82943(14) 0.0211(4) Uani d 0.9 A 1
    H H22 0.9689 -0.1681 0.8445 0.025 Uiso calc 0.9 A 1
    C C20' 0.7887(14) -0.0522(15) 0.7247(13) 0.02529(14) Uani d 0.1 A 2
    H H20A 0.7989 -0.0491 0.6626 0.030 Uiso calc 0.1 A 2
    C C21' 0.891(2) -0.0945(14) 0.8000(13) 0.0211(4) Uani d 0.1 A 2
    H H21A 0.9796 -0.1234 0.7924 0.025 Uiso calc 0.1 A 2
    C C22' 0.8558(11) -0.0913(9) 0.8836(15) 0.0287(5) Uani d 0.1 A 2
    H H22A 0.9139 -0.1166 0.9398 0.034 Uiso calc 0.1 A 2
    C C23 0.7447(2) 0.1620(2) 0.59624(12) 0.0170(3) Uani d 1 . .
loop_
    _atom_site_aniso_label
    _atom_site_aniso_U_11
    _atom_site_aniso_U_22
    _atom_site_aniso_U_33
    _atom_site_aniso_U_12
    _atom_site_aniso_U_13
    _atom_site_aniso_U_23
    S1 0.0164(2) 0.0275(2) 0.0230(2) 0.01097(18) 0.00676(16) 0.00771(17)
    O1 0.0182(6) 0.0324(7) 0.0191(6) 0.0132(5) 0.0090(5) 0.0115(5)
    N1 0.0129(6) 0.0205(7) 0.0169(7) 0.0098(6) 0.0052(5) 0.0070(5)
    N2 0.0155(7) 0.0283(9) 0.0220(8) 0.0135(7) 0.0048(6) 0.0108(6)
    N3 0.0191(7) 0.0353(9) 0.0223(8) 0.0156(7) 0.0087(6) 0.0092(7)
    N4 0.0284(9) 0.0421(10) 0.0286(9) 0.0220(8) 0.0161(7) 0.0175(8)
    N5 0.0172(7) 0.0323(9) 0.0219(8) 0.0158(7) 0.0100(6) 0.0119(6)
    C2 0.0156(8) 0.0207(8) 0.0172(8) 0.0092(7) 0.0069(6) 0.0050(6)
    C3 0.0153(8) 0.0249(9) 0.0186(8) 0.0113(7) 0.0074(6) 0.0059(7)
    C4 0.0157(8) 0.0209(9) 0.0197(8) 0.0094(7) 0.0061(6) 0.0055(7)
    C5 0.0150(8) 0.0211(9) 0.0185(8) 0.0089(7) 0.0073(6) 0.0077(6)
    C6 0.0139(7) 0.0195(8) 0.0191(8) 0.0074(7) 0.0064(6) 0.0047(6)
    C7 0.0180(8) 0.0243(9) 0.0163(8) 0.0123(7) 0.0055(6) 0.0079(7)
    C8 0.0167(8) 0.0233(9) 0.0183(8) 0.0118(7) 0.0082(6) 0.0066(7)
    C9 0.0166(8) 0.0180(8) 0.0222(8) 0.0105(7) 0.0068(6) 0.0037(7)
    C10 0.0322(10) 0.0284(10) 0.0253(9) 0.0219(9) 0.0107(8) 0.0113(8)
    C11 0.0241(9) 0.0374(11) 0.0189(8) 0.0221(8) 0.0048(7) 0.0041(7)
    C12 0.0165(8) 0.0263(9) 0.0241(9) 0.0139(7) 0.0074(7) 0.0094(7)
    S2 0.0260(3) 0.0395(3) 0.0210(3) 0.0241(2) 0.00679(19) 0.0055(2)
    S2' 0.0332(9) 0.0657(15) 0.0095(13) 0.0340(10) 0.0073(14) 0.0067(17)
    O2 0.0136(6) 0.0303(7) 0.0236(6) 0.0096(5) 0.0086(5) 0.0107(5)
    N6 0.0131(6) 0.0201(7) 0.0182(7) 0.0090(6) 0.0058(5) 0.0076(6)
    N7 0.0159(7) 0.0262(8) 0.0209(7) 0.0128(6) 0.0058(6) 0.0092(6)
    N8 0.0224(8) 0.0257(8) 0.0236(8) 0.0100(7) 0.0097(6) 0.0084(6)
    N9 0.0179(7) 0.0260(8) 0.0243(8) 0.0111(6) 0.0087(6) 0.0080(6)
    N10 0.0156(7) 0.0251(8) 0.0207(7) 0.0102(6) 0.0088(6) 0.0101(6)
    C13 0.0157(8) 0.0205(9) 0.0186(8) 0.0085(7) 0.0066(6) 0.0052(6)
    C14 0.0170(8) 0.0258(9) 0.0197(8) 0.0104(7) 0.0067(7) 0.0095(7)
    C15 0.0175(8) 0.0246(9) 0.0196(8) 0.0110(7) 0.0064(7) 0.0063(7)
    C16 0.0134(8) 0.0194(8) 0.0174(8) 0.0073(6) 0.0059(6) 0.0040(6)
    C17 0.0159(8) 0.0190(8) 0.0164(8) 0.0079(7) 0.0064(6) 0.0032(6)
    C18 0.0137(7) 0.0218(9) 0.0201(8) 0.0087(7) 0.0038(6) 0.0050(7)
    C19 0.0148(8) 0.0232(9) 0.0220(8) 0.0096(7) 0.0071(6) 0.0081(7)
    C20 0.0332(9) 0.0657(15) 0.0095(13) 0.0340(10) 0.0073(14) 0.0067(17)
    C21 0.0218(11) 0.0467(13) 0.0228(10) 0.0176(10) 0.0075(9) 0.0136(9)
    C22 0.0179(9) 0.0206(10) 0.0274(12) 0.0108(8) 0.0045(9) 0.0116(8)
    C20' 0.0260(3) 0.0395(3) 0.0210(3) 0.0241(2) 0.00679(19) 0.0055(2)
    C21' 0.0179(9) 0.0206(10) 0.0274(12) 0.0108(8) 0.0045(9) 0.0116(8)
    C22' 0.0218(11) 0.0467(13) 0.0228(10) 0.0176(10) 0.0075(9) 0.0136(9)
    C23 0.0171(8) 0.0193(8) 0.0171(8) 0.0091(7) 0.0055(6) 0.0065(6)
_geom_special_details
;
 All esds (except the esd in the dihedral angle between two l.s. planes)
 are estimated using the full covariance matrix.  The cell esds are taken
 into account individually in the estimation of esds in distances, angles
 and torsion angles; correlations between esds in cell parameters are only
 used when they are defined by crystal symmetry.  An approximate (isotropic)
 treatment of cell esds is used for estimating esds involving l.s. planes.
;
loop_
    _geom_bond_atom_site_label_1
    _geom_bond_atom_site_label_2
    _geom_bond_site_symmetry_2
    _geom_bond_distance
    _geom_bond_publ_flag
    S1 C11 . 1.713(2) ?
    S1 C8 . 1.7239(18) ?
    O1 C2 . 1.237(2) ?
    N1 C6 . 1.362(2) ?
    N1 C2 . 1.395(2) ?
    N1 N2 . 1.4148(19) ?
    N2 H2A . 0.85(3) ?
    N2 H2B . 0.93(2) ?
    N3 C7 . 1.145(2) ?
    N4 C12 . 1.151(2) ?
    N5 C6 . 1.325(2) ?
    N5 H5A . 0.87(3) ?
    N5 H5B . 0.88(3) ?
    C2 C3 . 1.433(2) ?
    C3 C4 . 1.391(2) ?
    C3 C7 . 1.426(2) ?
    C4 C5 . 1.406(2) ?
    C4 C8 . 1.468(2) ?
    C5 C6 . 1.412(2) ?
    C5 C12 . 1.429(2) ?
    C8 C9 . 1.388(3) ?
    C9 C10 . 1.415(2) ?
    C9 H9 . 0.9500 ?
    C10 C11 . 1.353(3) ?
    C10 H10 . 0.9500 ?
    C11 H11 . 0.9500 ?
    S2 C22 . 1.702(2) ?
    S2 C19 . 1.7120(17) ?
    S2' C19 . 1.711(3) ?
    S2' C22' . 1.719(3) ?
    O2 C13 . 1.232(2) ?
    N6 C17 . 1.369(2) ?
    N6 C13 . 1.397(2) ?
    N6 N7 . 1.4192(19) ?
    N7 H7A . 0.91(3) ?
    N7 H7B . 0.88(2) ?
    N8 C18 . 1.147(2) ?
    N9 C23 . 1.153(2) ?
    N10 C17 . 1.322(2) ?
    N10 H10A . 0.85(2) ?
    N10 H10B . 0.84(3) ?
    C13 C14 . 1.442(2) ?
    C14 C15 . 1.389(2) ?
    C14 C18 . 1.432(2) ?
    C15 C16 . 1.417(2) ?
    C15 C19 . 1.471(2) ?
    C16 C17 . 1.414(2) ?
    C16 C23 . 1.427(2) ?
    C19 C20 . 1.356(2) ?
    C19 C20' . 1.360(3) ?
    C20 C21 . 1.418(3) ?
    C20 H20 . 0.9500 ?
    C21 C22 . 1.360(2) ?
    C21 H21 . 0.9500 ?
    C22 H22 . 0.9500 ?
    C20' C21' . 1.420(3) ?
    C20' H20A . 0.9500 ?
    C21' C22' . 1.359(3) ?
    C21' H21A . 0.9500 ?
    C22' H22A . 0.9500 ?
loop_
    _geom_angle_atom_site_label_1
    _geom_angle_atom_site_label_2
    _geom_angle_atom_site_label_3
    _geom_angle_site_symmetry_1
    _geom_angle_site_symmetry_3
    _geom_angle
    _geom_angle_publ_flag
    C11 S1 C8 . . 91.74(9) ?
    C6 N1 C2 . . 124.17(14) ?
    C6 N1 N2 . . 116.35(13) ?
    C2 N1 N2 . . 119.48(14) ?
    N1 N2 H2A . . 106.5(16) ?
    N1 N2 H2B . . 105.8(14) ?
    H2A N2 H2B . . 111(2) ?
    C6 N5 H5A . . 118.2(16) ?
    C6 N5 H5B . . 119.1(15) ?
    H5A N5 H5B . . 123(2) ?
    O1 C2 N1 . . 118.98(15) ?
    O1 C2 C3 . . 125.41(15) ?
    N1 C2 C3 . . 115.61(14) ?
    C4 C3 C7 . . 122.82(15) ?
    C4 C3 C2 . . 122.37(15) ?
    C7 C3 C2 . . 114.82(15) ?
    C3 C4 C5 . . 118.57(15) ?
    C3 C4 C8 . . 121.73(15) ?
    C5 C4 C8 . . 119.68(15) ?
    C4 C5 C6 . . 120.31(15) ?
    C4 C5 C12 . . 123.03(15) ?
    C6 C5 C12 . . 116.49(15) ?
    N5 C6 N1 . . 117.64(15) ?
    N5 C6 C5 . . 123.40(16) ?
    N1 C6 C5 . . 118.96(15) ?
    N3 C7 C3 . . 176.99(18) ?
    C9 C8 C4 . . 126.08(16) ?
    C9 C8 S1 . . 111.33(13) ?
    C4 C8 S1 . . 122.57(13) ?
    C8 C9 C10 . . 111.33(16) ?
    C8 C9 H9 . . 124.3 ?
    C10 C9 H9 . . 124.3 ?
    C11 C10 C9 . . 113.81(17) ?
    C11 C10 H10 . . 123.1 ?
    C9 C10 H10 . . 123.1 ?
    C10 C11 S1 . . 111.78(14) ?
    C10 C11 H11 . . 124.1 ?
    S1 C11 H11 . . 124.1 ?
    N4 C12 C5 . . 175.40(18) ?
    C22 S2 C19 . . 92.90(9) ?
    C19 S2' C22' . . 91.8(9) ?
    C17 N6 C13 . . 124.25(14) ?
    C17 N6 N7 . . 117.12(14) ?
    C13 N6 N7 . . 118.50(13) ?
    N6 N7 H7A . . 108.6(15) ?
    N6 N7 H7B . . 106.1(15) ?
    H7A N7 H7B . . 110(2) ?
    C17 N10 H10A . . 117.1(16) ?
    C17 N10 H10B . . 121.3(16) ?
    H10A N10 H10B . . 120(2) ?
    O2 C13 N6 . . 119.40(15) ?
    O2 C13 C14 . . 124.96(16) ?
    N6 C13 C14 . . 115.63(15) ?
    C15 C14 C18 . . 124.60(16) ?
    C15 C14 C13 . . 122.10(16) ?
    C18 C14 C13 . . 113.12(15) ?
    C14 C15 C16 . . 118.19(15) ?
    C14 C15 C19 . . 119.86(15) ?
    C16 C15 C19 . . 121.94(15) ?
    C17 C16 C15 . . 121.00(15) ?
    C17 C16 C23 . . 116.69(15) ?
    C15 C16 C23 . . 122.31(15) ?
    N10 C17 N6 . . 117.38(15) ?
    N10 C17 C16 . . 124.41(16) ?
    N6 C17 C16 . . 118.18(15) ?
    N8 C18 C14 . . 175.66(18) ?
    C20 C19 C15 . . 126.3(2) ?
    C20' C19 C15 . . 120.7(8) ?
    C20' C19 S2' . . 113.7(9) ?
    C15 C19 S2' . . 125.6(3) ?
    C20 C19 S2 . . 109.75(18) ?
    C15 C19 S2 . . 123.87(12) ?
    C19 C20 C21 . . 114.3(3) ?
    C19 C20 H20 . . 122.8 ?
    C21 C20 H20 . . 122.8 ?
    C22 C21 C20 . . 111.4(2) ?
    C22 C21 H21 . . 124.3 ?
    C20 C21 H21 . . 124.3 ?
    C21 C22 S2 . . 111.52(17) ?
    C21 C22 H22 . . 124.2 ?
    S2 C22 H22 . . 124.2 ?
    C19 C20' C21' . . 109.0(15) ?
    C19 C20' H20A . . 125.5 ?
    C21' C20' H20A . . 125.5 ?
    C22' C21' C20' . . 116(2) ?
    C22' C21' H21A . . 121.9 ?
    C20' C21' H21A . . 121.9 ?
    C21' C22' S2' . . 109.3(16) ?
    C21' C22' H22A . . 125.3 ?
    S2' C22' H22A . . 125.3 ?
    N9 C23 C16 . . 177.12(19) ?
loop_
    _geom_torsion_atom_site_label_1
    _geom_torsion_atom_site_label_2
    _geom_torsion_atom_site_label_3
    _geom_torsion_atom_site_label_4
    _geom_torsion_site_symmetry_1
    _geom_torsion_site_symmetry_2
    _geom_torsion_site_symmetry_3
    _geom_torsion_site_symmetry_4
    _geom_torsion
    _geom_torsion_publ_flag
    C6 N1 C2 O1 . . . . -178.66(16) ?
    N2 N1 C2 O1 . . . . 1.2(2) ?
    C6 N1 C2 C3 . . . . 1.1(3) ?
    N2 N1 C2 C3 . . . . -179.01(15) ?
    O1 C2 C3 C4 . . . . 179.29(18) ?
    N1 C2 C3 C4 . . . . -0.5(3) ?
    O1 C2 C3 C7 . . . . -0.4(3) ?
    N1 C2 C3 C7 . . . . 179.81(16) ?
    C7 C3 C4 C5 . . . . 179.12(17) ?
    C2 C3 C4 C5 . . . . -0.6(3) ?
    C7 C3 C4 C8 . . . . 0.6(3) ?
    C2 C3 C4 C8 . . . . -179.13(17) ?
    C3 C4 C5 C6 . . . . 1.1(3) ?
    C8 C4 C5 C6 . . . . 179.65(16) ?
    C3 C4 C5 C12 . . . . 176.19(17) ?
    C8 C4 C5 C12 . . . . -5.2(3) ?
    C2 N1 C6 N5 . . . . 179.57(16) ?
    N2 N1 C6 N5 . . . . -0.3(2) ?
    C2 N1 C6 C5 . . . . -0.7(3) ?
    N2 N1 C6 C5 . . . . 179.46(16) ?
    C4 C5 C6 N5 . . . . 179.26(18) ?
    C12 C5 C6 N5 . . . . 3.8(3) ?
    C4 C5 C6 N1 . . . . -0.5(3) ?
    C12 C5 C6 N1 . . . . -175.92(16) ?
    C3 C4 C8 C9 . . . . 129.8(2) ?
    C5 C4 C8 C9 . . . . -48.7(3) ?
    C3 C4 C8 S1 . . . . -52.1(2) ?
    C5 C4 C8 S1 . . . . 129.31(16) ?
    C11 S1 C8 C9 . . . . -0.62(14) ?
    C11 S1 C8 C4 . . . . -178.91(15) ?
    C4 C8 C9 C10 . . . . 179.27(16) ?
    S1 C8 C9 C10 . . . . 1.05(19) ?
    C8 C9 C10 C11 . . . . -1.1(2) ?
    C9 C10 C11 S1 . . . . 0.6(2) ?
    C8 S1 C11 C10 . . . . 0.01(15) ?
    C17 N6 C13 O2 . . . . -172.12(17) ?
    N7 N6 C13 O2 . . . . 3.8(2) ?
    C17 N6 C13 C14 . . . . 8.5(2) ?
    N7 N6 C13 C14 . . . . -175.61(15) ?
    O2 C13 C14 C15 . . . . 172.61(18) ?
    N6 C13 C14 C15 . . . . -8.0(3) ?
    O2 C13 C14 C18 . . . . -2.9(3) ?
    N6 C13 C14 C18 . . . . 176.52(15) ?
    C18 C14 C15 C16 . . . . 177.10(17) ?
    C13 C14 C15 C16 . . . . 2.2(3) ?
    C18 C14 C15 C19 . . . . -2.0(3) ?
    C13 C14 C15 C19 . . . . -176.95(17) ?
    C14 C15 C16 C17 . . . . 3.9(3) ?
    C19 C15 C16 C17 . . . . -177.03(16) ?
    C14 C15 C16 C23 . . . . -176.47(17) ?
    C19 C15 C16 C23 . . . . 2.6(3) ?
    C13 N6 C17 N10 . . . . 175.40(16) ?
    N7 N6 C17 N10 . . . . -0.6(2) ?
    C13 N6 C17 C16 . . . . -2.9(3) ?
    N7 N6 C17 C16 . . . . -178.87(15) ?
    C15 C16 C17 N10 . . . . 178.19(17) ?
    C23 C16 C17 N10 . . . . -1.5(3) ?
    C15 C16 C17 N6 . . . . -3.6(3) ?
    C23 C16 C17 N6 . . . . 176.68(15) ?
    C14 C15 C19 C20 . . . . -36.9(4) ?
    C16 C15 C19 C20 . . . . 144.0(4) ?
    C14 C15 C19 C20' . . . . 146.3(6) ?
    C16 C15 C19 C20' . . . . -32.8(6) ?
    C14 C15 C19 S2' . . . . -33.7(6) ?
    C16 C15 C19 S2' . . . . 147.2(6) ?
    C14 C15 C19 S2 . . . . 139.30(16) ?
    C16 C15 C19 S2 . . . . -39.8(2) ?
    C22' S2' C19 C20 . . . . -73(10) ?
    C22' S2' C19 C20' . . . . 0.00(9) ?
    C22' S2' C19 C15 . . . . 179.99(5) ?
    C22' S2' C19 S2 . . . . 6.2(6) ?
    C22 S2 C19 C20 . . . . 0.9(3) ?
    C22 S2 C19 C20' . . . . 120(7) ?
    C22 S2 C19 C15 . . . . -175.83(17) ?
    C22 S2 C19 S2' . . . . -1.9(5) ?
    C20' C19 C20 C21 . . . . -6.0(10) ?
    C15 C19 C20 C21 . . . . 177.0(2) ?
    S2' C19 C20 C21 . . . . 102(10) ?
    S2 C19 C20 C21 . . . . 0.3(5) ?
    C19 C20 C21 C22 . . . . -1.8(5) ?
    C20 C21 C22 S2 . . . . 2.4(3) ?
    C19 S2 C22 C21 . . . . -1.95(19) ?
    C20 C19 C20' C21' . . . . 2.8(8) ?
    C15 C19 C20' C21' . . . . -179.99(8) ?
    S2' C19 C20' C21' . . . . 0.01(13) ?
    S2 C19 C20' C21' . . . . -60(7) ?
    C19 C20' C21' C22' . . . . -0.01(19) ?
    C20' C21' C22' S2' . . . . 0.01(18) ?
    C19 S2' C22' C21' . . . . -0.01(11) ?
loop_
    _geom_hbond_atom_site_label_D
    _geom_hbond_atom_site_label_H
    _geom_hbond_atom_site_label_A
    _geom_hbond_site_symmetry_A
    _geom_hbond_distance_DH
    _geom_hbond_distance_HA
    _geom_hbond_distance_DA
    _geom_hbond_angle_DHA
    N2 H2A O2 2_656 0.85(3) 2.37(3) 3.212(2) 174(2)
    N2 H2B O1 2_766 0.93(2) 2.16(3) 3.086(2) 169(2)
    N5 H5B N3 1_655 0.88(3) 2.14(3) 2.944(2) 151(2)
    N7 H7A O2 2_556 0.91(3) 2.26(2) 3.010(2) 139(2)
    N7 H7B N9 1_455 0.88(2) 2.55(2) 3.348(2) 152(2)
    N10 H10A N3 . 0.85(2) 2.62(2) 3.196(2) 126(2)
    N10 H10B O1 . 0.84(3) 2.11(3) 2.921(2) 165(2)
    N5 H5B N2 . 0.88(3) 2.22(3) 2.606(2) 106(2)
    N10 H10A N7 . 0.85(3) 2.23(3) 2.626(3) 109(2)
_shelx_space_group_comment
;
The symmetry employed for this shelxl refinement is uniquely defined
by the following loop, which should always be used as a source of
symmetry information in preference to the above space-group names.
They are only intended as comments.
;
_shelx_estimated_absorpt_T_min     0.557
_shelx_estimated_absorpt_T_max     0.619
_shelx_hkl_file
;
   0   0  -1  244.30    5.42
   0   0   1  237.09    5.39
   0   0  -2  391.18    9.00
   0   0  -2  391.24    8.89
   0   0   2  391.24    8.84
   0   0  -3   39.72    1.32
   0   0  -3   37.29    1.40
   0   0   3   38.03    1.22
   0   0   3   38.03    1.25
   0   0  -4  297.90    7.20
   0   0  -4  309.40    7.44
   0   0   4  298.88    7.06
   0   0   4  299.63    7.09
   0   0  -5  126.17    3.65
   0   0  -5  130.94    3.91
   0   0   5  125.71    3.64
   0   0   5  125.35    3.50
   0   0  -5  124.66    3.74
   0   0  -6   37.69    1.71
   0   0  -6   38.23    1.81
   0   0   6   41.35    1.77
   0   0   6   38.28    1.60
   0   0   7   14.35    0.89
   0   0  -7   15.22    1.15
   0   0   7   15.32    0.88
   0   0  -7   15.96    0.82
   0   0   7   15.52    1.09
   0   0   7   16.11    1.01
   0   0  -7   15.85    1.24
   0   0  -8    1.76    0.30
   0   0   8    1.72    0.34
   0   0  -8    2.59    0.53
   0   0   8    1.83    0.44
   0   0   8    2.12    0.39
   0   0  -8    1.98    0.28
   0   0  -8    2.34    0.53
   0   0  -9    6.08    0.87
   0   0   9    5.49    0.66
   0   0  -9    6.28    0.53
   0   0  -9    5.42    0.55
   0   0   9    6.19    0.64
   0   0  -9    5.83    0.90
   0   0   9    5.83    0.80
   0   0   9    6.16    0.72
   0   0  -9    4.55    0.46
   0   0  10   41.17    1.78
   0   0 -10   40.00    1.81
   0   0  10   39.56    1.81
   0   0 -10   44.88    2.55
   0   0  10   43.86    2.03
   0   0  10   41.65    1.63
   0   0 -10   44.29    1.69
   0   0  10   44.06    1.95
   0   0 -10   44.12    1.84
   0   0 -10   44.10    1.99
   0   0 -10   43.26    2.64
   0   0 -10   38.47    1.57
   0   0  10   38.40    2.09
   0   0  10   46.29    2.52
   0   0  11    1.57    0.46
   0   0  11    1.13    0.33
   0   0 -11    0.98    0.31
   0   0  11    0.59    0.27
   0   0 -11    1.50    0.30
   0   0  11    0.41    0.29
   0   0  11    0.78    0.33
   0   0 -11    1.16    0.36
   0   0 -11    0.98    0.30
   0   0  11    0.41    0.33
   0   0 -11    0.60    0.36
   0   0 -12    1.77    0.39
   0   0 -12    2.32    0.71
   0   0 -12    1.98    0.41
   0   0  12    1.65    0.40
   0   0 -12    1.58    0.55
   0   0  12    1.89    0.59
   0   0 -12    1.87    0.35
   0   0  12    2.38    0.56
   0   0  12    1.78    0.50
   0   0  12    2.14    0.47
   0   0 -12    2.63    0.54
   0   0  12    2.04    0.43
   0   0 -13  124.51    4.24
   0   0 -13  128.20    5.48
   0   0  13  120.64    4.09
   0   0 -13  120.12    3.97
   0   0  13  114.75    3.87
   0   0 -13  121.38    3.94
   0   0  13  116.48    3.99
   0   0 -13  124.83    5.14
   0   0  13  121.83    4.27
   0   0 -13  109.13    3.52
   0   0  13  120.84    5.04
   0   0  13  103.05    4.34
   0   0 -13  118.03    3.98
   0   0  13  120.54    3.72
   0   0  13  124.52    4.02
   0   0 -14    1.23    0.35
   0   0  14    0.66    0.30
   0   0 -14    0.36    0.25
   0   0  14    0.34    0.29
   0   0  14    0.48    0.23
   0   0 -14    0.54    0.27
   0   0  14    0.20    0.25
   0   0 -14    0.37    0.32
   0   0  14    0.47    0.27
   0   0  15  227.82    6.20
   0   0 -15  225.68    6.35
   0   0  15  206.91    6.05
   0   0 -15  209.76    5.98
   0   0  15  221.84    6.38
   0   0 -15  212.32    5.89
   0   0  15  221.98    6.07
   0   0 -15  216.74    5.98
   0   0  15  210.61    5.89
   0   0 -16   37.15    1.77
   0   0  16   34.07    1.57
   0   0 -16   36.90    1.51
   0   0  16   39.36    1.74
   0   0  16   36.18    1.61
   0   0  16   37.16    1.79
   0   0 -17    0.54    0.22
   0   0  17    0.28    0.18
   0   0  17    0.32    0.18
   0   0  17    0.24    0.19
   0   0 -18    3.94    0.33
   0   0  18    3.53    0.31
   0   1 -18   26.08    0.97
   0  -1  18   26.97    0.98
   0   1 -17   20.96    1.10
   0  -1  17   21.79    1.16
   0   1 -17   19.58    0.91
   0  -1  17   20.91    1.05
   0  -1  17   20.61    1.06
   0   1 -16    5.71    0.65
   0  -1  16    5.01    0.58
   0  -1  16    6.03    0.69
   0   1 -16    5.51    0.57
   0  -1  16    5.94    0.63
   0  -1  16    5.99    0.64
   0   1 -15   11.97    1.02
   0  -1  15   10.77    0.93
   0   1 -15   10.12    0.86
   0  -1  15   12.55    1.07
   0   1 -15   10.31    0.88
   0  -1  15   10.04    0.79
   0  -1  15   11.46    0.95
   0  -1  14  125.69    3.98
   0   1 -14  129.77    4.25
   0  -1  14  135.28    4.30
   0   1 -14  128.20    4.43
   0   1 -14  133.44    4.23
   0  -1  14  132.24    4.36
   0  -1  14  138.45    4.58
   0  -1  14  126.10    5.21
   0  -1  14  136.33    4.07
   0   1 -14  132.22    4.19
   0  -1  13    0.15    0.26
   0   1 -13    0.58    0.29
   0  -1  13    0.41    0.26
   0   1 -13    0.05    0.19
   0   1 -13    0.34    0.21
   0  -1  13    1.29    0.43
   0  -1  13    0.64    0.38
   0   1 -13    0.66    0.43
   0  -1  13    0.31    0.25
   0   1 -13    0.79    0.45
   0   1 -13    0.76    0.34
   0  -1  13    0.08    0.17
   0   1 -13    0.60    0.28
   0   1 -12   71.35    3.07
   0   1 -12   83.16    3.21
   0   1 -12   88.98    4.34
   0  -1  12   86.12    3.19
   0   1 -12   86.17    3.06
   0  -1  12   79.04    2.84
   0   1 -12   83.79    3.05
   0   1 -12   79.59    3.07
   0  -1  12   83.88    3.03
   0   1 -12   85.82    4.00
   0  -1  12   80.55    3.56
   0  -1  12   78.29    3.79
   0  -1  12   83.34    3.26
   0   1 -12   81.80    2.87
   0  -1  12   78.09    2.72
   0   1 -11    0.14    0.16
   0  -1  11    0.05    0.26
   0   1 -11    0.10    0.30
   0   1 -11    0.17    0.16
   0  -1  11    0.04    0.17
   0  -1  11    0.16    0.22
   0   1 -11    0.25    0.31
   0   1 -11    0.63    0.24
   0   1 -11    0.21    0.18
   0  -1  11    0.21    0.18
   0   1 -11    0.62    0.29
   0   1 -11    0.82    0.33
   0  -1  11    0.60    0.30
   0  -1  11    0.26    0.23
   0  -1  10  347.99    8.62
   0   1 -10  334.70    9.74
   0   1 -10  352.79   10.28
   0   1 -10  343.36    8.87
   0   1 -10  324.30    8.80
   0  -1  10  346.72    9.65
   0  -1  10  345.92    9.32
   0   1 -10  320.72    8.68
   0  -1  10  339.62    8.79
   0   1 -10  338.43    8.60
   0   1 -10  348.33    8.51
   0  -1  10  339.90    8.87
   0   1  -9  252.03    6.42
   0   1  -9  274.54    8.00
   0  -1   9  253.12    7.12
   0  -1   9  256.25    7.36
   0   1  -9  250.25    6.50
   0  -1   9  245.85    6.74
   0   1  -9  243.28    7.45
   0   1  -8   22.00    1.03
   0   1  -8   20.68    1.58
   0  -1   8   21.08    1.32
   0  -1   8   21.65    1.40
   0   1  -8   21.54    1.05
   0  -1   8   20.86    1.17
   0   1  -8   21.04    1.45
   0   1  -8   20.45    1.07
   0   1  -7  241.14    6.32
   0   1  -7  264.03    7.07
   0   1  -7  243.75    7.26
   0  -1   7  269.93    6.99
   0  -1   7  259.96    6.80
   0   1  -7  261.79    6.25
   0  -1   7  249.03    6.45
   0  -1   6    9.12    0.74
   0  -1   6    8.50    0.67
   0   1  -6    8.07    0.74
   0  -1   5  170.76    4.64
   0  -1   5  178.22    4.31
   0   1  -5  165.96    4.69
   0   1  -4    6.98    0.40
   0  -1   4    6.82    0.50
   0   1  -4    7.59    0.35
   0  -1   4    7.01    0.40
   0   1  -4    6.48    0.52
   0   1  -4    7.53    0.34
   0   1  -3 1284.96   28.57
   0  -1   3 1286.86   28.68
   0   1  -3 1199.87   28.55
   0   1  -3 1315.01   28.45
   0   1  -3 1309.50   28.32
   0   1  -3 1330.13   28.74
   0  -1   3 1328.81   28.42
   0   1  -3 1276.17   28.43
   0  -1   2   61.30    1.49
   0   1  -2   61.00    1.67
   0  -1   2   59.01    1.62
   0   1  -2   57.01    1.67
   0   1  -2   59.51    1.58
   0   1  -2   57.97    1.68
   0   1  -2   58.35    1.74
   0   1  -2   60.53    1.57
   0   1  -1  412.88    9.42
   0   1  -1  425.84    9.39
   0   1  -1  425.02    9.42
   0   1  -1  412.78    9.40
   0   1   0    6.68    0.39
   0   1   1  130.14    3.19
   0   1   1  132.59    3.32
   0   1   1  131.37    3.16
   0   1   1  140.25    3.24
   0  -1  -1  132.44    3.07
   0  -1  -1  140.73    3.19
   0   1   1  131.47    3.20
   0   1   1  140.59    3.35
   0   1   1  131.96    3.22
   0   1   2   34.59    1.08
   0   1   2   32.50    0.98
   0   1   2   31.51    0.96
   0   1   2   32.60    1.07
   0   1   2   33.79    1.13
   0   1   2   33.29    1.02
   0  -1  -2   33.12    0.92
   0  -1  -2   35.02    1.06
   0  -1  -3  766.93   16.46
   0   1   3  754.22   16.39
   0   1   3  684.77   16.53
   0   1   3  703.36   16.14
   0   1   3  712.57   16.27
   0   1   3  738.71   16.16
   0  -1  -3  758.95   16.64
   0   1   3  742.67   16.28
   0   1   4   39.84    1.15
   0   1   4   37.32    1.06
   0   1   4   40.15    1.39
   0  -1  -4   39.23    1.43
   0  -1  -4   40.44    1.59
   0   1   5  310.74    7.69
   0  -1  -5  312.35    7.79
   0  -1  -5  322.93    8.09
   0   1   6   24.21    1.22
   0  -1  -6   24.33    1.43
   0  -1  -6   24.43    1.29
   0   1   7  178.98    5.03
   0   1   7  178.36    4.77
   0   1   7  167.59    4.79
   0  -1  -7  184.46    5.57
   0  -1  -7  183.25    5.20
   0  -1  -8   39.92    2.19
   0  -1  -8   38.33    1.56
   0   1   8   37.61    1.63
   0  -1  -8   35.67    2.08
   0  -1  -8   34.26    1.29
   0   1   8   38.18    1.69
   0   1   8   38.76    1.83
   0  -1  -9  347.41    9.45
   0   1   9  318.49    8.17
   0  -1  -9  333.34    8.06
   0  -1  -9  318.55    9.29
   0   1   9  323.27    8.56
   0  -1  -9  293.28    7.59
   0   1   9  320.36    8.31
   0   1  10   24.26    1.36
   0  -1 -10   22.34    1.27
   0  -1 -10   23.75    1.90
   0   1  10   23.72    1.46
   0   1  10   21.86    1.35
   0  -1 -10   25.86    1.35
   0  -1 -10   25.47    1.97
   0  -1 -10   22.23    1.37
   0   1  10   21.42    1.49
   0  -1 -11   29.73    1.44
   0  -1 -11   32.83    2.38
   0  -1 -11   30.56    1.71
   0  -1 -11   31.14    1.73
   0  -1 -11   33.49    1.65
   0   1  11   31.91    1.72
   0   1  11   29.70    1.53
   0  -1 -11   29.81    1.56
   0  -1 -11   31.91    2.30
   0   1  11   26.41    1.79
   0   1  11   33.31    1.52
   0   1  11   33.54    1.85
   0   1  11   31.87    1.68
   0  -1 -12   26.22    1.34
   0  -1 -12   30.53    2.38
   0  -1 -12   30.26    1.72
   0  -1 -12   28.92    1.71
   0  -1 -12   30.13    1.62
   0   1  12   27.62    1.64
   0   1  12   28.61    1.49
   0  -1 -12   27.37    1.50
   0  -1 -12   27.30    2.19
   0   1  12   23.80    1.76
   0   1  12   30.09    1.80
   0   1  12   28.72    1.64
   0   1  12   28.73    1.57
   0   1  12   28.35    1.41
   0  -1 -13    1.89    0.41
   0   1  13    2.07    0.48
   0   1  13    1.76    0.45
   0  -1 -13    1.46    0.57
   0  -1 -13    1.32    0.39
   0  -1 -13    1.68    0.45
   0   1  13    1.44    0.44
   0  -1 -13    1.29    0.37
   0   1  13    1.53    0.40
   0   1  13    1.82    0.43
   0  -1 -13    2.15    0.65
   0  -1 -14   83.81    2.95
   0   1  14   88.15    3.19
   0  -1 -14   84.21    3.08
   0   1  14   84.75    3.34
   0   1  14   87.20    3.21
   0  -1 -14   88.03    3.24
   0  -1 -14   94.62    3.41
   0   1  14   84.79    3.05
   0  -1 -14   81.27    3.09
   0   1  14   83.65    3.12
   0  -1 -15    9.08    0.73
   0   1  15   12.07    0.98
   0   1  15    8.93    0.82
   0  -1 -15   10.12    0.85
   0   1  15    9.96    0.94
   0  -1 -15    9.27    0.87
   0  -1 -15   12.60    1.02
   0  -1 -15   11.30    0.88
   0   1  15    9.64    0.82
   0   1  15   10.39    0.87
   0  -1 -16    0.74    0.23
   0  -1 -16    0.50    0.25
   0   1  16    0.22    0.22
   0   1  16    0.51    0.25
   0  -1 -17   34.25    1.37
   0   1  17   30.99    1.34
   0   1  17   33.95    1.36
   0  -2  17   45.17    1.60
   0  -2  17   43.35    1.67
   0   2 -17   45.41    1.74
   0   2 -17   46.38    1.76
   0  -2  17   48.77    1.77
   0  -2  17   46.84    1.79
   0   2 -17   44.41    1.60
   0  -2  16   18.94    1.08
   0  -2  16   17.58    1.11
   0   2 -16   19.19    1.20
   0   2 -16   18.44    1.17
   0  -2  16   19.94    1.17
   0  -2  16   19.68    1.22
   0   2 -16   19.60    1.12
   0  -2  15    0.80    0.31
   0   2 -15    1.46    0.40
   0   2 -15    0.90    0.33
   0  -2  15    0.88    0.33
   0  -2  15    0.81    0.33
   0  -2  15    1.10    0.30
   0  -2  15    1.05    0.37
   0   2 -15    0.86    0.32
   0   2 -14   13.82    1.04
   0   2 -14   16.46    1.28
   0   2 -14   13.45    1.15
   0  -2  14   16.04    1.28
   0   2 -14   14.93    1.17
   0  -2  14   15.32    1.19
   0  -2  14   17.83    1.19
   0   2 -13   16.32    1.16
   0  -2  13   18.60    1.22
   0   2 -13   15.33    1.60
   0   2 -13   15.45    1.27
   0   2 -13   16.98    1.29
   0  -2  13   16.55    1.29
   0   2 -13   15.33    1.09
   0   2 -13   21.43    1.41
   0   2 -13   16.16    1.15
   0  -2  13   16.23    1.25
   0  -2  13   14.20    1.43
   0  -2  13   14.77    1.54
   0   2 -12   61.35    2.50
   0  -2  12   63.09    2.47
   0   2 -12   64.93    3.37
   0   2 -12   59.17    2.64
   0   2 -12   63.20    2.74
   0   2 -12   59.72    2.43
   0  -2  12   67.68    2.80
   0   2 -12   59.75    2.64
   0   2 -12   62.54    2.52
   0  -2  12   61.89    2.65
   0  -2  12   64.08    3.12
   0  -2  12   61.41    3.19
   0   2 -11  212.84    6.12
   0  -2  11  230.02    6.12
   0   2 -11  230.84    7.36
   0  -2  11  223.80    6.39
   0   2 -11  219.52    6.14
   0  -2  11  228.20    7.14
   0  -2  11  229.37    7.01
   0  -2  11  226.57    6.41
   0   2 -11  221.00    6.09
   0   2 -11  219.33    6.44
   0   2 -11  213.25    6.32
   0   2 -11  215.51    6.33
   0   2 -11  216.69    6.10
   0   2 -10   27.11    1.52
   0   2 -10   27.98    1.45
   0  -2  10   27.73    1.38
   0   2 -10   26.87    1.39
   0   2 -10   29.20    1.99
   0  -2  10   29.21    1.89
   0  -2  10   29.60    1.85
   0  -2  10   28.84    1.56
   0   2 -10   28.28    1.59
   0   2 -10   25.83    2.08
   0   2 -10   27.49    1.52
   0   2 -10   29.11    1.45
   0   2  -9  340.97    8.57
   0   2  -9  339.64    9.59
   0  -2   9  352.09    9.41
   0  -2   9  357.96    9.38
   0  -2   9  340.95    8.79
   0   2  -9  350.68   10.05
   0   2  -9  341.77    8.59
   0   2  -8   10.45    0.71
   0   2  -8    8.67    0.94
   0  -2   8   11.57    0.98
   0  -2   8   10.71    0.81
   0   2  -8    9.10    1.05
   0   2  -8    9.49    0.70
   0  -2   7    0.27    0.20
   0   2  -7    0.39    0.15
   0  -2   7    0.30    0.18
   0   2  -6   23.44    1.44
   0  -2   6   24.89    1.26
   0   2  -6   21.61    1.03
   0   2  -6   23.83    0.93
   0  -2   6   21.41    0.79
   0   2  -6   21.52    1.26
   0   2  -6   22.65    0.98
   0   2  -5  412.33   10.19
   0   2  -5  438.34   10.69
   0   2  -5  454.82   10.02
   0   2  -5  452.85    9.98
   0  -2   5  414.53    9.69
   0   2  -5  424.76   10.43
   0  -2   5  432.34   10.34
   0  -2   5  420.59   10.26
   0   2  -4    1.13    0.25
   0   2  -4    1.33    0.27
   0   2  -4    1.35    0.22
   0   2  -4    1.16    0.27
   0   2  -4    0.95    0.22
   0  -2   4    0.50    0.15
   0   2  -4    0.67    0.16
   0   2  -3   12.67    0.73
   0   2  -3   11.52    0.63
   0  -2   3   11.40    0.60
   0  -2   3   11.78    0.51
   0   2  -3   10.04    0.70
   0   2  -3   12.84    0.78
   0   2  -2    3.50    0.32
   0   2  -2    3.78    0.35
   0  -2   2    3.63    0.29
   0   2  -2    3.35    0.41
   0   2  -2    3.77    0.34
   0   2  -2    3.07    0.41
   0   2  -1  340.85    8.04
   0   2   0 2518.42   55.64
   0  -2  -1  650.58   14.47
   0  -2  -1  647.81   14.63
   0   2   1  656.03   14.76
   0   2   1  646.49   15.01
   0   2   1  668.69   15.04
   0   2   1  634.31   14.72
   0  -2  -2 9298.20  211.21
   0   2   2 9999.00  211.69
   0  -2  -2 9865.85  211.04
   0   2   2 9665.90  211.66
   0   2   3 3440.43   75.55
   0  -2  -3 3522.91   76.02
   0   2   3 3288.02   75.50
   0  -2  -3 3518.76   75.67
   0   2   3 3545.67   75.84
   0   2   3 3476.00   75.87
   0  -2  -3 3532.20   75.59
   0  -2  -3 3369.67   75.23
   0   2   3 3517.93   75.55
   0   2   3 3436.31   75.82
   0   2   4  532.67   12.29
   0   2   4  537.55   12.54
   0  -2  -4  547.72   12.71
   0  -2  -4  522.78   12.98
   0   2   4  575.22   12.85
   0  -2  -4  542.29   12.52
   0   2   4  536.34   12.49
   0   2   4  524.20   12.29
   0   2   5  173.39    4.51
   0   2   5  168.82    4.30
   0   2   5  164.35    4.64
   0   2   5  178.74    5.05
   0  -2  -5  176.84    4.71
   0  -2  -5  174.52    5.17
   0  -2  -5  177.06    4.92
   0   2   6    2.08    0.44
   0  -2  -6    2.05    0.48
   0   2   6    1.53    0.29
   0   2   6    1.77    0.34
   0  -2  -6    2.03    0.37
   0   2   6    1.95    0.33
   0  -2  -6    2.82    0.48
   0  -2  -7   40.46    2.24
   0   2   7   48.41    1.84
   0  -2  -7   45.12    2.00
   0   2   7   41.46    2.18
   0   2   7   41.37    1.89
   0  -2  -7   45.02    2.20
   0   2   7   41.50    1.76
   0   2   8    6.13    0.65
   0  -2  -8    5.93    0.72
   0   2   8    7.08    0.70
   0   2   8    5.01    0.65
   0   2   8    6.24    0.87
   0  -2  -8    6.15    0.84
   0   2   9   50.50    2.11
   0   2   9   49.14    2.70
   0   2   9   50.62    2.37
   0  -2  -9   52.57    2.17
   0  -2  -9   56.85    2.84
   0   2   9   55.88    2.31
   0   2   9   52.58    2.21
   0   2   9   53.70    2.19
   0   2   9   49.03    2.10
   0   2  10   68.12    2.53
   0  -2 -10   62.93    2.39
   0   2  10   61.05    2.51
   0   2  10   57.92    2.73
   0   2  10   64.05    2.43
   0  -2 -10   69.19    2.68
   0  -2 -10   69.03    3.36
   0   2  10   65.32    2.71
   0   2  10   62.18    2.56
   0   2  10   70.88    2.71
   0  -2 -11    3.17    0.49
   0   2  11    2.89    0.50
   0   2  11    2.95    0.53
   0  -2 -11    2.41    0.69
   0   2  11    3.79    0.54
   0   2  11    3.00    0.55
   0   2  11    3.20    0.62
   0  -2 -11    2.47    0.49
   0  -2 -11    2.94    0.73
   0   2  11    2.63    0.52
   0  -2 -11    4.13    0.57
   0  -2 -12   30.93    1.52
   0  -2 -12   30.98    2.31
   0  -2 -12   32.44    1.82
   0  -2 -12   31.03    1.77
   0   2  12   30.44    1.83
   0   2  12   30.21    1.59
   0  -2 -12   30.64    1.56
   0   2  12   34.07    1.82
   0  -2 -12   27.67    2.28
   0  -2 -12   27.10    2.13
   0   2  12   30.60    1.59
   0   2  12   29.98    1.74
   0  -2 -12   31.56    1.68
   0   2  12   31.78    1.76
   0  -2 -13   10.63    1.00
   0  -2 -13    9.97    0.94
   0   2  13   11.17    1.06
   0   2  13   10.12    0.88
   0  -2 -13    8.48    0.78
   0   2  13   11.67    1.02
   0  -2 -13   11.50    1.42
   0   2  13    9.70    0.94
   0   2  13    8.81    0.79
   0  -2 -13    8.83    0.86
   0   2  13    9.88    0.95
   0   2  14    0.55    0.29
   0   2  14    0.63    0.31
   0   2  14    0.66    0.25
   0  -2 -14    0.71    0.32
   0  -2 -14    0.94    0.35
   0  -2 -14    0.49    0.28
   0  -2 -14    0.47    0.20
   0   2  14    0.81    0.35
   0   2  15   25.46    1.39
   0  -2 -15   25.39    1.36
   0   2  15   23.78    1.40
   0  -2 -15   27.67    1.45
   0  -2 -15   25.51    1.39
   0   2  15   26.25    1.43
   0  -2 -15   25.97    1.35
   0  -2 -16    9.63    0.67
   0   2  16    9.71    0.75
   0   2  16    9.61    0.73
   0  -2 -16    8.62    0.67
   0   2  16    7.34    0.53
   0  -2 -16   10.14    0.74
   0  -2 -16    9.44    0.71
   0  -2 -17   70.49    2.02
   0   2  17   59.62    1.93
   0  -3  18   42.38    1.31
   0   3 -17   35.85    1.43
   0   3 -17   36.26    1.38
   0  -3  17   35.95    1.44
   0  -3  17   38.94    1.48
   0  -3  16    0.51    0.23
   0  -3  16    0.26    0.22
   0   3 -16    0.59    0.24
   0   3 -16    0.61    0.26
   0   3 -16    0.80    0.27
   0  -3  16    0.43    0.21
   0  -3  16    0.38    0.24
   0  -3  16    0.25    0.16
   0  -3  15   25.60    1.30
   0  -3  15   27.15    1.47
   0   3 -15   22.66    1.12
   0   3 -15   27.11    1.51
   0  -3  15   27.57    1.51
   0   3 -15   24.39    1.48
   0   3 -15   27.18    1.49
   0  -3  15   29.47    1.55
   0  -3  14    4.48    0.65
   0   3 -14    5.39    0.58
   0   3 -14    5.36    0.72
   0  -3  14    5.80    0.73
   0  -3  14    5.25    0.60
   0   3 -14    5.35    0.71
   0   3 -14    4.71    0.69
   0   3 -13   19.08    1.35
   0   3 -13   16.30    1.31
   0  -3  13   18.86    1.17
   0  -3  13   17.10    1.57
   0  -3  13   18.75    1.67
   0   3 -13   17.14    1.13
   0  -3  13   17.26    1.31
   0   3 -13   18.00    1.35
   0  -3  13   19.42    1.35
   0   3 -12   70.91    2.96
   0  -3  12   68.90    2.84
   0   3 -12   69.45    2.72
   0  -3  12   79.63    3.53
   0  -3  12   68.04    3.35
   0  -3  12   70.99    2.60
   0   3 -12   66.06    2.60
   0   3 -12   67.94    2.94
   0   3 -12   68.06    2.84
   0   3 -11   17.06    1.29
   0  -3  11   17.47    1.54
   0  -3  11   17.06    1.48
   0  -3  11   19.14    1.30
   0   3 -11   19.06    1.24
   0  -3  11   17.83    1.11
   0   3 -11   18.56    1.20
   0   3 -11   18.76    1.36
   0   3 -11   18.26    1.27
   0   3 -11   17.65    1.79
   0   3 -10   53.75    2.26
   0   3 -10   53.73    2.39
   0  -3  10   53.03    2.64
   0   3 -10   53.78    2.22
   0  -3  10   58.18    2.10
   0   3 -10   52.74    2.16
   0  -3  10   54.48    2.28
   0   3 -10   54.15    2.43
   0   3 -10   49.84    2.22
   0   3 -10   57.14    3.16
   0  -3   9   18.62    1.15
   0   3  -9   17.64    1.20
   0   3  -9   18.55    1.63
   0   3  -9   16.29    1.05
   0  -3   9   16.98    1.31
   0   3  -9   16.45    1.15
   0   3  -9   16.74    1.10
   0   3  -9   15.04    0.99
   0   3  -8  375.34    9.34
   0   3  -8  404.03   10.73
   0  -3   8  374.58    9.47
   0  -3   8  394.42    9.99
   0  -3   8  383.81   10.14
   0   3  -7    1.01    0.28
   0  -3   7    0.89    0.30
   0   3  -7    0.88    0.23
   0   3  -7    0.43    0.17
   0  -3   7    1.08    0.26
   0   3  -7    1.30    0.42
   0  -3   6   35.98    1.62
   0  -3   6   40.99    1.80
   0   3  -6   35.28    1.72
   0   3  -6   40.42    1.59
   0   3  -6   35.22    1.41
   0   3  -6   36.28    1.89
   0   3  -5   28.81    1.50
   0   3  -5   27.21    1.49
   0  -3   5   27.97    1.27
   0  -3   5   28.36    1.40
   0   3  -5   30.57    1.36
   0   3  -5   24.59    1.08
   0   3  -5   30.65    1.32
   0   3  -4  144.62    4.55
   0   3  -4  143.13    4.55
   0   3  -4  158.45    4.25
   0   3  -4  157.86    4.31
   0  -3   4  152.96    3.81
   0  -3   4  151.30    4.07
   0   3  -4  159.39    4.39
   0   3  -3  156.92    4.84
   0   3  -3  162.53    4.57
   0   3  -3  163.88    4.90
   0  -3   3  163.99    4.25
   0   3  -2  139.07    3.85
   0   3  -2  134.93    3.80
   0   3  -2  130.10    4.12
   0   3  -2  126.26    4.09
   0   3  -1  558.71   12.94
   0   3  -1  539.37   12.93
   0   3   0  833.62   19.73
   0   3   0  847.84   19.73
   0   3   1   13.39    0.85
   0   3   1   13.09    0.98
   0   3   1   13.43    0.83
   0   3   1   14.15    1.01
   0  -3  -1   13.79    0.66
   0  -3  -1   14.31    0.77
   0  -3  -2  240.33    5.85
   0  -3  -2  256.29    6.21
   0   3   2  270.63    6.48
   0   3   2  273.71    6.41
   0  -3  -2  240.68    5.76
   0   3   2  256.94    6.79
   0   3   2  259.75    6.84
   0  -3  -3   59.27    1.64
   0  -3  -3   62.73    2.04
   0   3   3   60.37    2.14
   0   3   3   63.26    2.14
   0  -3  -3   62.06    1.86
   0   3   3   69.02    2.48
   0   3   3   68.57    2.52
   0   3   4   36.10    1.51
   0  -3  -4   36.88    1.89
   0   3   4   38.36    1.52
   0   3   4   37.33    1.74
   0  -3  -4   36.28    1.44
   0  -3  -4   35.64    1.48
   0   3   5    0.48    0.18
   0   3   5    0.33    0.23
   0  -3  -5    0.76    0.32
   0   3   5    0.32    0.18
   0  -3  -5    0.41    0.18
   0  -3  -5    0.49    0.20
   0   3   6  192.36    5.11
   0  -3  -6  176.44    5.92
   0   3   6  186.36    5.07
   0  -3  -6  187.70    5.33
   0  -3  -6  181.13    5.22
   0   3   6  185.88    5.17
   0   3   7    6.94    0.69
   0  -3  -7    7.98    1.01
   0   3   7    6.89    0.69
   0  -3  -7    6.88    0.73
   0  -3  -7    6.32    0.75
   0   3   8    1.85    0.39
   0  -3  -8    1.50    0.41
   0   3   8    1.75    0.40
   0   3   8    1.50    0.34
   0  -3  -8    2.30    0.60
   0  -3  -8    1.51    0.39
   0   3   8    1.59    0.38
   0   3   8    1.50    0.36
   0   3   8    2.01    0.41
   0   3   9  106.66    3.57
   0   3   9  112.12    3.71
   0   3   9  118.58    3.86
   0  -3  -9  113.54    4.85
   0   3   9  120.64    3.82
   0  -3  -9  113.38    3.67
   0  -3  -9  106.76    4.15
   0   3   9  112.63    3.83
   0  -3 -10   53.03    2.11
   0   3  10   54.43    2.34
   0  -3 -10   57.14    2.34
   0   3  10   57.53    2.43
   0   3  10   48.71    2.09
   0  -3 -10   52.56    3.18
   0   3  10   54.72    2.44
   0  -3 -10   53.47    2.30
   0   3  10   52.38    2.30
   0  -3 -11    2.79    0.52
   0   3  11    2.19    0.53
   0   3  11    1.97    0.39
   0   3  11    2.28    0.49
   0  -3 -11    2.84    0.45
   0   3  11    2.28    0.49
   0   3  11    2.93    0.52
   0   3  12  138.24    4.50
   0   3  12  136.75    4.58
   0   3  12  139.55    4.61
   0   3  12  133.14    4.38
   0   3  12  135.29    4.28
   0  -3 -12  142.96    4.47
   0  -3 -12  140.22    4.52
   0   3  13   42.80    2.09
   0   3  13   38.92    1.78
   0  -3 -13   44.08    1.99
   0  -3 -13   38.55    1.74
   0   3  13   43.24    2.09
   0   3  13   41.11    1.99
   0   3  14   53.44    2.14
   0  -3 -14   57.97    2.28
   0  -3 -14   54.41    2.16
   0   3  14   54.75    2.27
   0   3  14   54.15    2.28
   0   3  14   53.39    2.26
   0  -3 -15    1.89    0.35
   0  -3 -15    1.95    0.35
   0  -3 -15    1.90    0.31
   0  -3 -15    2.13    0.38
   0   3  15    1.70    0.37
   0  -3 -16    2.75    0.35
   0  -3 -16    2.77    0.34
   0   3  16    2.81    0.34
   0  -4  17    0.56    0.16
   0  -4  17    0.43    0.15
   0   4 -17    0.34    0.15
   0   4 -16   14.45    0.92
   0  -4  16   14.24    0.92
   0   4 -16   14.25    0.89
   0  -4  16   15.27    0.87
   0  -4  16   14.20    0.86
   0  -4  15    0.58    0.24
   0   4 -15    1.44    0.36
   0   4 -15    1.13    0.33
   0  -4  15    0.69    0.25
   0   4 -15    0.45    0.20
   0  -4  14   25.93    1.46
   0   4 -14   30.14    1.70
   0   4 -14   30.61    1.70
   0  -4  14   30.73    1.57
   0   4 -14   29.54    1.44
   0  -4  13    1.22    0.36
   0   4 -13    1.65    0.43
   0   4 -13    1.32    0.41
   0   4 -13    1.91    0.43
   0  -4  13    2.51    0.64
   0   4 -12   87.85    3.47
   0   4 -12   84.88    3.19
   0   4 -12   88.58    3.46
   0   4 -12   88.56    3.16
   0  -4  12   87.63    3.19
   0  -4  11   34.80    1.74
   0   4 -11   33.27    1.92
   0   4 -11   30.42    1.69
   0   4 -11   32.94    1.90
   0   4 -11   34.54    1.75
   0  -4  11   34.97    2.09
   0  -4  11   30.87    2.15
   0   4 -10   33.53    1.71
   0   4 -10   33.18    1.86
   0  -4  10   32.33    2.12
   0  -4  10   35.23    2.03
   0   4 -10   31.67    1.60
   0   4 -10   32.85    1.86
   0   4 -10   31.56    1.65
   0  -4  10   32.62    1.65
   0   4  -9   31.46    1.74
   0   4  -9   26.66    1.46
   0   4  -9   27.57    1.63
   0  -4   9   30.88    1.96
   0  -4   9   27.40    1.45
   0  -4   8    2.69    0.43
   0   4  -8    3.71    0.49
   0   4  -8    3.56    0.48
   0   4  -8    2.83    0.40
   0  -4   8    2.73    0.54
   0  -4   8    3.41    0.55
   0   4  -7  669.83   15.97
   0   4  -7  691.42   16.86
   0  -4   7  714.23   16.39
   0  -4   7  750.23   16.82
   0   4  -7  719.26   16.39
   0   4  -7  657.40   15.79
   0  -4   7  647.95   15.83
   0   4  -6    9.39    0.70
   0  -4   6   11.93    0.99
   0  -4   6   11.64    0.85
   0   4  -6   10.75    1.07
   0   4  -6   10.32    0.65
   0   4  -6   10.76    0.91
   0   4  -6   10.45    0.69
   0   4  -6   11.27    0.67
   0   4  -5   92.51    3.11
   0   4  -5   92.92    3.56
   0   4  -5   80.46    2.62
   0   4  -5   96.90    3.24
   0   4  -5   90.50    2.62
   0  -4   5   83.68    2.77
   0  -4   5   91.82    3.14
   0   4  -5   88.96    2.60
   0   4  -4    5.97    0.59
   0   4  -4    7.16    0.53
   0   4  -4    6.73    0.85
   0   4  -4    6.49    0.68
   0   4  -4    6.07    0.49
   0   4  -4    6.08    0.68
   0   4  -4    6.70    0.85
   0  -4   4    6.38    0.52
   0  -4   4    5.97    0.52
   0   4  -3  163.02    4.63
   0   4  -3  168.71    4.42
   0   4  -3  175.00    5.50
   0   4  -3  177.43    5.08
   0   4  -3  169.55    4.42
   0   4  -3  166.85    5.47
   0   4  -3  179.97    5.04
   0  -4   3  168.78    4.43
   0   4  -2   15.93    0.82
   0   4  -2   15.54    1.07
   0   4  -2   17.92    0.86
   0   4  -2   17.71    1.15
   0  -4   2   13.91    0.77
   0   4  -2   14.18    0.90
   0   4  -1  240.89    7.08
   0   4  -1  243.43    6.58
   0   4  -1  238.30    5.95
   0   4  -1  248.94    6.65
   0   4  -1  228.77    7.00
   0   4  -1  243.51    5.97
   0   4   0   59.20    2.69
   0   4   0   58.43    2.69
   0   4   0   59.21    2.10
   0   4   1  310.29    7.66
   0   4   1  301.89    7.37
   0   4   1  318.35    8.60
   0   4   1  304.84    7.98
   0   4   1  314.00    8.08
   0   4   1  301.80    7.38
   0  -4  -1  315.43    7.72
   0  -4  -1  297.22    7.38
   0   4   1  310.40    8.57
   0   4   2  397.70   10.29
   0   4   2  374.13    8.96
   0   4   2  377.05    9.64
   0   4   2  378.16    9.07
   0   4   2  401.56   10.25
   0   4   2  382.64    9.25
   0   4   2  374.97    9.56
   0  -4  -2  378.33    9.22
   0   4   2  367.13    8.95
   0   4   3  206.48    5.78
   0   4   3  197.79    5.13
   0   4   3  197.44    5.38
   0   4   3  207.95    5.35
   0   4   3  216.25    6.29
   0  -4  -3  211.28    5.45
   0   4   3  202.74    5.71
   0   4   3  202.84    5.15
   0  -4  -4   56.88    2.59
   0   4   4   45.36    1.63
   0   4   4   55.40    2.49
   0   4   4   50.74    1.90
   0  -4  -4   51.78    1.95
   0   4   4   45.66    1.63
   0   4   4   50.54    2.12
   0   4   5 1227.26   26.40
   0  -4  -5 1311.57   27.95
   0   4   5 1133.02   26.01
   0   4   5 1049.77   25.95
   0   4   5 1145.28   26.70
   0   4   5 1226.90   27.33
   0  -4  -5 1184.43   26.58
   0   4   5 1259.07   26.59
   0  -4  -6  335.78    9.74
   0   4   6  339.77    8.55
   0   4   6  320.53    8.92
   0   4   6  337.89    8.46
   0   4   7    2.80    0.48
   0  -4  -7    3.19    0.76
   0   4   7    2.96    0.49
   0   4   7    3.31    0.52
   0   4   7    4.41    0.63
   0   4   7    3.34    0.54
   0   4   7    2.91    0.52
   0   4   8   55.52    2.33
   0   4   8   53.45    2.40
   0  -4  -8   60.48    3.33
   0   4   8   53.72    2.34
   0   4   8   56.73    2.39
   0   4   8   61.26    2.44
   0   4   8   60.25    2.52
   0   4   9  151.53    4.83
   0   4   9  152.40    4.96
   0  -4  -9  164.02    6.30
   0   4   9  149.64    4.81
   0   4   9  164.31    4.95
   0   4   9  169.10    5.00
   0   4   9  166.73    5.06
   0   4  10    5.27    0.70
   0   4  10    4.54    0.68
   0  -4 -10    4.94    1.02
   0   4  10    5.75    0.72
   0  -4 -10    5.14    0.68
   0   4  10    5.12    0.68
   0   4  10    5.32    0.71
   0   4  10    4.93    0.69
   0   4  11   22.33    1.42
   0   4  11   25.13    1.52
   0  -4 -11   25.41    2.22
   0   4  11   25.40    1.51
   0   4  11   25.18    1.55
   0   4  11   25.11    1.48
   0  -4 -11   26.60    1.52
   0   4  11   23.42    1.39
   0   4  11   23.59    1.53
   0   4  12    0.18    0.25
   0   4  12    0.72    0.34
   0   4  12    0.22    0.25
   0   4  12    0.36    0.25
   0  -4 -12    0.46    0.26
   0   4  12    0.31    0.24
   0   4  13    6.16    0.67
   0  -4 -13    4.71    0.56
   0  -4 -13    5.94    0.67
   0  -4 -13    7.34    0.73
   0   4  13    4.54    0.54
   0   4  13    6.04    0.65
   0  -4 -14    0.28    0.19
   0  -4 -14    0.54    0.25
   0  -4 -15   38.21    1.47
   0  -4 -15   38.74    1.47
   0   4  15   35.11    1.39
   0  -4 -16    2.53    0.24
   0   4  16    3.02    0.26
   0  -4 -16    2.84    0.25
   0  -5  17   13.69    0.58
   0  -5  16  114.89    2.88
   0   5 -16  107.01    2.93
   0  -5  15   22.23    1.07
   0   5 -15   21.67    1.02
   0   5 -15   22.11    1.24
   0  -5  14   14.06    1.06
   0  -5  14   13.41    0.89
   0   5 -14   13.10    0.90
   0   5 -14   13.14    1.05
   0   5 -14   13.27    1.00
   0  -5  13   16.31    1.24
   0   5 -13   16.02    1.10
   0   5 -13   17.11    1.28
   0   5 -13   16.72    1.23
   0   5 -12    3.29    0.60
   0   5 -12    4.03    0.67
   0   5 -12    3.07    0.53
   0  -5  12    3.11    0.71
   0   5 -11    8.13    0.83
   0   5 -11    5.56    0.81
   0   5 -11    7.01    0.85
   0   5 -11    5.58    0.66
   0  -5  11    9.30    1.17
   0  -5  10    0.32    0.33
   0   5 -10    0.66    0.33
   0   5 -10    0.38    0.25
   0   5 -10    0.50    0.22
   0   5 -10    0.13    0.21
   0  -5   9   36.97    2.27
   0   5  -9   33.64    1.76
   0   5  -9   33.58    1.87
   0   5  -9   32.98    1.56
   0   5  -9   30.92    1.69
   0   5  -8   19.71    1.28
   0   5  -8   20.90    1.38
   0   5  -8   21.07    1.43
   0   5  -8   18.51    1.27
   0   5  -8   21.04    1.20
   0   5  -7   17.64    1.08
   0  -5   7   18.85    1.45
   0   5  -7   17.42    1.34
   0   5  -7   18.43    1.00
   0   5  -7   16.59    1.22
   0   5  -7   17.74    1.23
   0   5  -7   18.51    1.00
   0   5  -7   17.37    1.19
   0   5  -7   17.00    1.55
   0   5  -6    0.38    0.23
   0   5  -6    0.63    0.30
   0   5  -6    0.28    0.17
   0   5  -6    0.86    0.44
   0  -5   6    0.93    0.34
   0   5  -6    0.39    0.19
   0   5  -5  202.15    5.42
   0   5  -5  203.15    6.24
   0   5  -5  193.12    6.71
   0   5  -5  210.98    5.44
   0  -5   5  204.36    6.01
   0   5  -4   81.54    3.19
   0   5  -4   84.22    3.31
   0   5  -4   79.83    2.60
   0   5  -4   74.78    3.58
   0   5  -4   78.22    2.59
   0  -5   4   75.72    2.93
   0   5  -3    2.92    0.66
   0   5  -3    3.77    0.46
   0   5  -3    3.28    0.59
   0   5  -3    3.92    0.66
   0   5  -3    3.36    0.43
   0   5  -2   60.75    2.67
   0   5  -2   58.07    2.69
   0   5  -2   60.29    2.16
   0   5  -2   62.71    2.17
   0   5  -1   13.96    1.40
   0   5  -1   12.56    0.96
   0   5  -1   12.41    0.82
   0   5  -1   12.85    1.11
   0   5  -1   12.60    0.83
   0   5  -1   11.93    1.12
   0   5  -1   13.92    1.41
   0  -5   0    1.03    0.27
   0  -5   0    0.92    0.29
   0   5   0    1.27    0.54
   0   5   0    1.01    0.46
   0   5   0    1.05    0.33
   0   5   1  101.28    3.73
   0   5   1  114.91    4.45
   0   5   1  107.58    3.45
   0  -5  -1   99.88    3.34
   0   5   1  103.38    3.14
   0   5   1  101.16    3.79
   0   5   1  101.90    3.13
   0   5   2  505.92   12.76
   0   5   2  498.70   11.79
   0   5   2  507.07   11.92
   0   5   2  497.58   13.38
   0   5   2  488.17   11.77
   0   5   2  497.16   12.64
   0  -5  -2  480.57   11.97
   0   5   3  328.01    8.33
   0   5   3  337.85    8.35
   0   5   3  330.12    9.20
   0   5   3  355.63    8.59
   0   5   3  336.87    9.81
   0  -5  -3  352.28    9.60
   0   5   4   86.55    2.81
   0   5   4   88.89    2.82
   0   5   4   94.37    3.54
   0   5   4   94.76    3.34
   0   5   4   93.40    3.09
   0   5   4   91.76    3.27
   0   5   4   95.69    3.96
   0  -5  -4   95.98    3.99
   0   5   5   92.35    3.34
   0   5   5   91.13    3.25
   0   5   5   87.10    3.11
   0   5   5   88.99    2.81
   0   5   5   92.63    3.31
   0   5   5   96.22    3.93
   0   5   5   98.29    3.20
   0   5   5   85.16    3.38
   0   5   5   88.05    2.79
   0   5   5   99.34    3.47
   0  -5  -5  101.00    4.23
   0  -5  -6   29.48    2.23
   0   5   6   24.32    1.50
   0   5   6   29.76    1.73
   0   5   6   29.15    1.67
   0   5   6   28.04    1.54
   0   5   6   31.24    1.69
   0   5   6   26.96    1.61
   0  -5  -7   16.40    1.75
   0   5   7   14.80    1.16
   0   5   7   14.58    1.19
   0   5   7   15.67    1.22
   0   5   7   15.49    1.14
   0   5   7   15.58    1.19
   0   5   7   15.68    1.26
   0   5   8   87.61    3.32
   0   5   8   73.95    2.87
   0   5   8   78.71    3.13
   0   5   8   78.18    3.11
   0   5   8   85.05    3.21
   0   5   8   81.25    3.03
   0   5   8   82.74    3.07
   0  -5  -8   87.79    4.31
   0   5   9   56.93    2.54
   0   5   9   53.96    2.30
   0   5   9   54.11    2.46
   0  -5  -9   59.40    3.47
   0   5   9   52.25    2.43
   0   5   9   52.80    2.31
   0   5   9   57.31    2.50
   0   5   9   56.18    2.32
   0   5  10   12.86    1.10
   0   5  10   14.03    1.16
   0   5  10   13.45    1.10
   0   5  10   14.88    1.18
   0  -5 -10   16.97    1.79
   0   5  11    0.27    0.26
   0  -5 -11    0.24    0.22
   0   5  11    0.21    0.23
   0   5  11    0.15    0.27
   0   5  11    0.29    0.25
   0  -5 -12    4.43    0.56
   0  -5 -12    4.52    0.58
   0   5  12    3.43    0.45
   0   5  12    3.42    0.50
   0  -5 -13    8.46    0.69
   0   5  13    7.98    0.71
   0  -5 -13    6.74    0.58
   0   5  13    5.75    0.51
   0  -5 -13    7.60    0.66
   0  -5 -14   41.48    1.55
   0  -5 -14   45.16    1.63
   0  -5 -14   43.82    1.57
   0   5  14   41.58    1.58
   0   5  15    4.77    0.32
   0  -6  16    4.92    0.36
   0  -6  15   48.85    1.80
   0   6 -15   48.41    1.59
   0   6 -14   -0.07    0.22
   0   6 -14    0.08    0.16
   0  -6  14    0.25    0.24
   0   6 -13   29.35    1.45
   0  -6  13   27.60    1.54
   0   6 -12   49.21    2.11
   0   6 -12   45.72    2.12
   0   6 -11   12.54    1.03
   0   6 -11   13.49    1.11
   0  -6  10   79.58    3.60
   0   6 -10   71.89    2.97
   0   6 -10   76.50    2.63
   0   6 -10   75.78    2.95
   0   6 -10   71.14    3.09
   0   6 -10   71.04    2.82
   0  -6   9   14.49    1.44
   0   6  -9   14.46    1.18
   0   6  -9   13.57    0.98
   0   6  -9   14.27    1.14
   0   6  -9   13.37    1.21
   0   6  -9   13.49    1.12
   0  -6   8    0.07    0.26
   0   6  -8    0.46    0.27
   0   6  -8    0.39    0.24
   0   6  -8    0.17    0.22
   0   6  -8    0.40    0.30
   0   6  -8    0.17    0.27
   0   6  -7  118.06    4.14
   0   6  -7  127.18    3.66
   0   6  -7  121.49    3.82
   0  -6   7  123.44    4.51
   0   6  -7  117.02    4.00
   0   6  -7  115.82    3.92
   0   6  -7  115.09    4.03
   0   6  -7  111.08    4.90
   0   6  -7  114.99    3.98
   0   6  -7  116.95    4.05
   0   6  -6   21.74    1.50
   0   6  -6   22.39    2.05
   0   6  -6   23.47    1.50
   0   6  -6   26.85    1.35
   0   6  -6   25.47    1.41
   0  -6   6   26.23    1.74
   0   6  -6   28.63    1.95
   0   6  -6   22.96    1.55
   0   6  -6   27.68    1.41
   0   6  -6   24.32    1.48
   0   6  -6   28.19    1.40
   0   6  -6   26.46    1.59
   0   6  -6   27.47    1.52
   0   6  -6   29.85    1.44
   0   6  -5    4.14    0.68
   0   6  -5    4.05    0.91
   0   6  -5    4.49    0.66
   0   6  -5    6.61    0.73
   0   6  -5    4.29    0.54
   0   6  -5    4.14    0.56
   0  -6   5    5.23    0.74
   0   6  -5    3.71    0.53
   0   6  -5    3.63    0.75
   0   6  -5    4.73    0.71
   0   6  -5    4.37    0.60
   0   6  -5    3.66    0.50
   0   6  -5    4.79    0.60
   0   6  -5    3.93    0.54
   0   6  -4   45.75    2.24
   0   6  -4   39.96    1.99
   0   6  -4   41.52    2.86
   0   6  -4   44.61    2.00
   0   6  -4   44.18    1.85
   0   6  -4   44.42    1.90
   0  -6   4   41.40    2.11
   0   6  -4   48.34    2.64
   0   6  -4   45.23    2.06
   0   6  -4   44.04    1.91
   0   6  -4   40.38    2.15
   0   6  -4   39.51    1.91
   0   6  -4   41.71    1.87
   0   6  -4   41.75    1.84
   0   6  -4   43.39    1.90
   0   6  -3   60.41    2.69
   0   6  -3   54.85    2.37
   0   6  -3   61.30    3.52
   0  -6   3   59.32    2.55
   0   6  -3   63.58    2.38
   0   6  -3   59.62    2.71
   0   6  -3   64.36    2.42
   0   6  -3   62.74    2.53
   0   6  -3   66.67    3.21
   0   6  -3   64.95    2.40
   0   6  -3   63.60    2.45
   0   6  -3   65.68    2.37
   0   6  -3   58.24    2.28
   0   6  -3   65.06    2.43
   0   6  -2   18.20    1.24
   0   6  -2   14.35    1.14
   0  -6   2   15.41    1.20
   0   6  -2   17.98    1.12
   0   6  -2   16.59    1.52
   0   6  -2   17.80    1.13
   0   6  -2   17.36    1.20
   0   6  -2   17.49    1.14
   0   6  -2   16.65    1.07
   0   6  -2   17.20    1.10
   0   6  -2   16.58    1.02
   0   6  -2   15.79    1.08
   0   6  -1   20.64    1.96
   0   6  -1   19.54    1.35
   0   6  -1   21.77    1.36
   0   6  -1   20.57    1.46
   0   6  -1   21.02    1.27
   0   6  -1   18.91    1.16
   0   6  -1   23.59    1.28
   0   6  -1   21.61    1.49
   0   6  -1   19.48    1.31
   0   6  -1   19.40    1.64
   0   6  -1   21.45    1.24
   0  -6   1   22.11    1.46
   0   6   0  148.58    4.53
   0   6   0  151.91    4.41
   0   6   0  152.75    4.48
   0   6   0  145.05    4.66
   0   6   0  158.54    5.01
   0   6   0  141.48    4.51
   0   6   0  143.47    4.70
   0   6   0  159.83    4.74
   0   6   0  156.98    6.08
   0   6   0  155.15    4.93
   0   6   0  151.27    4.44
   0   6   1    1.64    0.35
   0   6   1    1.12    0.31
   0   6   1    0.93    0.29
   0   6   1    0.98    0.29
   0   6   1    1.02    0.31
   0   6   1    1.02    0.40
   0   6   1    0.58    0.38
   0   6   1    0.97    0.40
   0   6   1    0.69    0.37
   0   6   1    1.10    0.55
   0   6   1    1.06    0.37
   0   6   1    0.80    0.32
   0   6   2    2.72    0.44
   0   6   2    2.43    0.50
   0   6   2    2.46    0.42
   0   6   2    1.61    0.40
   0   6   2    2.29    0.42
   0  -6  -2    1.29    0.47
   0   6   2    2.09    0.56
   0   6   2    1.75    0.38
   0   6   2    2.00    0.50
   0   6   2    2.08    0.40
   0   6   2    2.10    0.41
   0   6   2    1.80    0.46
   0   6   2    2.00    0.51
   0   6   2    2.66    0.75
   0   6   2    1.89    0.46
   0   6   3   19.69    1.14
   0   6   3   16.02    1.18
   0   6   3   18.24    1.27
   0   6   3   18.31    1.12
   0  -6  -3   15.33    1.51
   0   6   3   20.41    1.17
   0   6   3   18.23    1.12
   0   6   3   17.30    1.52
   0   6   3   18.51    1.38
   0   6   3   18.00    1.35
   0   6   3   16.54    1.27
   0   6   3   16.02    1.18
   0   6   3   18.82    1.39
   0   6   3   18.97    1.36
   0   6   3   17.51    1.78
   0   6   4    4.52    0.56
   0  -6  -4    3.18    0.73
   0   6   4    3.84    0.51
   0   6   4    3.29    0.61
   0   6   4    3.29    0.59
   0   6   4    3.04    0.78
   0   6   4    3.11    0.62
   0   6   4    3.09    0.58
   0   6   4    3.49    0.49
   0   6   4    3.13    0.57
   0   6   4    3.17    0.59
   0   6   4    3.33    0.66
   0   6   4    3.66    0.50
   0  -6  -5   70.07    3.60
   0   6   5   70.05    2.98
   0   6   5   68.19    2.73
   0   6   5   64.36    2.33
   0   6   5   62.35    2.68
   0   6   5   69.53    2.91
   0   6   6    0.27    0.32
   0  -6  -6    0.59    0.43
   0   6   6    0.41    0.36
   0   6   6    1.05    0.40
   0   6   6    0.44    0.33
   0   6   6    0.47    0.26
   0   6   7   74.43    2.95
   0  -6  -7   73.36    3.87
   0   6   7   64.09    2.78
   0   6   7   72.61    3.06
   0   6   7   71.42    2.97
   0   6   7   66.83    2.65
   0  -6  -8   13.37    1.59
   0   6   8   12.71    1.09
   0   6   8   12.59    1.13
   0   6   8   15.26    1.25
   0   6   8   12.95    1.10
   0  -6  -9   31.57    1.59
   0   6   9   29.04    1.55
   0   6   9   30.51    1.70
   0   6   9   27.41    1.57
   0   6   9   30.13    1.73
   0   6  10    7.35    0.77
   0  -6 -10    8.16    0.74
   0   6  10    5.85    0.66
   0   6  10    7.97    0.81
   0  -6 -11   24.48    1.25
   0   6  11   23.33    1.24
   0   6  11   23.63    1.27
   0   6  11   24.32    1.39
   0   6  12    1.56    0.29
   0   6  12    2.05    0.37
   0   6  12    1.87    0.29
   0  -6 -12    2.27    0.37
   0  -6 -12    2.05    0.33
   0  -6 -12    2.35    0.36
   0  -6 -13    0.51    0.16
   0   6  13    0.40    0.18
   0  -7  15    3.93    0.30
   0  -7  14    0.42    0.20
   0   7 -14    0.54    0.17
   0  -7  13    0.63    0.24
   0   7 -13    0.27    0.18
   0   7 -12    0.31    0.21
   0   7 -11   59.70    2.39
   0   7 -10    9.28    0.88
   0   7 -10    9.18    0.87
   0   7 -10    9.66    0.76
   0   7 -10   10.31    0.92
   0   7  -9    1.88    0.44
   0   7  -9    1.98    0.38
   0   7  -9    2.81    0.52
   0  -7   8    3.35    0.66
   0   7  -8    2.45    0.50
   0   7  -8    4.07    0.62
   0   7  -8    2.37    0.49
   0   7  -8    3.00    0.59
   0   7  -8    2.55    0.51
   0   7  -8    2.70    0.47
   0   7  -7    0.44    0.33
   0   7  -7    1.21    0.35
   0   7  -7    1.02    0.34
   0   7  -7    0.66    0.29
   0  -7   7    0.27    0.27
   0   7  -7    0.68    0.37
   0   7  -7    0.49    0.31
   0   7  -6   53.66    2.64
   0   7  -6   59.58    2.30
   0   7  -6   60.34    2.41
   0   7  -6   56.08    2.38
   0   7  -6   52.48    2.53
   0   7  -6   52.71    2.56
   0   7  -6   49.31    3.37
   0  -7   6   51.05    2.65
   0   7  -5    0.71    0.36
   0   7  -5    0.36    0.48
   0   7  -5    0.91    0.44
   0  -7   5    1.01    0.37
   0   7  -5    0.96    0.32
   0   7  -5    0.53    0.39
   0   7  -5    0.74    0.30
   0   7  -5    1.07    0.46
   0   7  -5    0.90    0.35
   0   7  -5    0.80    0.32
   0   7  -5    1.26    0.36
   0   7  -5    1.27    0.35
   0   7  -4    9.31    0.87
   0   7  -4    9.24    0.88
   0   7  -4    9.39    0.93
   0   7  -4    9.28    0.87
   0   7  -4    8.47    0.87
   0   7  -4    8.61    1.23
   0   7  -4    7.67    1.00
   0   7  -4    9.16    0.90
   0   7  -4    8.66    1.04
   0   7  -4    7.62    0.81
   0   7  -4    8.65    1.43
   0   7  -4    9.65    1.01
   0   7  -4    9.30    0.86
   0   7  -3   85.78    3.08
   0   7  -3   94.23    3.22
   0   7  -3   92.56    3.28
   0   7  -3   92.76    3.20
   0   7  -3   84.90    3.21
   0   7  -3   84.57    4.11
   0   7  -3   85.39    3.33
   0   7  -3   82.21    3.59
   0   7  -3   82.40    3.17
   0   7  -3   81.06    4.54
   0   7  -3   84.38    3.54
   0   7  -3   79.88    3.16
   0   7  -3   84.07    3.00
   0   7  -2    3.01    0.52
   0   7  -2    2.31    0.48
   0   7  -2    1.98    0.50
   0   7  -2    2.97    0.53
   0   7  -2    2.66    0.57
   0   7  -2    4.33    0.90
   0   7  -2    4.73    0.65
   0   7  -2    2.71    0.55
   0   7  -2    2.48    0.43
   0   7  -2    2.18    0.54
   0   7  -2    2.59    0.57
   0   7  -1  221.86    6.87
   0   7  -1  219.87    6.53
   0   7  -1  210.91    6.46
   0   7  -1  219.98    6.47
   0   7  -1  220.01    6.76
   0   7  -1  226.96    8.34
   0   7  -1  225.71    6.34
   0   7  -1  230.37    6.27
   0   7  -1  201.99    6.07
   0   7  -1  215.42    5.89
   0   7   0    7.96    0.86
   0   7   0    7.84    0.79
   0   7   0    7.76    0.80
   0   7   0    7.46    1.13
   0   7   0    6.87    0.78
   0   7   0    7.52    1.00
   0   7   0    7.15    0.88
   0   7   0    6.86    0.77
   0   7   0    7.58    1.34
   0   7   0    7.63    0.93
   0   7   0    8.33    1.03
   0   7   0    7.49    0.91
   0   7   0    6.62    0.80
   0   7   0    6.65    0.65
   0   7   1    0.62    0.29
   0   7   1    0.56    0.31
   0   7   1    0.96    0.39
   0   7   1    0.56    0.30
   0   7   1    0.57    0.43
   0   7   1    0.73    0.32
   0   7   1    0.35    0.33
   0   7   1    0.65    0.29
   0   7   1    0.88    0.45
   0   7   1    0.69    0.36
   0   7   1    0.66    0.41
   0   7   1    0.95    0.62
   0   7   1    0.98    0.42
   0   7   2   19.83    1.24
   0   7   2   20.57    1.37
   0   7   2   22.10    1.49
   0   7   2   18.84    1.24
   0   7   2   15.46    1.60
   0   7   2   20.92    1.55
   0   7   2   18.42    1.22
   0   7   2   21.41    1.31
   0   7   2   19.25    2.03
   0   7   2   20.04    1.49
   0   7   2   14.83    1.11
   0   7   2   17.88    1.40
   0   7   3    8.36    0.83
   0   7   3   11.21    1.05
   0   7   3    9.73    0.85
   0   7   3   10.26    0.99
   0   7   3    8.04    0.81
   0   7   3    9.54    1.04
   0   7   3   10.69    1.12
   0   7   3   10.82    1.12
   0   7   3    9.25    1.02
   0   7   3   10.90    1.15
   0   7   3    9.94    1.47
   0   7   4    2.23    0.53
   0   7   4    2.29    0.59
   0   7   4    2.19    0.47
   0   7   4    2.92    0.49
   0   7   4    2.17    0.51
   0   7   4    3.19    0.66
   0   7   4    3.44    0.65
   0   7   4    3.30    0.66
   0   7   4    3.64    0.58
   0   7   5  514.28   13.26
   0   7   5  521.35   13.28
   0   7   5  502.21   13.13
   0   7   5  566.83   13.85
   0   7   5  550.62   13.35
   0   7   5  539.56   13.21
   0   7   5  554.85   13.66
   0   7   6    0.50    0.32
   0   7   6    1.17    0.40
   0   7   6    1.29    0.47
   0   7   6    1.65    0.51
   0   7   6    0.79    0.36
   0   7   6    1.04    0.47
   0   7   7   72.14    2.90
   0   7   7   69.33    2.74
   0   7   7   76.11    2.98
   0   7   7   66.04    2.74
   0   7   7   78.81    3.10
   0   7   7   76.56    2.94
   0   7   8    4.56    0.63
   0   7   8    3.86    0.61
   0   7   8    3.66    0.55
   0  -7  -8    3.92    0.50
   0   7   8    3.34    0.60
   0   7   8    3.35    0.54
   0   7   8    4.12    0.65
   0   7   9    8.02    0.71
   0   7   9    6.85    0.74
   0   7   9    8.38    0.79
   0   7   9    7.75    0.75
   0   7   9    7.95    0.79
   0  -7  -9    9.53    0.72
   0   7  10    0.21    0.23
   0   7  10    0.13    0.21
   0  -7 -10    0.17    0.13
   0   7  10    0.32    0.24
   0   7  11    7.06    0.57
   0  -7 -11    7.37    0.51
   0  -7 -11    8.16    0.58
   0   7  11    6.50    0.51
   0   7  11    7.29    0.54
   0   7  12    1.99    0.26
   0  -7 -12    1.92    0.22
   0   8 -13  100.62    2.75
   0   8 -12   16.44    0.89
   0  -8  12   15.53    0.87
   0   8 -10    7.78    0.59
   0   8  -9   24.91    1.39
   0   8  -9   26.52    1.28
   0   8  -9   24.27    1.40
   0   8  -8    4.57    0.62
   0   8  -8    5.27    0.71
   0   8  -8    5.59    0.61
   0   8  -7   93.25    3.53
   0   8  -7  101.92    3.42
   0   8  -7   89.59    3.45
   0   8  -7   97.60    3.60
   0   8  -7  101.90    3.33
   0   8  -6    0.70    0.40
   0   8  -6    1.10    0.35
   0   8  -6    0.73    0.38
   0   8  -6    0.93    0.41
   0   8  -6    1.12    0.36
   0   8  -5    0.51    0.37
   0   8  -5    0.67    0.29
   0   8  -5    0.79    0.41
   0   8  -5    1.01    0.40
   0   8  -5    1.37    0.43
   0   8  -5    0.52    0.31
   0   8  -4    3.51    0.77
   0   8  -4    3.97    0.57
   0   8  -4    3.48    0.74
   0   8  -4    3.26    0.95
   0   8  -4    4.21    0.61
   0   8  -4    3.44    0.57
   0   8  -3   73.76    3.42
   0   8  -3   78.41    2.77
   0   8  -3   70.69    3.25
   0   8  -3   66.94    2.86
   0   8  -3   71.74    4.40
   0   8  -3   78.26    2.92
   0   8  -3   83.86    3.11
   0   8  -3   82.95    3.02
   0   8  -2   16.84    1.35
   0   8  -2   13.44    0.98
   0   8  -2   15.22    1.27
   0   8  -2   13.67    1.09
   0   8  -2   16.60    1.23
   0   8  -2   15.39    1.16
   0   8  -2   15.01    1.26
   0   8  -1    1.36    0.46
   0   8  -1    1.32    0.57
   0   8  -1    1.46    0.50
   0   8  -1    1.86    0.77
   0   8  -1    1.82    0.54
   0   8  -1    1.58    0.56
   0   8  -1    2.70    0.54
   0   8   0    4.44    0.82
   0   8   0    4.96    0.78
   0   8   0    4.02    0.62
   0   8   0    3.99    1.02
   0   8   0    4.06    0.69
   0   8   0    4.72    0.78
   0   8   0    4.53    0.78
   0   8   0    4.40    0.64
   0   8   0    4.05    0.64
   0   8   1   20.71    1.60
   0   8   1   18.31    1.32
   0   8   1   20.76    1.55
   0   8   1   18.89    1.47
   0   8   1   18.57    1.31
   0   8   1   19.79    1.44
   0   8   1   19.62    1.26
   0   8   2  137.09    4.73
   0   8   2  129.21    4.44
   0   8   2  137.40    4.64
   0   8   2  133.67    4.57
   0   8   2  134.36    4.38
   0   8   2  138.44    4.21
   0   8   3   41.94    2.24
   0   8   3   41.81    2.17
   0   8   3   40.88    2.10
   0   8   3   42.15    2.11
   0   8   3   41.32    2.02
   0   8   4   18.56    1.41
   0   8   4   14.77    1.22
   0   8   4   16.04    1.28
   0   8   4   14.75    1.15
   0   8   4   16.72    1.17
   0   8   5   12.70    1.14
   0   8   5   12.49    1.09
   0   8   5   11.24    0.95
   0   8   5   14.19    1.15
   0   8   5   11.88    0.93
   0   8   6    1.72    0.45
   0   8   6    1.42    0.44
   0   8   6    1.43    0.36
   0   8   7   46.20    2.07
   0   8   7   50.67    2.04
   0   8   7   50.41    2.08
   0   8   8   18.80    1.09
   0   8   8   17.61    1.05
   0   8   8   17.31    0.98
   0   8   9    0.16    0.20
   0   8   9    0.18    0.17
   0  -8  -9    0.13    0.10
   0  -8  -9    0.17    0.17
   0   8  10    0.03    0.12
   0   9 -11    4.99    0.39
   0   9 -10    0.25    0.15
   0   9  -9   32.00    1.35
   0   9  -8    2.48    0.40
   0   9  -8    2.42    0.43
   0   9  -7   81.42    2.71
   0   9  -7   79.85    2.91
   0   9  -7   87.98    2.75
   0   9  -6   38.07    1.62
   0   9  -6   40.40    1.73
   0   9  -6   38.25    1.88
   0   9  -6   37.46    1.89
   0   9  -5    1.96    0.42
   0   9  -5    0.60    0.40
   0   9  -5    1.21    0.39
   0   9  -4   16.13    1.35
   0   9  -4   16.87    1.35
   0   9  -3    0.79    0.37
   0   9  -2   12.57    1.24
   0   9  -2   14.63    1.19
   0   9  -2   13.73    1.26
   0   9  -1    0.47    0.41
   0   9  -1    0.49    0.30
   0   9  -1    0.34    0.33
   0   9  -1    0.55    0.34
   0   9  -1    0.73    0.48
   0   9   0    0.73    0.43
   0   9   0    0.25    0.34
   0   9   0    0.99    0.36
   0   9   0    0.57    0.35
   0   9   0    0.48    0.38
   0   9   0    0.61    0.36
   0   9   1   86.10    3.36
   0   9   1   97.52    3.22
   0   9   1   95.31    3.50
   0   9   1   96.04    3.43
   0   9   2    0.89    0.32
   0   9   2    1.86    0.49
   0   9   2    1.47    0.48
   0   9   3    5.23    0.66
   0   9   3    5.42    0.63
   0   9   4    5.45    0.67
   0   9   4    6.24    0.72
   0   9   4    4.44    0.57
   0   9   5    6.74    0.67
   0   9   5    5.64    0.58
   0   9   6   29.70    1.32
   0   9   6   30.75    1.41
   0   9   6   30.54    1.31
   0   9   7   88.21    2.58
   0   9   8    3.60    0.30
   0  10  -2    0.94    0.37
   0  10   1    1.39    0.33
   0  10   2   35.69    1.44
  -1  10   6   18.02    0.76
  -1  10   5   24.74    1.09
  -1  10   4    0.98    0.30
  -1  10   2   17.99    1.09
  -1  10   2   17.25    1.09
  -1  10   1    0.74    0.34
  -1  10   1    0.27    0.27
  -1  10   0    4.71    0.67
  -1  10   0    4.49    0.65
  -1  10  -1    0.23    0.31
  -1  10  -1    0.04    0.26
  -1  10  -1   -0.04    0.30
  -1  10  -2    1.77    0.40
  -1  10  -3   86.49    3.21
  -1  10  -3   83.31    3.11
  -1  10  -4   89.44    3.01
  -1  10  -4   83.50    2.99
  -1  10  -5   46.17    1.91
  -1  10  -6    0.90    0.30
  -1  10  -7    3.52    0.46
  -1  10  -8    1.02    0.20
  -1  10  -9    2.18    0.23
  -1   9   9   20.25    0.82
  -1   9   9   19.43    0.82
  -1   9   8   -0.04    0.20
  -1   9   8    0.32    0.20
  -1   9   8    0.28    0.20
  -1   9   7   17.24    1.06
  -1   9   7   18.09    1.00
  -1   9   6   23.79    1.36
  -1   9   6   24.00    1.29
  -1   9   6   24.44    1.33
  -1   9   5   69.22    2.56
  -1   9   5   69.94    2.65
  -1   9   5   62.98    2.24
  -1   9   4    7.56    0.78
  -1   9   4    6.34    0.74
  -1   9   4    7.81    0.86
  -1   9   4    7.67    0.77
  -1   9   3   33.83    1.82
  -1   9   3   34.08    1.86
  -1   9   3   32.46    1.71
  -1   9   3   34.57    1.80
  -1   9   2   10.21    1.01
  -1   9   2   10.61    1.11
  -1   9   2   12.30    1.00
  -1   9   2   11.09    1.08
  -1   9   2   11.65    1.08
  -1   9   1   25.13    1.60
  -1   9   1   28.03    1.80
  -1   9   1   25.88    1.66
  -1   9   1   27.02    1.72
  -1   9   1   27.85    1.64
  -1   9   1   27.59    1.45
  -1   9   0    6.73    0.83
  -1   9   0    7.64    1.01
  -1   9   0    7.18    0.87
  -1   9   0    6.42    0.91
  -1   9   0    7.05    0.75
  -1   9   0    6.11    0.79
  -1   9  -1    0.90    0.39
  -1   9  -1    0.37    0.43
  -1   9  -1    0.21    0.30
  -1   9  -1    0.45    0.42
  -1   9  -1    0.35    0.35
  -1   9  -2    2.71    0.54
  -1   9  -2    3.39    0.64
  -1   9  -2    3.16    0.47
  -1   9  -3   16.18    1.28
  -1   9  -3   15.48    1.36
  -1   9  -3   16.23    1.06
  -1   9  -3   16.18    1.41
  -1   9  -4    0.75    0.45
  -1   9  -4    0.42    0.34
  -1   9  -4    0.74    0.28
  -1   9  -4    0.48    0.37
  -1   9  -5   10.70    1.06
  -1   9  -5   13.42    0.97
  -1   9  -5   10.26    1.06
  -1   9  -6   35.79    1.84
  -1   9  -6   37.13    1.94
  -1   9  -6   36.91    1.71
  -1   9  -6   35.35    1.87
  -1   9  -7   13.69    1.06
  -1   9  -7   13.61    0.96
  -1   9  -8  117.53    3.82
  -1   9  -8  129.13    3.77
  -1   9  -9   21.76    1.17
  -1   9 -11   19.58    0.88
  -1   9 -12   60.72    1.66
  -1   8  11    6.07    0.43
   1  -8 -11    5.47    0.36
  -1   8  11    6.05    0.40
  -1   8  10   65.22    2.20
  -1   8  10   67.59    2.18
   1  -8 -10   64.67    2.12
   1  -8  -9   16.23    0.95
  -1   8   9   17.03    1.04
  -1   8   9   13.75    0.87
  -1   8   9   15.55    1.04
  -1   8   8   20.44    1.25
  -1   8   8   17.79    1.14
  -1   8   8   17.24    1.21
  -1   8   7   44.18    2.02
  -1   8   7   40.67    2.08
  -1   8   6    0.22    0.33
  -1   8   6    0.30    0.32
  -1   8   5    0.64    0.32
  -1   8   5    0.76    0.44
  -1   8   5    0.65    0.34
  -1   8   5    0.88    0.31
  -1   8   5    0.59    0.41
  -1   8   4    1.70    0.49
  -1   8   4    1.91    0.53
  -1   8   4    2.71    0.56
  -1   8   4    2.02    0.44
  -1   8   4    2.10    0.53
  -1   8   3   11.68    1.11
  -1   8   3   11.27    0.95
  -1   8   3   11.34    1.33
  -1   8   3   11.75    1.17
  -1   8   3   16.14    1.34
  -1   8   3   12.42    0.98
  -1   8   3   12.63    1.11
  -1   8   3   11.94    1.00
  -1   8   3   12.13    1.15
  -1   8   3   11.42    1.56
  -1   8   2  159.76    5.15
  -1   8   2  150.83    4.85
  -1   8   2  152.50    4.85
  -1   8   2  167.28    5.37
  -1   8   2  168.43    5.48
  -1   8   2  146.83    5.86
  -1   8   2  166.57    4.94
  -1   8   2  170.46    5.21
  -1   8   2  160.95    6.67
  -1   8   2  161.97    5.38
  -1   8   2  173.04    5.46
  -1   8   1   54.24    2.49
  -1   8   1   59.67    2.51
  -1   8   1   56.77    2.85
  -1   8   1   58.78    2.49
  -1   8   1   57.35    2.69
  -1   8   1   59.37    3.31
  -1   8   1   59.24    2.44
  -1   8   1   58.21    2.62
  -1   8   1   57.21    2.76
  -1   8   1   50.40    3.58
  -1   8   1   56.96    2.73
  -1   8   0   36.03    2.20
  -1   8   0   33.24    1.93
  -1   8   0   36.63    2.61
  -1   8   0   33.98    1.93
  -1   8   0   35.35    2.12
  -1   8   0   35.52    2.98
  -1   8   0   31.78    1.95
  -1   8   0   33.97    1.76
  -1   8   0   27.90    1.65
  -1   8   0   33.68    1.61
  -1   8  -1   42.34    1.89
  -1   8  -1   34.73    1.78
  -1   8  -1   42.74    2.10
  -1   8  -1   40.22    2.05
  -1   8  -1   38.75    2.73
  -1   8  -1   40.87    2.42
  -1   8  -1   39.16    2.12
  -1   8  -1   41.47    2.00
  -1   8  -1   43.24    2.05
  -1   8  -1   46.80    2.10
  -1   8  -1   40.74    3.23
  -1   8  -1   42.58    2.38
  -1   8  -1   39.13    2.15
  -1   8  -1   44.78    2.26
  -1   8  -2   93.49    3.23
  -1   8  -2   91.46    3.42
  -1   8  -2   90.31    3.43
  -1   8  -2   84.14    3.40
  -1   8  -2   89.76    4.41
  -1   8  -2   93.39    3.33
  -1   8  -2  101.88    3.43
  -1   8  -2   95.97    3.39
  -1   8  -2   96.92    3.63
  -1   8  -2   84.96    3.42
  -1   8  -3   42.16    1.98
  -1   8  -3   41.24    2.07
  -1   8  -3   43.62    2.89
  -1   8  -3   41.59    2.45
  -1   8  -3   43.19    2.12
  -1   8  -3   47.36    2.11
  -1   8  -3   45.71    2.08
  -1   8  -3   35.41    3.04
  -1   8  -3   45.93    2.32
  -1   8  -3   37.52    1.98
  -1   8  -3   44.63    2.44
  -1   8  -4    4.21    0.61
  -1   8  -4    4.70    0.67
  -1   8  -4    2.83    0.70
  -1   8  -4    4.47    0.90
  -1   8  -4    4.05    0.64
  -1   8  -4    5.45    0.68
  -1   8  -4    3.24    0.97
  -1   8  -4    3.17    0.69
  -1   8  -5  158.57    4.78
  -1   8  -5  154.59    4.73
  -1   8  -5  154.02    4.73
  -1   8  -5  142.20    5.70
  -1   8  -5  149.20    5.20
  -1   8  -5  158.82    4.72
  -1   8  -5  148.11    5.12
  -1   8  -6    0.11    0.31
  -1   8  -6    0.98    0.32
  -1   8  -6    0.57    0.37
  -1   8  -6    0.33    0.30
  -1   8  -7  190.73    5.56
  -1   8  -7  175.89    5.58
  -1   8  -7  200.81    5.36
  -1   8  -7  177.45    5.56
  -1   8  -7  191.12    5.83
  -1   8  -8   75.43    2.57
  -1   8  -8   75.94    3.02
  -1   8  -9   47.96    1.75
  -1   8  -9   47.92    2.15
  -1   8  -9   48.31    2.10
  -1   8 -10    0.18    0.24
  -1   8 -10    0.22    0.20
  -1   8 -11    1.07    0.29
   1  -8  12    0.14    0.17
  -1   8 -12    0.16    0.16
   1  -8  13   25.03    0.92
  -1   8 -13   33.92    1.11
  -1   7  13    7.31    0.45
   1  -7 -13    6.78    0.40
  -1   7  12   52.06    1.79
   1  -7 -12   46.46    1.71
  -1   7  12   46.23    1.55
  -1   7  12   47.74    1.70
  -1   7  11   23.51    1.23
  -1   7  11   21.67    1.19
  -1   7  11   22.12    1.13
   1  -7 -11   19.42    0.99
   1  -7 -10   13.31    0.86
  -1   7  10   12.29    0.83
  -1   7  10   14.24    1.04
  -1   7  10   15.41    1.05
  -1   7  10   13.71    1.05
  -1   7   9   43.35    2.09
   1  -7  -9   37.80    1.67
  -1   7   9   44.70    2.05
  -1   7   9   40.80    1.85
  -1   7   8   74.96    3.13
   1  -7  -8   80.81    2.71
  -1   7   8   79.37    3.09
  -1   7   8   75.75    2.96
  -1   7   7   66.43    2.83
   1  -7  -7   70.07    2.50
  -1   7   7   71.67    2.94
  -1   7   7   62.37    2.52
  -1   7   7   74.55    3.10
  -1   7   6   84.37    3.37
  -1   7   6   71.40    2.81
   1  -7  -6   70.23    3.83
  -1   7   6   81.59    3.21
  -1   7   6   72.74    2.80
  -1   7   5    0.61    0.29
  -1   7   5    0.62    0.26
  -1   7   5    0.77    0.39
  -1   7   5    0.81    0.36
  -1   7   5    0.45    0.23
   1  -7  -5    1.36    0.55
  -1   7   5    0.73    0.41
  -1   7   5    0.67    0.30
  -1   7   5    0.47    0.49
  -1   7   5    0.57    0.36
  -1   7   5    0.17    0.36
  -1   7   4   62.40    2.43
  -1   7   4   53.94    2.97
  -1   7   4   66.70    2.86
  -1   7   4   62.87    2.43
   1  -7  -4   66.74    3.52
  -1   7   4   67.23    2.88
  -1   7   4   59.45    2.42
  -1   7   4   64.37    3.64
  -1   7   4   70.74    2.98
  -1   7   4   67.76    2.81
  -1   7   4   68.31    2.73
  -1   7   4   67.08    2.60
  -1   7   3    9.74    0.85
  -1   7   3    8.86    0.99
  -1   7   3    8.18    1.12
  -1   7   3    8.60    0.81
  -1   7   3    8.07    0.96
   1  -7  -3    7.38    1.09
  -1   7   3    7.40    1.26
  -1   7   3    8.22    0.97
  -1   7   3    9.35    1.05
  -1   7   3    9.88    0.95
  -1   7   3    8.05    0.83
  -1   7   3   10.41    0.88
  -1   7   3    8.74    0.97
  -1   7   2   14.48    0.97
  -1   7   2   12.88    1.16
  -1   7   2   14.36    1.24
  -1   7   2   14.31    1.29
  -1   7   2   14.53    1.06
  -1   7   2   16.07    1.56
  -1   7   2   17.89    1.15
  -1   7   2   13.87    1.08
  -1   7   2   14.28    1.16
  -1   7   2   14.51    1.27
  -1   7   2   16.25    1.85
  -1   7   2   15.20    1.09
  -1   7   1   30.29    1.77
  -1   7   1   35.21    1.61
  -1   7   1   32.53    2.31
  -1   7   1   34.80    1.93
  -1   7   1   33.02    1.72
  -1   7   1   36.70    2.09
  -1   7   1   36.98    1.74
  -1   7   1   34.00    1.72
  -1   7   1   36.31    2.06
  -1   7   1   37.83    1.92
  -1   7   1   33.61    2.71
  -1   7   1   36.88    2.05
  -1   7   1   35.79    1.76
  -1   7   0   42.47    2.13
  -1   7   0   44.76    2.38
  -1   7   0   43.15    3.12
  -1   7   0   42.65    2.20
  -1   7   0   44.99    2.14
  -1   7   0   42.47    2.29
  -1   7   0   43.82    2.00
  -1   7   0   47.49    2.05
  -1   7   0   37.11    1.92
  -1   7   0   42.83    1.85
   1  -7   1   26.26    1.81
  -1   7  -1   28.00    1.45
  -1   7  -1   20.63    1.33
  -1   7  -1   27.41    1.49
  -1   7  -1   24.88    1.44
  -1   7  -1   29.33    1.54
  -1   7  -1   29.09    2.19
  -1   7  -1   26.72    1.52
  -1   7  -1   24.31    1.72
  -1   7  -1   25.58    1.57
  -1   7  -1   24.55    1.62
  -1   7  -1   24.76    1.55
  -1   7  -1   26.01    1.77
  -1   7  -1   25.19    2.37
  -1   7  -1   26.02    1.51
  -1   7  -2    0.79    0.32
  -1   7  -2    0.96    0.37
  -1   7  -2    1.59    0.58
  -1   7  -2    0.92    0.33
  -1   7  -2    1.77    0.43
  -1   7  -2    0.84    0.37
  -1   7  -2    1.22    0.37
  -1   7  -2    0.98    0.33
  -1   7  -2    1.23    0.32
  -1   7  -3    8.23    0.82
  -1   7  -3    8.34    0.79
  -1   7  -3    7.74    0.77
  -1   7  -3    6.74    0.73
  -1   7  -3    6.68    0.95
  -1   7  -3    6.48    0.77
  -1   7  -3    8.07    0.81
  -1   7  -3    6.15    1.02
   1  -7   3    6.76    0.93
  -1   7  -3    6.68    0.89
  -1   7  -3    6.01    0.74
  -1   7  -3    5.36    1.12
  -1   7  -3    6.48    0.82
  -1   7  -3    6.58    0.74
  -1   7  -4   51.10    2.12
  -1   7  -4   47.56    2.05
   1  -7   4   43.32    2.55
  -1   7  -4   44.55    2.06
  -1   7  -4   46.48    2.42
  -1   7  -4   46.31    2.10
  -1   7  -4   45.98    2.79
  -1   7  -4   45.20    2.09
  -1   7  -4   45.64    2.37
  -1   7  -4   42.70    3.11
  -1   7  -5    2.87    0.86
  -1   7  -5    4.12    0.73
  -1   7  -5    3.42    0.63
  -1   7  -5    4.56    0.67
  -1   7  -5    3.25    0.54
  -1   7  -5    3.22    0.54
  -1   7  -5    3.18    0.66
  -1   7  -5    3.17    0.73
  -1   7  -5    3.77    0.56
  -1   7  -5    3.77    0.56
  -1   7  -5    3.30    0.53
   1  -7   6    4.27    0.72
  -1   7  -6    5.32    0.75
  -1   7  -6    4.74    0.75
  -1   7  -6    4.24    0.58
  -1   7  -6    5.14    0.88
  -1   7  -6    5.19    0.78
  -1   7  -6    4.96    0.76
  -1   7  -6    5.62    1.07
  -1   7  -6    4.79    0.61
  -1   7  -6    5.28    0.63
  -1   7  -7    1.08    0.32
   1  -7   7    1.46    0.49
  -1   7  -7    1.52    0.36
  -1   7  -7    1.13    0.43
  -1   7  -7    1.57    0.58
  -1   7  -7    1.47    0.45
  -1   7  -7    1.09    0.30
  -1   7  -7    0.97    0.41
  -1   7  -7    1.15    0.43
  -1   7  -7    1.80    0.49
  -1   7  -8   89.12    3.46
   1  -7   8   80.89    3.63
  -1   7  -8   89.07    3.29
  -1   7  -8   93.75    3.01
  -1   7  -8   88.06    3.45
  -1   7  -9   47.53    2.33
  -1   7  -9   49.75    2.23
  -1   7  -9   50.36    2.34
  -1   7 -10   15.99    1.24
  -1   7 -10   15.78    1.14
  -1   7 -10   14.40    1.11
  -1   7 -11    6.25    0.74
  -1   7 -11    5.77    0.66
  -1   7 -12   95.65    3.24
  -1   7 -12   98.14    3.13
   1  -7  13    0.71    0.29
  -1   7 -13    1.00    0.25
   1  -7  14    2.37    0.31
  -1   7 -14    2.46    0.28
   1  -7  15   63.02    1.72
  -1   6  14    0.07    0.12
   1  -6 -14    0.27    0.13
   1  -6 -13   83.78    2.61
   1  -6 -13   79.46    2.51
   1  -6 -13   80.53    2.48
   1  -6 -12    5.46    0.61
  -1   6  12    4.52    0.52
  -1   6  12    4.78    0.59
   1  -6 -12    6.28    0.60
  -1   6  11   21.30    1.35
   1  -6 -11   21.53    1.22
  -1   6  11   18.67    1.22
  -1   6  11   20.42    1.24
  -1   6  10   29.84    1.63
   1  -6 -10   32.66    1.60
  -1   6  10   27.05    1.57
  -1   6  10   32.77    1.82
  -1   6  10   31.37    1.69
   1  -6 -10   31.29    1.46
  -1   6   9   23.01    1.39
  -1   6   9   23.69    1.48
   1  -6  -9   29.42    1.53
  -1   6   9   27.30    1.61
  -1   6   9   26.00    1.52
  -1   6   9   25.83    1.69
   1  -6  -9   24.44    2.20
  -1   6   9   28.94    1.68
  -1   6   8   54.35    2.38
  -1   6   8   59.64    2.52
   1  -6  -8   67.80    2.52
  -1   6   8   63.41    2.68
  -1   6   8   57.81    2.56
  -1   6   8   65.70    2.89
   1  -6  -8   66.59    3.76
  -1   6   8   62.03    2.71
  -1   6   7  255.46    7.42
  -1   6   7  262.25    7.47
  -1   6   7  293.21    7.86
  -1   6   7  287.86    7.84
  -1   6   7  301.70    8.17
   1  -6  -7  284.43    9.34
  -1   6   7  295.14    7.96
  -1   6   6   21.09    1.45
  -1   6   6   18.22    1.23
  -1   6   6   15.51    1.13
  -1   6   6   20.54    1.38
  -1   6   6   18.75    1.38
   1  -6  -6   19.92    1.91
  -1   6   6   17.41    1.40
  -1   6   6   17.53    1.02
  -1   6   6   21.47    1.52
  -1   6   6   19.11    1.06
  -1   6   5    2.75    0.58
  -1   6   5    2.93    0.51
  -1   6   5    2.49    0.41
  -1   6   5    2.90    0.55
   1  -6  -5    2.83    0.73
  -1   6   5    2.16    0.37
  -1   6   5    2.74    0.58
  -1   6   5    3.30    0.55
  -1   6   5    3.44    0.55
  -1   6   5    3.23    0.61
  -1   6   5    3.32    0.77
  -1   6   5    2.95    0.52
  -1   6   4   32.10    1.80
  -1   6   4   35.70    1.73
  -1   6   4   32.05    1.63
  -1   6   4   34.50    1.54
  -1   6   4   33.95    1.55
  -1   6   4   36.60    1.82
  -1   6   4   32.57    1.50
  -1   6   4   33.86    1.82
  -1   6   4   36.64    2.13
  -1   6   4   34.21    1.55
   1  -6  -4   34.67    2.37
  -1   6   4   33.14    1.77
  -1   6   4   36.27    2.44
  -1   6   4   31.87    1.83
  -1   6   3   41.02    1.72
  -1   6   3   38.32    1.78
  -1   6   3   42.65    1.91
   1  -6  -3   41.85    2.08
  -1   6   3   39.39    1.73
  -1   6   3   42.17    2.33
  -1   6   3   38.72    1.99
  -1   6   3   43.29    2.09
  -1   6   3   39.13    1.95
  -1   6   3   44.41    2.75
  -1   6   3   40.93    2.01
  -1   6   3   39.21    2.02
  -1   6   3   39.51    1.72
  -1   6   3   42.85    1.96
  -1   6   2   85.72    2.95
  -1   6   2   79.29    3.07
  -1   6   2   86.90    4.08
   1  -6  -2   77.72    3.15
  -1   6   2   83.19    2.77
  -1   6   2   85.12    3.18
  -1   6   2   81.19    3.48
  -1   6   2   77.46    2.99
  -1   6   2   79.74    2.74
  -1   6   2   82.53    2.74
  -1   6   2   73.85    2.90
  -1   6   2   79.74    2.76
  -1   6   1   27.24    1.34
  -1   6   1   29.44    1.42
  -1   6   1   25.15    1.32
  -1   6   1   26.73    1.36
  -1   6   1   23.71    1.42
  -1   6   1   25.74    1.82
  -1   6   1   24.45    1.57
   1  -6  -1   27.92    1.70
  -1   6   1   28.87    1.42
  -1   6   1   27.61    1.47
  -1   6   1   25.76    2.12
  -1   6   1   22.13    1.47
  -1   6   1   26.28    1.59
  -1   6   0   11.91    1.08
   1  -6   0   11.98    1.02
   1  -6   0   12.93    1.17
  -1   6   0   14.30    0.95
  -1   6   0   11.96    0.95
  -1   6   0   13.39    1.53
  -1   6   0   16.29    1.22
  -1   6  -1   38.33    1.67
  -1   6  -1   39.39    1.69
  -1   6  -1   36.81    1.66
  -1   6  -1   37.93    2.27
  -1   6  -1   37.75    1.71
   1  -6   1   38.79    2.01
  -1   6  -1   37.43    1.70
  -1   6  -1   36.49    2.58
  -1   6  -1   37.49    1.79
  -1   6  -2    4.31    0.53
  -1   6  -2    3.81    0.51
   1  -6   2    4.42    0.55
   1  -6   2    4.45    0.69
  -1   6  -2    3.98    0.52
  -1   6  -2    4.72    0.70
  -1   6  -2    4.33    0.54
  -1   6  -2    4.33    0.77
  -1   6  -2    4.73    0.57
  -1   6  -2    4.81    0.71
  -1   6  -2    3.45    0.54
  -1   6  -3  274.47    9.16
  -1   6  -3  268.76    7.61
  -1   6  -3  263.99    7.82
  -1   6  -3  292.15    7.72
  -1   6  -3  292.86    7.41
  -1   6  -3  298.32    7.53
  -1   6  -3  298.52    7.43
   1  -6   3  272.59    7.62
  -1   6  -3  296.89    7.46
  -1   6  -3  272.29    7.90
  -1   6  -3  297.45    8.58
  -1   6  -3  299.47    7.52
  -1   6  -3  281.80    7.44
  -1   6  -3  295.13    7.48
  -1   6  -4  129.50    3.97
  -1   6  -4  134.64    3.89
  -1   6  -4  127.38    3.84
  -1   6  -4  136.98    4.07
   1  -6   4  122.92    4.18
  -1   6  -4  127.30    4.13
  -1   6  -4  121.16    4.22
  -1   6  -4  122.50    5.25
  -1   6  -4  132.74    3.93
  -1   6  -4  121.91    4.26
  -1   6  -4  134.17    4.83
  -1   6  -4  118.02    3.91
  -1   6  -4  132.80    3.92
  -1   6  -5    7.98    0.72
  -1   6  -5    9.43    0.76
   1  -6   5    7.45    0.88
  -1   6  -5    8.97    0.76
  -1   6  -5    9.05    1.10
  -1   6  -5    8.45    0.90
  -1   6  -5    9.31    0.89
  -1   6  -5    8.46    0.86
  -1   6  -5    8.51    0.88
  -1   6  -5    7.55    1.15
  -1   6  -5    7.27    0.83
  -1   6  -5    9.70    0.78
  -1   6  -6   12.86    0.92
  -1   6  -6   12.93    0.90
   1  -6   6   11.21    1.12
  -1   6  -6   13.69    1.29
  -1   6  -6   13.12    0.91
  -1   6  -6   11.28    1.02
  -1   6  -6   12.14    1.06
  -1   6  -6   12.42    1.07
  -1   6  -6   12.69    1.08
  -1   6  -6   10.95    1.01
  -1   6  -6   13.72    1.52
  -1   6  -6   13.14    0.90
  -1   6  -7   82.33    2.72
  -1   6  -7   80.41    2.63
  -1   6  -7   73.44    3.69
  -1   6  -7   72.45    3.02
  -1   6  -7   74.09    2.88
  -1   6  -7   79.76    2.96
  -1   6  -7   77.29    3.10
  -1   6  -7   79.83    2.64
  -1   6  -7   86.38    3.43
  -1   6  -7   68.79    2.84
   1  -6   7   79.04    3.39
  -1   6  -8  566.04   14.28
   1  -6   8  585.55   14.85
  -1   6  -8  560.80   14.15
  -1   6  -8  557.67   13.92
  -1   6  -9  223.19    6.69
   1  -6   9  246.22    7.49
  -1   6  -9  233.65    6.91
  -1   6  -9  231.71    6.59
  -1   6  -9  229.05    6.87
  -1   6 -10  184.75    5.65
   1  -6  10  188.59    6.40
  -1   6 -10  188.55    5.92
  -1   6 -10  194.19    5.96
  -1   6 -10  188.93    5.59
  -1   6 -11    3.69    0.63
  -1   6 -11    2.33    0.54
  -1   6 -11    3.12    0.53
  -1   6 -11    3.21    0.51
  -1   6 -12    3.83    0.62
  -1   6 -12    4.10    0.63
  -1   6 -12    3.59    0.52
  -1   6 -13   73.68    2.78
  -1   6 -13   73.54    2.78
  -1   6 -13   73.16    2.51
  -1   6 -14   14.70    0.96
  -1   6 -14   15.33    0.82
  -1   6 -14   14.20    0.95
   1  -6  15    2.97    0.36
   1  -6  15    2.86    0.38
   1  -6  16   22.35    0.83
   1  -5 -15    0.58    0.19
  -1   5  15    0.63    0.22
   1  -5 -15    0.63    0.21
   1  -5 -14    0.77    0.26
  -1   5  14    0.43    0.19
   1  -5 -14    0.28    0.19
   1  -5 -13   17.47    1.09
   1  -5 -13   16.78    1.06
  -1   5  13   15.81    1.06
  -1   5  13   16.69    1.14
  -1   5  12  175.00    5.09
  -1   5  12  152.33    4.84
   1  -5 -12  183.83    5.04
   1  -5 -12  171.45    4.65
   1  -5 -12  164.83    4.94
  -1   5  12  165.62    5.08
  -1   5  12  155.68    4.69
   1  -5 -11   27.21    1.41
  -1   5  11   27.90    1.59
  -1   5  11   23.32    1.38
  -1   5  11   27.90    1.66
  -1   5  11   25.00    1.55
  -1   5  11   26.62    1.58
   1  -5 -11   28.08    1.53
  -1   5  11   27.24    1.53
   1  -5 -10  163.92    4.78
  -1   5  10  155.52    4.93
  -1   5  10  156.43    5.00
   1  -5 -10  155.10    4.58
  -1   5  10  141.11    4.51
  -1   5  10  158.14    4.86
   1  -5 -10  152.61    6.22
  -1   5  10  137.35    4.54
  -1   5  10  148.55    4.81
  -1   5  10  156.60    4.82
  -1   5   9    8.43    0.85
  -1   5   9   10.07    0.96
  -1   5   9    7.82    0.89
  -1   5   9    8.59    0.82
   1  -5  -9   10.88    0.92
  -1   5   9   11.38    1.06
  -1   5   9   10.48    0.96
   1  -5  -9    9.67    1.42
  -1   5   9   11.21    1.09
  -1   5   9    7.61    0.82
  -1   5   8   81.83    3.22
  -1   5   8   81.15    2.97
  -1   5   8   77.93    2.98
  -1   5   8   70.89    2.83
  -1   5   8   79.52    3.10
  -1   5   8   80.39    3.00
  -1   5   8   77.84    3.04
   1  -5  -8   69.55    3.90
  -1   5   7   -0.09    0.27
  -1   5   7    0.05    0.25
  -1   5   7    1.31    0.36
  -1   5   7    0.17    0.22
  -1   5   7    0.35    0.25
  -1   5   7    0.05    0.20
  -1   5   7    0.38    0.25
  -1   5   7    0.40    0.30
   1  -5  -7    0.48    0.43
  -1   5   6   16.35    1.17
  -1   5   6   16.27    1.07
  -1   5   6   15.65    0.86
  -1   5   6   15.02    0.84
  -1   5   6   13.26    1.08
  -1   5   6   17.25    1.26
  -1   5   6   15.60    1.16
  -1   5   6   13.87    1.02
   1  -5  -6   14.41    1.53
  -1   5   6   15.44    1.14
  -1   5   6   13.71    1.30
  -1   5   6   14.54    1.07
  -1   5   6   14.38    1.04
   1  -5  -6   18.02    1.30
   1  -5  -5  182.08    6.13
   1  -5  -5  182.88    5.32
  -1   5   5  179.89    5.10
  -1   5   5  159.55    4.53
  -1   5   5  162.32    4.53
  -1   5   5  163.79    5.23
  -1   5   5  184.79    5.28
  -1   5   5  172.05    5.79
  -1   5   5  182.10    4.89
  -1   5   5  173.10    4.62
   1  -5  -4  573.25   13.71
  -1   5   4  576.59   13.45
  -1   5   4  536.74   12.95
  -1   5   4  537.98   13.80
  -1   5   4  551.78   12.97
  -1   5   4  561.35   14.51
  -1   5   4  557.76   13.02
   1  -5  -3   39.41    1.91
  -1   5   3   40.53    1.75
  -1   5   3   37.86    1.53
  -1   5   3   40.38    1.56
  -1   5   3   41.75    2.05
  -1   5   3   40.31    2.34
  -1   5   3   39.33    1.56
   1  -5  -2   35.41    1.81
   1  -5  -2   36.47    1.60
  -1   5   2   33.17    1.45
  -1   5   2   34.96    1.90
  -1   5   2   34.95    1.47
  -1   5   2   40.49    2.34
  -1   5   2   41.37    1.57
   1  -5  -1  505.83   12.02
   1  -5  -1  521.00   12.41
  -1   5   1  467.12   11.40
  -1   5   1  485.89   11.64
  -1   5   1  489.06   11.64
  -1   5   1  509.58   12.57
  -1   5   1  536.60   13.28
  -1   5   1  496.56   11.66
  -1   5   0   40.07    1.47
   1  -5   0   40.38    1.84
   1  -5   0   36.70    1.46
  -1   5   0   40.32    1.58
  -1   5  -1   86.52    2.69
  -1   5  -1   90.23    3.33
  -1   5  -1   88.73    2.71
   1  -5   1   80.77    2.65
  -1   5  -1   85.60    2.59
  -1   5  -2   54.79    2.45
  -1   5  -2   55.26    1.91
   1  -5   2   49.28    1.95
  -1   5  -2   51.60    1.89
  -1   5  -2   49.71    2.75
  -1   5  -3  166.54    5.17
  -1   5  -3  162.78    4.41
   1  -5   3  154.84    4.64
  -1   5  -3  162.99    4.41
  -1   5  -3  163.03    5.70
  -1   5  -4   88.36    3.87
   1  -5   4   93.28    3.22
  -1   5  -4   98.87    3.57
  -1   5  -4   96.51    2.89
  -1   5  -4  100.22    2.92
  -1   5  -4   86.70    2.73
  -1   5  -5    1.98    0.54
   1  -5   5    1.90    0.42
  -1   5  -5    2.16    0.34
  -1   5  -5    2.67    0.51
  -1   5  -5    1.98    0.32
  -1   5  -5    2.52    0.36
  -1   5  -6   69.67    2.23
   1  -5   6   69.99    2.86
  -1   5  -6   65.47    2.20
  -1   5  -6   67.80    2.80
  -1   5  -6   62.92    2.32
  -1   5  -6   62.93    2.42
  -1   5  -6   59.26    3.04
  -1   5  -7   14.23    1.11
  -1   5  -7   14.48    0.99
   1  -5   7   12.88    1.17
  -1   5  -7   14.29    1.14
  -1   5  -7   13.89    1.01
  -1   5  -7   15.31    1.13
  -1   5  -7   12.56    1.28
  -1   5  -7   13.30    1.09
  -1   5  -8   39.99    2.07
   1  -5   8   39.69    1.83
  -1   5  -8   39.49    1.84
   1  -5   8   42.51    2.32
  -1   5  -8   39.17    2.02
  -1   5  -8   39.39    1.87
  -1   5  -8   41.92    2.02
  -1   5  -8   41.23    1.88
  -1   5  -9   78.52    3.17
   1  -5   9   74.58    2.82
  -1   5  -9   71.12    2.77
   1  -5   9   84.49    3.59
  -1   5  -9   74.60    3.07
  -1   5  -9   80.49    2.92
  -1   5  -9   75.01    2.96
  -1   5  -9   76.91    2.90
  -1   5 -10    4.93    0.75
   1  -5  10    6.01    0.72
  -1   5 -10    5.08    0.63
  -1   5 -10    6.26    0.82
  -1   5 -10    7.09    0.77
  -1   5 -10    5.36    0.67
  -1   5 -10    5.19    0.70
   1  -5  10    5.96    0.95
  -1   5 -11  216.51    6.56
   1  -5  11  213.35    6.12
   1  -5  11  214.57    7.14
  -1   5 -11  206.54    6.05
  -1   5 -11  219.35    6.10
  -1   5 -11  213.51    6.46
  -1   5 -11  213.09    6.19
   1  -5  12  202.81    5.88
   1  -5  12  215.13    5.79
  -1   5 -12  202.31    5.79
  -1   5 -12  201.57    6.18
  -1   5 -12  209.08    6.33
   1  -5  13    3.62    0.61
   1  -5  13    2.61    0.47
   1  -5  13    3.73    0.51
  -1   5 -13    3.49    0.48
  -1   5 -13    3.56    0.59
  -1   5 -13    3.27    0.58
   1  -5  14    4.29    0.60
   1  -5  14    4.21    0.52
   1  -5  14    4.20    0.50
  -1   5 -14    5.10    0.63
  -1   5 -14    4.09    0.59
  -1   5 -14    4.41    0.47
   1  -5  15   31.27    1.29
  -1   5 -15   29.23    1.43
   1  -5  15   32.92    1.48
  -1   5 -15   28.85    1.37
  -1   5 -16   46.75    1.55
   1  -5  16   38.29    1.28
   1  -4 -16    3.81    0.39
  -1   4  16    2.87    0.33
   1  -4 -15    1.78    0.35
   1  -4 -15    1.78    0.28
  -1   4  15    1.81    0.29
   1  -4 -15    2.15    0.37
   1  -4 -14   72.29    2.39
   1  -4 -14   74.71    2.55
   1  -4 -14   85.21    2.85
  -1   4  14   76.77    2.78
  -1   4  14   68.78    2.62
   1  -4 -14   85.62    2.84
  -1   4  14   73.58    2.59
   1  -4 -13   23.23    1.25
  -1   4  13   23.03    1.38
   1  -4 -13   24.10    1.35
   1  -4 -13   25.51    1.49
   1  -4 -13   23.18    1.32
  -1   4  13   23.79    1.47
  -1   4  13   23.29    1.39
  -1   4  13   22.86    1.40
   1  -4 -13   25.00    1.44
  -1   4  12    2.00    0.48
   1  -4 -12    2.58    0.47
  -1   4  12    2.92    0.56
   1  -4 -12    2.12    0.66
  -1   4  12    2.77    0.53
   1  -4 -12    2.55    0.45
  -1   4  12    2.01    0.45
  -1   4  12    1.73    0.42
   1  -4 -12    2.34    0.47
   1  -4 -12    2.03    0.45
  -1   4  12    1.70    0.45
   1  -4 -11   25.15    1.49
  -1   4  11   22.52    1.51
  -1   4  11   25.94    1.60
   1  -4 -11   23.04    1.34
  -1   4  11   22.89    1.43
  -1   4  11   22.22    1.47
  -1   4  11   22.91    1.38
  -1   4  11   23.87    1.56
   1  -4 -11   25.08    1.46
   1  -4 -10    0.34    0.27
  -1   4  10    0.70    0.34
  -1   4  10    0.63    0.36
  -1   4  10    0.65    0.30
   1  -4 -10    0.59    0.26
  -1   4  10    0.24    0.25
  -1   4  10    1.33    0.41
  -1   4  10    0.63    0.31
   1  -4 -10    0.76    0.30
  -1   4   9   16.26    1.24
  -1   4   9   13.98    1.08
  -1   4   9   14.30    1.05
  -1   4   9   14.14    1.13
  -1   4   9   13.25    1.08
  -1   4   9   15.29    1.20
   1  -4  -9   15.44    1.09
   1  -4  -9   14.78    1.32
   1  -4  -9   15.07    1.07
   1  -4  -9   15.39    1.66
  -1   4   8   35.00    1.77
  -1   4   8   35.84    1.70
   1  -4  -8   38.01    2.53
  -1   4   8   42.62    1.97
  -1   4   8   36.83    1.81
  -1   4   8   45.64    2.09
  -1   4   8   44.24    2.05
   1  -4  -8   38.50    2.11
   1  -4  -7   40.48    2.06
   1  -4  -7   39.23    2.44
  -1   4   7   40.20    1.84
  -1   4   7   44.41    2.01
  -1   4   7   40.57    1.91
  -1   4   7   37.69    1.79
   1  -4  -6  133.70    5.01
   1  -4  -6  149.87    4.54
  -1   4   6  152.59    4.35
  -1   4   6  140.68    4.52
  -1   4   6  139.24    3.86
  -1   4   6  143.79    4.20
   1  -4  -6  142.09    4.39
  -1   4   6  131.13    4.11
  -1   4   5  557.63   13.29
  -1   4   5  591.23   13.97
   1  -4  -5  589.16   14.79
   1  -4  -5  620.55   14.20
   1  -4  -5  572.97   13.93
  -1   4   5  583.96   14.44
  -1   4   5  558.85   13.30
  -1   4   5  622.33   13.93
  -1   4   5  591.02   13.49
  -1   4   5  588.82   13.72
  -1   4   4  195.98    5.10
  -1   4   4  193.69    5.72
   1  -4  -4  188.70    5.29
   1  -4  -4  181.35    4.78
   1  -4  -4  189.36    5.07
  -1   4   4  188.65    4.93
  -1   4   4  178.36    4.67
  -1   4   4  192.77    5.28
  -1   4   4  182.67    4.69
  -1   4   3  380.81    9.11
  -1   4   3  403.13   10.28
  -1   4   3  395.81    9.42
  -1   4   3  391.24    9.74
  -1   4   3  383.08    9.11
   1  -4  -3  386.06    9.28
   1  -4  -3  399.00    9.72
  -1   4   2   65.29    2.45
  -1   4   2   66.96    2.79
  -1   4   2   67.28    2.17
  -1   4   2   66.38    2.45
   1  -4  -2   66.66    2.43
   1  -4  -2   64.31    2.18
  -1   4   1   50.91    2.05
   1  -4  -1   50.52    1.88
  -1   4   1   46.10    1.99
  -1   4   1   49.92    2.35
  -1   4   0   15.11    1.23
   1  -4   0   15.46    0.95
  -1   4  -1   55.16    2.18
   1  -4   1   52.35    1.78
  -1   4  -1   55.54    2.19
  -1   4  -2  701.48   16.34
   1  -4   2  659.35   15.83
  -1   4  -2  695.39   16.90
  -1   4  -2  717.31   16.37
  -1   4  -3  164.60    5.24
   1  -4   3  157.68    3.98
   1  -4   3  168.95    4.57
  -1   4  -4   14.83    0.76
  -1   4  -4   16.02    1.06
  -1   4  -4   15.48    0.78
  -1   4  -4   14.34    0.77
  -1   4  -4   17.74    1.31
   1  -4   4   14.24    0.74
   1  -4   4   15.00    0.98
  -1   4  -5   49.20    1.64
   1  -4   5   46.57    1.75
   1  -4   5   52.53    2.13
  -1   4  -5   49.60    2.36
  -1   4  -5   49.61    1.76
  -1   4  -5   53.50    2.13
  -1   4  -5   49.55    1.65
   1  -4   6  106.12    3.29
   1  -4   6  109.28    3.69
  -1   4  -6   98.97    3.75
  -1   4  -6  104.24    3.20
   1  -4   7  230.87    6.66
   1  -4   7  229.82    6.21
  -1   4  -7  234.33    6.15
  -1   4  -7  212.95    6.46
  -1   4  -7  225.07    6.01
  -1   4  -8  147.92    4.45
   1  -4   8  164.56    5.26
   1  -4   8  161.21    4.81
  -1   4  -8  154.09    4.52
   1  -4   8  154.53    4.59
  -1   4  -8  150.01    4.77
  -1   4  -8  148.75    4.69
  -1   4  -9   16.59    1.10
   1  -4   9   17.86    1.32
   1  -4   9   17.41    1.45
  -1   4  -9   18.02    1.27
  -1   4  -9   17.41    1.18
   1  -4   9   17.94    1.21
  -1   4  -9   17.36    1.30
  -1   4  -9   15.90    1.14
  -1   4 -10  807.77   18.80
  -1   4 -10  779.11   18.89
  -1   4 -10  779.46   18.89
   1  -4  10  806.85   19.46
   1  -4  10  855.10   20.12
  -1   4 -10  791.61   19.17
   1  -4  10  824.46   19.11
  -1   4 -10  802.49   19.39
  -1   4 -10  756.42   18.93
  -1   4 -11   29.67    1.56
  -1   4 -11   27.59    1.56
  -1   4 -11   30.16    1.66
  -1   4 -11   31.21    1.67
   1  -4  11   31.84    2.17
  -1   4 -11   30.43    1.73
  -1   4 -11   30.84    1.88
  -1   4 -11   30.75    1.79
   1  -4  11   30.13    1.73
  -1   4 -12   47.11    2.16
  -1   4 -12   50.44    2.11
  -1   4 -12   52.36    2.14
  -1   4 -12   53.45    2.45
  -1   4 -12   52.90    2.55
  -1   4 -12   50.84    2.35
   1  -4  12   54.32    2.42
  -1   4 -12   51.79    2.29
   1  -4  13   42.45    2.08
  -1   4 -13   43.34    1.98
  -1   4 -13   40.72    1.76
   1  -4  13   41.89    2.06
   1  -4  13   45.99    2.02
  -1   4 -13   37.61    2.00
  -1   4 -13   41.76    2.17
  -1   4 -13   41.21    2.04
   1  -4  14    8.25    0.82
  -1   4 -14    6.41    0.57
  -1   4 -14    8.30    0.87
  -1   4 -14    7.48    0.78
   1  -4  14    9.35    0.82
   1  -4  14    7.73    0.79
   1  -4  15   26.96    1.34
   1  -4  15   29.37    1.37
  -1   4 -15   25.20    1.42
  -1   4 -15   25.18    1.33
   1  -4  15   26.43    1.38
   1  -4  15   25.68    1.36
   1  -4  16    6.99    0.57
   1  -4  16    7.85    0.58
  -1   4 -16    6.73    0.60
  -1   4 -16    6.29    0.53
   1  -4  16    6.56    0.57
   1  -4  16    5.91    0.54
   1  -4  17    8.84    0.49
   1  -4  17    9.50    0.51
  -1   4 -17    9.00    0.53
  -1   3  16   15.13    0.94
  -1   3  16   16.54    0.94
   1  -3 -16   17.22    0.93
  -1   3  16   16.56    0.96
  -1   3  15   16.29    1.09
   1  -3 -15   18.97    1.14
  -1   3  15   15.29    1.05
   1  -3 -15   17.43    0.95
  -1   3  15   16.60    1.13
  -1   3  15   14.80    0.91
  -1   3  14    1.45    0.39
  -1   3  14    1.44    0.39
   1  -3 -14    1.60    0.41
  -1   3  14    1.56    0.37
   1  -3 -14    0.82    0.26
  -1   3  14    0.80    0.34
  -1   3  14    1.55    0.39
  -1   3  13   76.93    2.92
   1  -3 -13   79.90    2.83
  -1   3  13   73.18    2.91
  -1   3  13   78.60    3.07
   1  -3 -13   74.70    2.79
   1  -3 -13   85.01    3.13
  -1   3  13   73.76    3.01
   1  -3 -13   81.22    3.00
  -1   3  13   79.66    3.19
  -1   3  12  108.22    3.90
   1  -3 -12  114.25    3.77
   1  -3 -12  114.17    3.90
  -1   3  12  112.80    3.81
   1  -3 -12  110.22    3.62
  -1   3  12  106.42    3.72
   1  -3 -12  108.00    4.87
  -1   3  12  105.50    3.82
   1  -3 -12  106.25    3.61
  -1   3  12  101.83    3.40
  -1   3  12  115.47    4.06
   1  -3 -11   99.95    3.49
  -1   3  11  102.33    3.58
   1  -3 -11   97.84    4.58
   1  -3 -11  104.41    4.48
   1  -3 -11  110.52    3.74
  -1   3  11  100.67    3.62
  -1   3  11  110.91    3.72
  -1   3  11  107.11    3.80
   1  -3 -11  103.34    3.60
  -1   3  11  103.65    3.83
  -1   3  10   80.05    3.06
   1  -3 -10   80.33    2.88
  -1   3  10   75.38    2.88
   1  -3 -10   75.07    2.88
   1  -3 -10   75.05    3.57
  -1   3  10   74.90    2.90
   1  -3 -10   75.04    2.77
  -1   3  10   70.61    2.74
  -1   3  10   78.62    3.05
   1  -3 -10   73.20    3.32
   1  -3 -10   75.47    3.79
  -1   3   9    0.78    0.30
  -1   3   9    1.09    0.33
  -1   3   9    1.71    0.41
   1  -3  -9    1.60    0.37
  -1   3   9    1.47    0.39
  -1   3   9    0.99    0.31
   1  -3  -9    1.36    0.41
  -1   3   9    1.07    0.44
   1  -3  -9    1.68    0.51
   1  -3  -9    1.09    0.33
  -1   3   9    1.37    0.35
  -1   3   8    2.28    0.45
   1  -3  -8    2.71    0.53
  -1   3   8    2.70    0.47
  -1   3   8    2.82    0.36
   1  -3  -8    2.19    0.52
  -1   3   8    3.44    0.64
   1  -3  -7  199.81    6.04
  -1   3   7  189.30    5.03
  -1   3   7  196.67    5.42
  -1   3   7  209.75    5.54
  -1   3   7  186.90    5.93
   1  -3  -7  196.58    5.78
   1  -3  -6   13.74    1.21
   1  -3  -6   15.62    1.07
  -1   3   6   13.58    1.07
   1  -3  -6   15.32    1.15
  -1   3   6   15.37    0.96
  -1   3   6   15.13    0.93
  -1   3   6   13.28    0.78
  -1   3   6   14.13    0.93
  -1   3   5   29.48    1.44
   1  -3  -5   25.14    1.56
  -1   3   5   29.37    1.31
   1  -3  -5   28.00    1.41
  -1   3   5   30.14    1.51
   1  -3  -5   30.62    1.23
  -1   3   5   28.82    1.24
  -1   3   4  237.05    6.25
  -1   3   4  262.54    6.66
   1  -3  -4  260.45    6.49
   1  -3  -4  245.01    6.10
  -1   3   4  243.61    6.42
  -1   3   4  248.52    6.25
  -1   3   3  332.24    8.31
  -1   3   3  357.33    8.73
   1  -3  -3  327.98    8.07
   1  -3  -3  347.37    8.39
  -1   3   3  350.42    8.32
  -1   3   2  768.06   17.34
  -1   3   2  743.44   17.75
   1  -3  -2  787.04   17.39
   1  -3  -2  773.91   17.15
  -1   3   1    1.98    0.41
   1  -3  -1    1.55    0.25
  -1   3   0  470.80   11.30
  -1   3   0  463.08   10.89
  -1   3   0  445.64   10.86
   1  -3   1  520.26   10.01
  -1   3  -1  518.90   10.48
  -1   3  -1  529.27   10.48
  -1   3  -2  434.30    9.91
  -1   3  -2  402.59   10.22
   1  -3   2  400.21    9.23
   1  -3   2  412.24    9.63
  -1   3  -2  429.74    9.89
  -1   3  -3  824.57   19.11
  -1   3  -3  799.25   19.45
   1  -3   3  858.58   18.99
   1  -3   3  808.09   18.63
  -1   3  -4   64.31    2.25
  -1   3  -4   68.82    2.55
   1  -3   4   69.42    2.11
   1  -3   4   68.06    2.34
  -1   3  -4   72.32    2.30
  -1   3  -5  196.22    5.42
  -1   3  -5  199.07    5.07
   1  -3   5  195.76    5.33
   1  -3   5  191.79    5.04
  -1   3  -5  181.14    4.83
  -1   3  -6   23.19    1.26
  -1   3  -6   20.21    1.01
  -1   3  -6   23.89    1.10
   1  -3   6   23.24    1.22
   1  -3   6   22.67    1.34
  -1   3  -7   78.65    3.35
  -1   3  -7   74.59    2.56
   1  -3   7   76.58    2.96
   1  -3   7   80.97    2.85
  -1   3  -7   77.69    3.23
   1  -3   8   25.22    1.61
   1  -3   8   26.98    1.56
   1  -3   8   24.37    1.35
  -1   3  -8   24.33    1.25
  -1   3  -8   24.64    1.78
  -1   3  -9   84.89    2.87
  -1   3  -9   84.43    3.77
   1  -3   9   84.57    3.46
   1  -3   9   85.44    3.33
  -1   3  -9   76.07    2.91
  -1   3  -9   81.75    3.09
   1  -3   9   85.03    3.04
  -1   3  -9   79.28    2.96
  -1   3 -10    3.21    0.55
   1  -3  10    2.60    0.42
  -1   3 -10    2.91    0.47
   1  -3  10    3.16    0.56
  -1   3 -10    2.27    0.40
  -1   3 -10    3.36    0.59
  -1   3 -10    2.57    0.52
  -1   3 -10    2.64    0.49
  -1   3 -10    3.27    0.73
   1  -3  10    2.39    0.54
  -1   3 -11  319.19    8.94
  -1   3 -11  326.29    9.09
  -1   3 -11  334.63    8.94
   1  -3  11  339.05    8.53
   1  -3  11  335.56    9.59
  -1   3 -11  341.92    8.89
  -1   3 -11  321.77    8.44
   1  -3  11  338.56    9.04
  -1   3 -11  342.47    8.73
  -1   3 -12    5.68    0.61
  -1   3 -12    5.03    0.71
  -1   3 -12    6.30    0.70
   1  -3  12    4.79    0.73
   1  -3  12    5.77    0.90
   1  -3  12    5.93    0.94
   1  -3  12    4.85    0.60
   1  -3  12    5.87    0.77
  -1   3 -12    4.77    0.73
  -1   3 -12    5.23    0.73
  -1   3 -12    5.56    0.71
  -1   3 -13   65.95    2.70
  -1   3 -13   64.34    2.55
   1  -3  13   66.51    2.83
   1  -3  13   63.47    3.23
   1  -3  13   62.84    2.43
  -1   3 -13   67.10    2.63
   1  -3  13   67.61    2.68
  -1   3 -13   61.59    2.80
  -1   3 -13   62.22    2.74
   1  -3  13   65.30    2.70
  -1   3 -14    4.82    0.63
   1  -3  14    5.08    0.66
   1  -3  14    4.91    0.70
   1  -3  14    5.36    0.60
   1  -3  14    5.68    0.68
  -1   3 -14    4.40    0.64
  -1   3 -14    6.29    0.80
  -1   3 -15   20.79    1.20
   1  -3  15   19.66    1.20
   1  -3  15   19.58    1.28
   1  -3  15   21.11    1.10
   1  -3  15   22.42    1.21
   1  -3  15   20.92    1.24
  -1   3 -15   21.02    1.29
  -1   3 -15   20.52    1.31
  -1   3 -16   23.07    1.08
   1  -3  16   19.93    0.93
   1  -3  16   24.70    1.27
   1  -3  16   24.35    1.22
   1  -3  16   24.55    1.12
   1  -3  16   21.69    1.11
  -1   3 -16   23.27    1.25
  -1   3 -17   39.13    1.49
   1  -3  17   44.98    1.53
   1  -2 -18    0.04    0.07
  -1   2  18    0.03    0.07
   1  -2 -17    0.57    0.21
   1  -2 -17    0.35    0.18
  -1   2  17    0.52    0.18
   1  -2 -17    0.37    0.17
  -1   2  17    0.29    0.17
   1  -2 -16    5.30    0.50
  -1   2  16    6.86    0.66
  -1   2  16    5.29    0.63
   1  -2 -16    5.78    0.60
  -1   2  16    5.68    0.59
   1  -2 -16    6.28    0.65
   1  -2 -16    5.42    0.59
   1  -2 -15    0.88    0.27
  -1   2  15    1.01    0.29
  -1   2  15    1.04    0.35
  -1   2  15    0.58    0.31
  -1   2  15    0.70    0.30
  -1   2  15    0.47    0.26
   1  -2 -15    0.80    0.31
   1  -2 -15    1.05    0.33
   1  -2 -15    0.44    0.23
  -1   2  14   77.01    2.79
   1  -2 -14   78.95    2.84
  -1   2  14   77.89    2.97
  -1   2  14   80.99    3.20
  -1   2  14   72.06    2.92
  -1   2  14   74.51    3.00
   1  -2 -14   74.55    2.89
   1  -2 -14   81.03    3.11
  -1   2  14   74.95    2.72
   1  -2 -13   15.31    1.06
   1  -2 -13   15.96    1.73
   1  -2 -13   18.97    1.37
  -1   2  13   17.54    1.32
  -1   2  13   18.71    1.25
   1  -2 -13   17.24    1.19
  -1   2  13   18.84    1.30
   1  -2 -13   16.64    1.71
  -1   2  13   16.29    1.24
  -1   2  13   17.37    1.37
  -1   2  13   18.98    1.19
  -1   2  12   29.42    1.77
  -1   2  12   26.50    1.59
   1  -2 -12   25.42    1.41
   1  -2 -12   30.68    2.36
   1  -2 -12   28.06    1.67
  -1   2  12   25.84    1.62
  -1   2  12   28.70    1.58
   1  -2 -12   26.01    1.49
  -1   2  12   24.76    1.51
   1  -2 -12   20.41    1.91
  -1   2  12   26.17    1.44
  -1   2  12   21.25    1.92
   1  -2 -11   10.32    0.86
   1  -2 -11   12.18    1.43
   1  -2 -11    9.80    0.94
  -1   2  11    9.47    0.87
  -1   2  11    9.84    0.90
   1  -2 -11   13.36    1.01
  -1   2  11   11.61    0.96
   1  -2 -11    9.99    1.30
  -1   2  11    9.82    0.99
  -1   2  11    8.57    1.17
  -1   2  11   10.85    1.01
   1  -2 -10   99.19    3.35
   1  -2 -10   99.24    4.29
  -1   2  10   96.28    3.45
  -1   2  10   89.53    2.89
  -1   2  10  104.75    3.34
  -1   2  10   90.67    3.18
   1  -2 -10   96.30    3.22
  -1   2  10   94.31    3.19
  -1   2  10   96.43    3.41
   1  -2 -10   95.40    3.19
   1  -2 -10   92.69    4.11
   1  -2 -10   96.94    3.87
  -1   2  10   86.94    3.89
  -1   2  10   85.80    3.23
   1  -2  -9    1.20    0.40
  -1   2   9    1.23    0.32
  -1   2   9    1.26    0.33
  -1   2   9    0.52    0.29
   1  -2  -9    0.73    0.38
   1  -2  -9    1.35    0.31
  -1   2   9    1.27    0.37
  -1   2   9    1.49    0.29
  -1   2   8    2.96    0.58
   1  -2  -8    3.51    0.66
  -1   2   8    3.13    0.45
  -1   2   8    3.07    0.38
  -1   2   8    3.39    0.49
   1  -2  -8    3.45    0.66
  -1   2   8    3.45    0.49
   1  -2  -8    4.06    0.48
   1  -2  -7  135.42    4.52
   1  -2  -7  134.78    4.21
  -1   2   7  132.35    3.85
  -1   2   7  135.58    3.86
   1  -2  -7  120.00    4.36
  -1   2   7  128.44    3.71
  -1   2   7  128.60    4.23
   1  -2  -6  266.36    6.96
  -1   2   6  247.99    6.19
  -1   2   6  243.14    6.05
   1  -2  -6  268.21    6.61
  -1   2   6  242.30    6.58
  -1   2   6  236.58    5.87
  -1   2   6  256.50    6.24
  -1   2   6  226.84    5.70
  -1   2   5   25.45    0.95
  -1   2   5   26.09    1.00
  -1   2   5   25.18    1.26
   1  -2  -5   25.37    1.11
   1  -2  -5   27.34    1.29
  -1   2   5   24.22    0.96
  -1   2   5   25.26    1.08
  -1   2   4  255.14    6.63
  -1   2   4  245.06    5.91
  -1   2   4  242.35    5.76
   1  -2  -4  248.69    6.27
   1  -2  -4  248.28    6.03
  -1   2   4  250.33    6.23
  -1   2   4  246.53    5.95
  -1   2   4  250.19    6.16
  -1   2   3   19.91    0.84
  -1   2   3   20.32    0.90
   1  -2  -3   21.02    0.86
   1  -2  -3   19.23    0.94
  -1   2   3   19.64    0.85
  -1   2   3   20.13    1.10
  -1   2   2 1577.87   36.24
   1  -2  -2 1726.81   36.43
   1  -2  -2 1703.07   36.25
  -1   2   2 1628.51   36.12
  -1   2   2 1595.18   36.26
   1  -2  -1  263.61    6.00
  -1   2   1  250.93    5.64
   1  -2  -1  243.53    5.55
  -1   2   1  266.36    6.18
   1  -2   0  259.58    6.16
  -1   2   0  281.88    6.49
  -1   2   0  272.98    6.49
   1  -2   0  281.52    6.25
  -1   2  -1  134.57    3.50
   1  -2   1  137.58    3.09
   1  -2   1  132.08    3.34
  -1   2  -1  139.36    3.52
  -1   2  -1  131.67    3.43
  -1   2  -2  152.45    3.87
   1  -2   2  149.43    3.64
   1  -2   2  150.67    3.85
  -1   2  -2  147.83    3.75
  -1   2  -3    4.10    0.32
  -1   2  -3    4.55    0.47
   1  -2   3    4.35    0.40
   1  -2   3    4.14    0.34
  -1   2  -3    4.79    0.38
  -1   2  -3    4.66    0.48
  -1   2  -3    4.24    0.36
  -1   2  -4  454.94   10.15
  -1   2  -4  426.47   10.07
  -1   2  -4  442.20   10.70
  -1   2  -4  449.95   10.14
  -1   2  -4  434.35   10.74
  -1   2  -4  427.11   10.39
   1  -2   4  448.97   10.48
   1  -2   4  428.74   10.29
  -1   2  -5   16.32    0.72
  -1   2  -5   15.15    0.70
  -1   2  -5   14.86    0.81
   1  -2   5   16.14    0.92
   1  -2   5   16.09    0.97
  -1   2  -5   14.54    1.02
  -1   2  -5   13.84    0.71
  -1   2  -6  114.21    3.87
  -1   2  -6  108.49    3.13
  -1   2  -6  117.65    3.19
  -1   2  -6  119.71    2.97
  -1   2  -6  111.88    3.12
   1  -2   6  116.81    3.60
   1  -2   6  118.60    3.71
  -1   2  -7  211.85    5.62
  -1   2  -7  211.56    6.58
   1  -2   7  241.28    6.36
   1  -2   7  232.75    5.99
  -1   2  -7  231.35    5.74
  -1   2  -8  143.01    4.00
  -1   2  -8  142.88    5.05
   1  -2   8  156.17    4.81
   1  -2   8  150.17    4.40
  -1   2  -8  147.82    4.12
  -1   2  -9   94.92    2.96
   1  -2   9   90.46    3.61
   1  -2   9   97.15    3.71
  -1   2  -9   94.30    4.00
  -1   2  -9  100.02    3.09
   1  -2   9   90.97    3.27
  -1   2 -10  138.00    4.56
  -1   2 -10  141.76    5.69
  -1   2 -10  152.87    4.35
  -1   2 -10  141.36    4.50
  -1   2 -10  143.42    5.50
  -1   2 -10  139.27    4.44
   1  -2  10  150.79    4.34
   1  -2  10  151.12    5.21
   1  -2  10  148.78    5.15
  -1   2 -10  144.67    4.23
   1  -2  10  148.89    4.67
  -1   2 -11    1.41    0.52
   1  -2  11    0.93    0.41
  -1   2 -11    0.68    0.29
   1  -2  11    0.71    0.27
   1  -2  11    1.33    0.49
  -1   2 -11    1.09    0.34
   1  -2  11    0.99    0.37
  -1   2 -11    0.99    0.37
  -1   2 -11    1.03    0.29
   1  -2  11    0.89    0.38
  -1   2 -11    0.82    0.29
  -1   2 -12   55.16    3.26
   1  -2  12   60.04    2.41
   1  -2  12   59.80    3.07
   1  -2  12   58.17    3.09
  -1   2 -12   55.07    2.46
  -1   2 -12   55.56    2.43
  -1   2 -12   58.99    2.31
   1  -2  12   56.86    2.47
   1  -2  12   59.20    2.66
  -1   2 -12   57.88    2.33
  -1   2 -12   53.99    2.56
  -1   2 -13  378.45   11.32
  -1   2 -13  383.88    9.78
   1  -2  13  352.16   10.60
   1  -2  13  392.43    9.87
  -1   2 -13  364.79    9.76
  -1   2 -13  378.12    9.57
   1  -2  13  389.07   10.15
   1  -2  13  376.76    9.81
  -1   2 -13  362.33    9.43
  -1   2 -13  366.83   10.00
   1  -2  13  378.50    9.68
   1  -2  14   11.71    0.95
   1  -2  14   10.75    0.95
   1  -2  14   12.61    0.96
  -1   2 -14   11.41    0.96
  -1   2 -14   11.20    0.88
   1  -2  14   12.81    1.12
   1  -2  14   12.49    1.00
  -1   2 -14   10.26    1.00
  -1   2 -14   11.32    0.94
   1  -2  15    0.47    0.23
   1  -2  15    0.40    0.24
   1  -2  15    0.20    0.20
   1  -2  15    0.37    0.27
   1  -2  15    0.19    0.22
  -1   2 -15    1.13    0.37
  -1   2 -15    0.71    0.25
   1  -2  16    2.71    0.45
   1  -2  16    2.39    0.40
  -1   2 -16    2.48    0.44
  -1   2 -16    1.95    0.30
   1  -2  16    2.14    0.35
   1  -2  17   21.90    0.90
   1  -2  17   26.06    1.11
   1  -1 -18   22.30    0.92
   1  -1 -18   19.14    0.84
  -1   1  18   21.09    0.89
   1  -1 -17    0.88    0.20
  -1   1  17    0.75    0.26
  -1   1  17    0.60    0.20
   1  -1 -17    0.99    0.25
   1  -1 -17    0.96    0.27
  -1   1  17    1.23    0.30
   1  -1 -17    0.91    0.24
  -1   1  16   20.96    1.22
  -1   1  16   19.86    1.13
  -1   1  16   20.93    1.13
   1  -1 -16   19.70    1.24
   1  -1 -16   21.68    1.24
  -1   1  16   18.93    1.18
   1  -1 -16   18.10    1.14
  -1   1  16   18.93    1.26
   1  -1 -16   19.07    1.09
   1  -1 -15   46.72    2.02
  -1   1  15   44.41    2.07
  -1   1  15   46.54    2.06
  -1   1  15   47.81    2.27
  -1   1  15   45.48    1.86
   1  -1 -15   47.73    2.16
   1  -1 -15   49.01    2.24
   1  -1 -15   45.68    1.96
  -1   1  15   47.80    2.01
  -1   1  15   43.87    2.10
   1  -1 -15   48.80    2.13
   1  -1 -14   22.73    1.44
  -1   1  14   21.58    1.48
  -1   1  14   23.60    1.35
   1  -1 -14   24.16    1.42
  -1   1  14   21.07    1.92
  -1   1  14   24.16    1.45
  -1   1  14   23.98    1.62
   1  -1 -14   22.77    1.97
   1  -1 -14   24.63    1.57
   1  -1 -14   23.06    1.48
   1  -1 -14   19.71    1.98
  -1   1  14   22.58    1.37
   1  -1 -14   22.30    1.36
   1  -1 -13   62.66    3.45
  -1   1  13   65.28    2.69
  -1   1  13   70.66    3.01
  -1   1  13   71.74    2.91
   1  -1 -13   68.41    2.76
   1  -1 -13   70.25    3.87
   1  -1 -13   68.34    2.83
   1  -1 -13   70.70    2.92
   1  -1 -13   62.88    2.42
   1  -1 -13   71.07    2.77
   1  -1 -12   26.01    1.51
  -1   1  12   21.68    1.57
  -1   1  12   26.04    1.51
  -1   1  12   26.92    1.33
  -1   1  12   27.77    1.72
  -1   1  12   28.52    1.66
   1  -1 -12   27.18    1.55
   1  -1 -12   24.87    1.57
   1  -1 -12   26.57    1.59
   1  -1 -12   31.58    2.42
   1  -1 -12   25.22    2.03
   1  -1 -12   24.83    1.36
   1  -1 -11  248.42    6.80
  -1   1  11  229.87    6.99
  -1   1  11  254.16    6.76
  -1   1  11  239.34    6.58
  -1   1  11  237.54    6.41
  -1   1  11  248.99    7.05
   1  -1 -11  256.74    6.79
  -1   1  11  247.51    6.94
   1  -1 -11  251.00    6.93
   1  -1 -11  254.60    6.97
   1  -1 -11  263.23    8.38
   1  -1 -11  247.41    7.93
   1  -1 -11  243.65    6.52
   1  -1 -10   22.57    1.27
  -1   1  10   19.96    1.33
  -1   1  10   21.54    1.23
   1  -1 -10   21.13    1.15
  -1   1  10   21.90    1.33
   1  -1 -10   19.34    1.64
   1  -1 -10   20.66    1.80
   1  -1 -10   20.48    1.28
  -1   1  10   19.93    1.09
  -1   1  10   21.39    1.35
  -1   1   9   16.02    0.92
  -1   1   9   16.95    1.12
  -1   1   9   16.98    1.08
   1  -1  -9   16.46    1.33
   1  -1  -9   16.36    1.39
  -1   1   9   16.67    1.12
   1  -1  -9   18.15    1.57
  -1   1   8  347.26    8.14
  -1   1   8  329.64    8.43
  -1   1   8  330.44    8.37
   1  -1  -8  346.56    9.03
   1  -1  -8  342.10    9.20
  -1   1   8  343.89    8.48
   1  -1  -8  354.45    9.49
  -1   1   7   10.44    0.73
  -1   1   7    6.46    0.57
   1  -1  -7    7.87    0.77
  -1   1   7    6.92    0.59
  -1   1   7    6.13    0.68
   1  -1  -7    6.51    0.74
   1  -1  -7    9.86    0.98
   1  -1  -6   57.49    2.20
  -1   1   6   56.99    1.89
  -1   1   6   53.01    2.10
   1  -1  -6   54.06    2.23
  -1   1   6   54.84    2.20
   1  -1  -6   57.27    2.41
   1  -1  -5  824.74   19.54
  -1   1   5  890.00   19.63
  -1   1   5  814.60   18.66
  -1   1   5  804.24   18.69
  -1   1   5  870.06   19.41
   1  -1  -5  926.71   19.57
  -1   1   5  922.15   19.09
  -1   1   5  881.70   18.79
  -1   1   4  280.43    6.48
  -1   1   4  296.90    6.93
   1  -1  -4  309.58    7.05
  -1   1   4  287.34    6.63
   1  -1  -4  295.89    6.88
  -1   1   4  288.26    7.13
   1  -1  -4  269.32    7.01
  -1   1   4  272.96    6.49
  -1   1   3 1087.42   24.73
  -1   1   3 1134.76   24.47
  -1   1   3 1112.48   24.96
  -1   1   3 1126.24   24.54
  -1   1   2  266.36    6.05
  -1   1   2  270.88    6.29
  -1   1   2  278.17    6.29
   1  -1  -1  665.83   14.48
   1  -1  -1  684.01   14.52
  -1   1   0    5.31    0.29
   1  -1   0    5.81    0.26
  -1   1  -1   60.60    1.49
  -1   1  -1   62.07    1.70
   1  -1   1   60.81    1.66
   1  -1   1   61.28    1.58
  -1   1  -2    5.62    0.33
  -1   1  -2    5.21    0.36
   1  -1   2    5.36    0.35
   1  -1   2    4.82    0.37
  -1   1  -3   60.42    1.63
   1  -1   3   61.43    1.88
  -1   1  -3   61.15    1.85
  -1   1  -4    2.64    0.32
  -1   1  -4    2.47    0.19
   1  -1   4    1.94    0.31
   1  -1   4    2.75    0.34
  -1   1  -4    2.35    0.36
  -1   1  -4    2.54    0.20
  -1   1  -5 1568.30   35.12
  -1   1  -5 1632.70   35.73
  -1   1  -5 1668.46   36.33
  -1   1  -5 1580.81   35.00
  -1   1  -6  498.75   12.15
  -1   1  -6  476.12   11.96
  -1   1  -6  461.86   11.45
   1  -1   6  502.55   11.78
   1  -1   6  466.58   11.30
  -1   1  -7   25.04    1.06
   1  -1   7   24.03    1.24
  -1   1  -7   22.07    1.56
  -1   1  -7   22.20    1.50
  -1   1  -7   21.87    1.24
  -1   1  -7   23.72    1.04
   1  -1   7   25.68    1.43
   1  -1   7   24.69    1.46
  -1   1  -8   27.20    1.20
   1  -1   8   25.78    1.39
  -1   1  -8   26.66    1.86
  -1   1  -8   24.93    1.43
  -1   1  -8   25.59    1.74
  -1   1  -8   26.85    1.20
   1  -1   8   28.14    1.69
   1  -1   8   27.34    1.60
   1  -1   9   26.76    1.40
  -1   1  -9   25.19    1.23
   1  -1   9   26.75    1.50
  -1   1  -9   25.52    1.50
  -1   1  -9   25.51    1.85
  -1   1  -9   28.71    2.04
   1  -1   9   23.85    1.60
   1  -1   9   26.33    1.77
  -1   1  -9   26.25    1.25
  -1   1 -10   49.31    1.95
   1  -1  10   48.48    2.09
   1  -1  10   48.29    2.21
  -1   1 -10   45.37    2.12
  -1   1 -10   47.62    2.17
  -1   1 -10   51.21    2.99
  -1   1 -10   46.06    2.00
   1  -1  10   47.43    2.02
   1  -1  10   46.26    2.46
   1  -1  10   48.73    2.64
  -1   1 -10   47.99    2.78
  -1   1 -10   47.40    2.12
   1  -1  10   46.05    1.91
  -1   1 -10   49.63    1.93
  -1   1 -11  114.44    4.99
  -1   1 -11  110.17    3.86
  -1   1 -11  108.72    3.87
   1  -1  11  110.55    3.92
  -1   1 -11  114.37    3.52
  -1   1 -11  108.07    4.74
  -1   1 -11  108.28    3.77
  -1   1 -11  106.75    3.62
   1  -1  11  114.13    3.70
   1  -1  11  107.92    4.30
   1  -1  11  115.05    4.65
   1  -1  11  101.88    3.47
  -1   1 -11  110.12    3.54
   1  -1  11  112.79    3.75
  -1   1 -12    2.39    0.44
  -1   1 -12    2.05    0.49
  -1   1 -12    1.97    0.48
   1  -1  12    2.31    0.53
  -1   1 -12    3.38    0.48
  -1   1 -12    2.10    0.67
   1  -1  12    3.20    0.73
  -1   1 -12    2.05    0.42
   1  -1  12    2.61    0.49
   1  -1  12    2.47    0.61
  -1   1 -12    2.63    0.52
   1  -1  12    2.34    0.43
   1  -1  12    2.10    0.46
  -1   1 -13   92.33    3.49
  -1   1 -13   89.44    3.51
   1  -1  13   91.56    3.54
  -1   1 -13   89.53    3.05
  -1   1 -13   90.53    4.38
  -1   1 -13   92.08    3.39
   1  -1  13   96.91    3.24
   1  -1  13   89.49    3.29
   1  -1  13   84.49    3.86
  -1   1 -13   92.31    3.18
   1  -1  13   91.35    3.31
  -1   1 -13   93.08    3.23
   1  -1  13   86.92    3.08
  -1   1 -14  157.05    4.58
   1  -1  14  138.49    4.36
   1  -1  14  157.00    5.02
  -1   1 -14  146.45    4.36
   1  -1  14  162.62    4.82
  -1   1 -14  159.18    4.80
   1  -1  14  155.93    4.56
  -1   1 -14  162.73    4.97
  -1   1 -14  160.19    5.02
   1  -1  14  149.16    4.66
   1  -1  15   12.86    1.06
   1  -1  15   13.27    0.99
  -1   1 -15   13.42    0.97
  -1   1 -15   13.20    1.06
  -1   1 -15   12.72    1.02
  -1   1 -15   11.11    0.81
   1  -1  16  109.47    3.42
   1  -1  16  108.79    3.38
   1  -1  16  108.62    3.54
  -1   1 -16  114.90    3.53
  -1   1 -16  115.95    3.56
   1  -1  17   15.11    0.80
   1  -1  17   13.68    0.83
  -1   1 -17   15.17    0.82
   1  -1  17   14.43    0.76
   1   0 -18    0.41    0.15
  -1   0  18    0.34    0.15
   1   0 -18    0.39    0.11
  -1   0  17   12.63    0.86
  -1   0  17   13.83    0.95
  -1   0  17   14.62    0.90
  -1   0  17   14.29    0.85
   1   0 -17   13.73    0.88
   1   0 -17   13.13    0.80
   1   0 -16   42.48    1.84
  -1   0  16   46.33    1.96
   1   0 -16   40.82    1.85
  -1   0  16   42.16    1.92
  -1   0  16   43.65    1.76
  -1   0  16   42.35    1.83
  -1   0  16   43.71    2.03
   1   0 -16   44.47    1.96
  -1   0  15    2.90    0.44
   1   0 -15    3.09    0.52
  -1   0  15    2.71    0.52
  -1   0  15    2.98    0.51
  -1   0  15    2.53    0.45
  -1   0  15    2.91    0.54
   1   0 -15    3.08    0.54
   1   0 -15    3.00    0.52
  -1   0  15    3.25    0.60
   1   0 -14    6.41    1.15
   1   0 -14    7.97    0.88
   1   0 -14    7.93    0.86
  -1   0  14    9.20    0.94
  -1   0  14    8.17    1.19
   1   0 -14    8.40    0.85
  -1   0  14    8.70    0.86
   1   0 -14    8.01    1.14
  -1   0  14    8.15    0.82
  -1   0  14    7.71    0.69
   1   0 -14    7.55    0.77
  -1   0  14    9.07    0.99
   1   0 -13    0.34    0.27
   1   0 -13    0.41    0.28
  -1   0  13    0.53    0.34
   1   0 -13    0.44    0.34
   1   0 -13    0.34    0.26
  -1   0  13    0.28    0.24
  -1   0  13    0.35    0.24
   1   0 -13    0.73    0.28
  -1   0  13    0.37    0.35
   1   0 -13    0.62    0.39
  -1   0  13    0.06    0.23
  -1   0  13    0.39    0.22
  -1   0  13    0.39    0.30
   1   0 -12    0.14    0.19
   1   0 -12    0.68    0.30
  -1   0  12    0.71    0.35
   1   0 -12    0.53    0.44
   1   0 -12    0.28    0.22
  -1   0  12    0.40    0.23
   1   0 -12    0.28    0.23
  -1   0  12    0.16    0.21
   1   0 -12    0.34    0.32
  -1   0  12    0.17    0.29
  -1   0  12    1.00    0.43
  -1   0  12    0.58    0.24
  -1   0  12    0.31    0.28
  -1   0  11   69.98    2.96
  -1   0  11   69.79    3.33
   1   0 -11   68.44    2.68
   1   0 -11   65.51    2.42
  -1   0  11   70.38    2.63
  -1   0  11   68.73    2.54
  -1   0  11   70.88    2.83
   1   0 -11   68.04    2.38
  -1   0  11   68.91    2.47
  -1   0  11   66.57    2.71
   1   0 -11   72.58    2.69
   1   0 -11   71.18    2.75
   1   0 -11   73.35    3.72
   1   0 -11   68.31    2.40
   1   0 -11   68.57    3.32
  -1   0  10  135.51    3.94
   1   0 -10  126.75    3.68
  -1   0  10  131.52    4.13
   1   0 -10  128.42    3.93
   1   0 -10  120.62    3.67
   1   0 -10  122.12    4.65
  -1   0  10  133.47    4.73
  -1   0  10  132.39    4.32
   1   0 -10  137.01    5.21
  -1   0   9    2.61    0.53
   1   0  -9    2.21    0.49
  -1   0   9    2.59    0.44
   1   0  -9    2.49    0.34
   1   0  -9    2.38    0.38
   1   0  -9    1.71    0.30
   1   0  -9    2.37    0.59
  -1   0   9    2.78    0.47
   1   0  -8  202.15    5.34
   1   0  -8  218.20    6.55
   1   0  -8  213.62    6.15
   1   0  -8  196.66    5.19
  -1   0   8  212.55    5.68
  -1   0   8  198.51    5.97
   1   0  -8  198.36    5.15
  -1   0   8  206.81    5.50
   1   0  -8  208.94    6.08
  -1   0   8  216.38    5.85
   1   0  -7  481.82   11.55
   1   0  -7  504.45   12.33
   1   0  -7  483.78   12.18
  -1   0   7  507.90   12.06
  -1   0   7  483.84   11.67
  -1   0   7  507.75   12.19
  -1   0   7  504.73   11.85
   1   0  -7  512.37   12.73
  -1   0   6   47.34    1.71
  -1   0   6   46.35    1.88
   1   0  -6   47.53    1.90
  -1   0   6   48.00    1.85
   1   0  -6   48.01    1.97
   1   0  -6   45.66    2.11
   1   0  -5 1184.12   25.49
  -1   0   5 1225.11   25.96
  -1   0   5 1223.42   26.25
   1   0  -5 1093.02   25.55
   1   0  -5 1237.38   26.23
  -1   0   5 1233.40   26.21
   1   0  -5 1224.15   26.38
   1   0  -5 1097.44   25.54
  -1   0   4  139.69    3.41
   1   0  -4  125.83    3.24
   1   0  -4  123.90    3.24
   1   0  -4  135.78    3.54
  -1   0   4  149.25    3.62
   1   0  -3   26.45    0.95
   1   0  -3   28.30    0.98
  -1   0   3   29.79    1.07
   1   0  -2   14.03    0.63
  -1   0   2   14.74    0.64
  -1   0   2   16.05    0.58
   1   0  -1  115.37    2.76
  -1   0   1  116.27    2.82
   1   0   0  125.75    3.00
  -1   0   0  129.06    3.01
   1   0   1    1.37    0.19
  -1   0  -1    2.68    0.24
  -1   0  -2  472.57   10.53
   1   0   2  472.27   10.38
  -1   0  -2  477.06   10.60
   1   0   3   51.91    1.75
   1   0   3   49.88    1.46
  -1   0  -3   52.88    1.77
   1   0   3   49.11    1.46
   1   0   4   81.96    2.02
  -1   0  -4   83.11    2.70
  -1   0  -4   82.17    2.73
   1   0   4   84.27    2.13
   1   0   4   80.72    2.12
   1   0   4   84.22    2.60
   1   0   4   85.30    2.67
  -1   0  -5  111.53    3.59
  -1   0  -5  112.48    3.58
   1   0   5  108.87    3.37
   1   0   5  111.68    3.48
   1   0   6   23.82    1.30
   1   0   6   23.69    1.40
   1   0   6   22.21    1.11
  -1   0  -6   24.99    1.48
  -1   0  -7  215.59    6.37
   1   0   7  202.77    5.57
  -1   0  -7  208.12    5.21
   1   0   7  207.23    5.42
   1   0   7  211.99    6.16
   1   0   7  212.47    5.95
  -1   0  -8   40.07    2.28
   1   0   8   37.95    1.75
  -1   0  -8   42.36    1.53
   1   0   8   39.01    1.99
   1   0   8   40.31    2.17
  -1   0  -8   40.05    1.60
   1   0   8   38.88    1.65
   1   0   9   42.12    1.80
  -1   0  -9   40.06    1.69
   1   0   9   39.42    1.90
  -1   0  -9   40.26    2.41
  -1   0  -9   36.94    2.10
   1   0   9   38.39    2.10
   1   0   9   39.27    2.33
  -1   0  -9   41.83    1.60
  -1   0  -9   45.12    2.59
  -1   0 -10    5.41    0.68
  -1   0 -10    6.30    0.74
  -1   0 -10    5.99    1.00
  -1   0 -10    5.04    0.53
   1   0  10    6.18    0.75
  -1   0 -10    4.29    0.84
  -1   0 -10    6.17    0.86
   1   0  10    4.74    0.77
   1   0  10    5.52    0.91
  -1   0 -10    4.97    0.58
   1   0  10    5.38    0.64
   1   0  10    5.06    0.58
   1   0  10    5.83    0.67
  -1   0 -10    5.98    0.63
   1   0  10    5.72    0.66
   1   0  10    5.08    0.61
   1   0  11    1.15    0.47
  -1   0 -11    1.46    0.34
   1   0  11    1.60    0.40
   1   0  11    1.32    0.36
   1   0  11    1.47    0.39
   1   0  11    1.27    0.33
  -1   0 -11    1.52    0.52
   1   0  11    1.02    0.40
  -1   0 -11    1.44    0.31
  -1   0 -11    1.90    0.45
  -1   0 -11    1.49    0.55
  -1   0 -11    2.41    0.49
   1   0  11    0.98    0.36
  -1   0 -11    2.13    0.41
  -1   0 -12    7.57    0.87
  -1   0 -12    7.06    0.82
   1   0  12    5.74    0.79
  -1   0 -12    6.78    0.64
  -1   0 -12    7.55    1.17
  -1   0 -12    6.40    0.70
   1   0  12    8.31    0.86
   1   0  12    6.55    0.76
   1   0  12    7.31    0.75
  -1   0 -12    7.49    0.84
   1   0  12    6.70    0.97
   1   0  12    7.54    0.81
  -1   0 -12    8.15    0.78
   1   0  12    7.41    0.79
  -1   0 -13   58.53    2.51
  -1   0 -13   52.92    2.48
  -1   0 -13   51.77    2.00
   1   0  13   54.74    2.56
  -1   0 -13   52.65    3.20
  -1   0 -13   50.30    2.12
   1   0  13   55.53    2.44
   1   0  13   52.95    2.18
   1   0  13   55.98    2.39
  -1   0 -13   52.25    2.38
   1   0  13   46.98    2.73
   1   0  13   50.51    2.24
  -1   0 -13   54.47    2.27
   1   0  13   53.79    2.31
  -1   0 -14    1.92    0.37
   1   0  14    2.89    0.55
   1   0  14    4.02    0.59
  -1   0 -14    2.21    0.47
   1   0  14    1.94    0.47
   1   0  14    1.98    0.41
  -1   0 -14    2.68    0.53
  -1   0 -14    2.61    0.54
  -1   0 -14    2.18    0.42
   1   0  14    2.30    0.42
  -1   0 -15   42.48    1.87
   1   0  15   43.53    1.90
   1   0  15   44.21    1.96
   1   0  15   40.93    1.99
  -1   0 -15   43.58    2.01
  -1   0 -15   45.43    1.99
   1   0  16   20.67    1.10
  -1   0 -16   23.17    1.23
  -1   0 -16   20.93    1.15
   1   0  16   22.01    1.22
   1   0  16   21.67    1.17
   1   0  17   86.05    2.57
  -1   0 -17   92.24    2.62
   1   1 -18    0.14    0.15
   1   1 -18    0.22    0.11
  -1  -1  18    0.16    0.12
  -1  -1  18    0.08    0.12
  -1  -1  17    8.07    0.66
   1   1 -17    7.00    0.63
   1   1 -17    9.25    0.74
  -1  -1  17    7.69    0.69
   1   1 -17    8.71    0.67
  -1  -1  17    8.33    0.67
  -1  -1  17    8.18    0.70
  -1  -1  16    1.16    0.32
  -1  -1  16    1.07    0.34
  -1  -1  16    1.04    0.35
  -1  -1  16    0.93    0.31
   1   1 -16    0.97    0.33
   1   1 -16    1.22    0.34
   1   1 -16    1.47    0.37
  -1  -1  15    6.11    0.75
   1   1 -15    5.01    0.66
  -1  -1  15    6.36    0.79
  -1  -1  15    5.95    0.60
  -1  -1  15    7.02    0.74
   1   1 -15    5.76    0.71
   1   1 -15    6.88    0.78
   1   1 -15    4.83    0.68
   1   1 -14   24.30    1.52
  -1  -1  14   22.87    1.41
   1   1 -14   18.59    1.32
  -1  -1  14   20.68    1.43
  -1  -1  14   19.85    1.43
  -1  -1  14   20.43    1.20
  -1  -1  14   16.64    1.47
  -1  -1  14   21.52    1.90
   1   1 -14   21.21    1.44
   1   1 -14   20.82    1.45
   1   1 -14   22.56    2.11
  -1  -1  14   21.26    1.25
   1   1 -13  122.72    5.50
   1   1 -13  130.30    4.37
   1   1 -13  130.39    4.34
  -1  -1  13  128.93    4.38
  -1  -1  13  127.86    3.97
   1   1 -13  122.13    4.93
   1   1 -13  127.71    4.02
   1   1 -13  123.83    4.31
  -1  -1  13  138.28    4.25
   1   1 -13  123.38    3.97
  -1  -1  13  130.02    5.18
  -1  -1  13  123.76    4.70
   1   1 -13  126.93    4.25
  -1  -1  13  125.39    3.95
   1   1 -12   96.43    3.60
   1   1 -12  104.04    3.67
  -1  -1  12  105.57    3.73
   1   1 -12   99.27    4.23
   1   1 -12  105.64    3.70
   1   1 -12  101.88    3.41
  -1  -1  12  108.14    3.54
   1   1 -12   95.60    3.34
  -1  -1  12  105.34    3.37
   1   1 -12  104.20    3.61
  -1  -1  12  109.92    4.47
  -1  -1  12   96.54    3.95
  -1  -1  11   34.22    2.20
  -1  -1  11   33.79    1.99
   1   1 -11   33.79    1.77
   1   1 -11   33.70    1.62
  -1  -1  11   33.53    1.64
   1   1 -11   33.18    1.71
  -1  -1  11   32.47    1.53
   1   1 -11   33.97    2.15
   1   1 -11   32.58    1.74
   1   1 -11   34.11    1.76
  -1  -1  11   37.15    1.84
   1   1 -11   31.60    1.53
   1   1 -10    0.71    0.24
  -1  -1  10    0.84    0.32
   1   1 -10    1.85    0.37
   1   1 -10    2.15    0.51
  -1  -1  10    0.91    0.36
  -1  -1  10    0.81    0.30
   1   1 -10    0.93    0.30
   1   1  -9   11.56    1.05
   1   1  -9   10.92    0.81
  -1  -1   9   10.77    0.95
  -1  -1   9   10.73    1.03
  -1  -1   9    9.00    0.78
   1   1  -9   10.19    0.72
   1   1  -8  391.47   10.15
  -1  -1   8  413.82    9.83
  -1  -1   8  387.22    9.62
   1   1  -8  385.21    9.44
   1   1  -8  389.37    9.58
  -1  -1   8  407.89   10.27
  -1  -1   8  411.97   10.03
  -1  -1   7   18.81    1.04
   1   1  -7   17.45    1.11
   1   1  -7   18.05    0.87
   1   1  -7   19.28    0.96
  -1  -1   7   19.41    1.20
  -1  -1   7   21.66    1.16
   1   1  -7   21.47    1.47
   1   1  -6  118.20    3.93
   1   1  -6  113.71    3.45
  -1  -1   6  123.63    3.40
  -1  -1   6  120.43    3.46
  -1  -1   6  123.01    3.62
   1   1  -6  122.55    2.99
   1   1  -5    6.37    0.48
   1   1  -5    6.98    0.69
   1   1  -5    6.82    0.42
   1   1  -5    6.79    0.52
  -1  -1   5    7.24    0.59
  -1  -1   5    7.02    0.52
   1   1  -4  167.20    4.21
  -1  -1   4  172.91    4.45
  -1  -1   4  179.77    4.35
   1   1  -4  170.22    4.67
   1   1  -4  162.12    4.36
   1   1  -4  171.08    4.20
   1   1  -4  170.48    4.39
   1   1  -3   49.85    1.71
  -1  -1   3   50.88    1.65
  -1  -1   3   52.04    1.29
   1   1  -3   51.81    1.40
  -1  -1   3   52.43    1.61
   1   1  -3   49.39    1.70
   1   1  -3   49.26    1.69
   1   1  -3   48.52    1.54
   1   1  -2   97.97    2.64
  -1  -1   2  102.55    2.44
   1   1  -2  100.27    2.83
   1   1  -2   94.41    2.79
   1   1  -2  102.77    2.69
   1   1  -2   93.31    2.79
   1   1  -1  939.81   21.02
   1   1  -1  959.00   21.17
   1   1   0  463.89   11.03
   1   1   0  483.62   10.75
  -1  -1   0  474.87   10.68
   1   1   0  462.99   11.03
   1   1   0  479.91   11.05
   1   1   1  572.34   12.84
   1   1   1  595.28   13.08
   1   1   1  581.46   13.08
  -1  -1  -1  590.28   12.93
   1   1   1  537.70   12.91
  -1  -1  -1  555.94   12.41
   1   1   1  603.08   13.09
   1   1   2  168.54    4.17
   1   1   2  170.38    4.37
   1   1   2  168.97    4.37
  -1  -1  -2  168.01    4.16
  -1  -1  -2  169.45    4.44
   1   1   2  170.76    4.38
  -1  -1  -2  167.94    3.96
   1   1   3   22.88    0.87
   1   1   3   23.33    1.00
  -1  -1  -3   21.88    0.85
  -1  -1  -3   22.50    1.17
   1   1   3   23.24    1.00
   1   1   3   24.45    1.11
  -1  -1  -3   20.84    0.98
  -1  -1  -4  298.71    7.18
  -1  -1  -4  300.63    7.75
   1   1   4  298.93    6.95
  -1  -1  -4  297.82    7.46
   1   1   4  296.08    7.16
   1   1   4  300.82    7.53
   1   1   5   12.61    0.90
  -1  -1  -5   11.32    0.96
  -1  -1  -5   13.18    0.92
   1   1   5   11.08    0.60
   1   1   5   12.26    0.53
  -1  -1  -6  159.27    4.77
   1   1   6  157.25    4.64
  -1  -1  -6  155.45    4.96
   1   1   6  144.78    4.17
   1   1   7    2.28    0.36
   1   1   7    1.98    0.36
   1   1   7    2.85    0.50
  -1  -1  -7    2.74    0.30
   1   1   7    2.14    0.38
  -1  -1  -7    2.23    0.48
   1   1   8  528.12   13.36
  -1  -1  -8  539.99   13.70
   1   1   8  512.79   12.57
  -1  -1  -8  535.49   13.83
   1   1   8  526.77   12.79
  -1  -1  -8  512.29   12.17
   1   1   8  548.30   12.64
   1   1   9   59.30    2.45
  -1  -1  -9   70.13    2.62
  -1  -1  -9   71.52    3.31
   1   1   9   61.84    2.37
   1   1   9   68.08    2.49
   1   1   9   69.41    2.68
  -1  -1  -9   69.00    2.19
   1   1   9   67.26    2.48
   1   1   9   62.69    2.91
   1   1  10   16.28    1.17
  -1  -1 -10   15.48    1.51
   1   1  10   15.79    1.07
   1   1  10   18.86    1.21
   1   1  10   19.74    1.34
  -1  -1 -10   17.55    0.95
   1   1  10   18.06    1.18
  -1  -1 -10   17.65    1.13
  -1  -1 -10   16.81    1.21
  -1  -1 -10   18.64    1.69
  -1  -1 -10   17.32    1.22
   1   1  10   15.19    1.40
   1   1  11   12.96    1.08
   1   1  11   10.34    1.20
   1   1  11   11.62    0.93
   1   1  11   13.26    1.05
   1   1  11   14.23    1.19
   1   1  11   14.33    1.08
  -1  -1 -11   15.16    1.07
  -1  -1 -11   14.15    1.15
  -1  -1 -11   13.00    1.09
  -1  -1 -11   11.46    1.33
  -1  -1 -12   11.57    1.50
  -1  -1 -12   12.77    1.13
  -1  -1 -12   14.95    1.17
  -1  -1 -12   13.96    1.05
   1   1  12   12.81    1.05
   1   1  12   13.10    1.34
   1   1  12   12.27    0.94
   1   1  12   13.90    1.09
   1   1  12   12.41    1.07
   1   1  12   15.37    1.24
   1   1  12   13.72    1.14
   1   1  13   19.55    1.34
   1   1  13   19.81    1.29
  -1  -1 -13   18.44    1.30
   1   1  13   16.68    1.22
   1   1  13   15.93    1.14
  -1  -1 -13   16.42    1.14
  -1  -1 -13   19.77    1.33
  -1  -1 -13   18.66    1.35
   1   1  13   19.24    1.39
   1   1  14   11.12    0.98
   1   1  14    8.46    0.83
   1   1  14    9.82    0.95
  -1  -1 -14   10.40    0.93
  -1  -1 -14   10.28    0.96
  -1  -1 -14    8.79    0.79
  -1  -1 -14   10.53    0.92
   1   1  14   10.59    0.89
   1   1  15    1.15    0.34
  -1  -1 -15    0.84    0.27
   1   1  15    0.94    0.28
  -1  -1 -15    0.97    0.27
   1   1  15    1.22    0.36
  -1  -1 -15    1.16    0.34
  -1  -1 -15    1.35    0.34
  -1  -1 -16  165.50    4.54
   1   1  16  165.33    4.60
   1   1  16  157.12    4.52
  -1  -1 -16  166.83    4.47
   1   1  17   13.12    0.65
  -1  -1 -17   11.04    0.60
  -1  -2  18    0.88    0.15
   1   2 -18    1.03    0.19
  -1  -2  17   40.22    1.61
  -1  -2  17   34.71    1.51
  -1  -2  17   38.88    1.48
   1   2 -17   35.43    1.52
   1   2 -17   37.36    1.56
  -1  -2  17   35.42    1.56
  -1  -2  16   27.70    1.37
  -1  -2  16   25.17    1.40
  -1  -2  16   30.22    1.48
   1   2 -16   25.18    1.42
   1   2 -16   27.19    1.45
   1   2 -16   26.71    1.43
   1   2 -15    0.28    0.24
   1   2 -15    0.19    0.23
   1   2 -15    0.19    0.26
   1   2 -15    0.40    0.21
  -1  -2  15    0.24    0.22
  -1  -2  15    0.51    0.28
   1   2 -14    0.27    0.25
  -1  -2  14   -0.09    0.25
   1   2 -14    0.36    0.28
   1   2 -14    0.10    0.26
   1   2 -14    0.33    0.34
  -1  -2  14    0.25    0.28
  -1  -2  14    0.62    0.26
  -1  -2  14    0.29    0.29
   1   2 -14    0.42    0.28
  -1  -2  14    0.43    0.26
  -1  -2  13  147.47    4.44
  -1  -2  13  142.73    4.60
   1   2 -13  131.90    4.52
   1   2 -13  139.74    5.89
   1   2 -13  137.91    4.60
  -1  -2  13  142.24    5.43
  -1  -2  13  131.78    5.02
   1   2 -13  136.48    4.50
   1   2 -13  138.96    4.41
   1   2 -13  143.99    4.73
   1   2 -12    0.67    0.29
   1   2 -12    0.62    0.30
   1   2 -12    0.93    0.34
  -1  -2  12    0.97    0.41
  -1  -2  12    1.80    0.41
  -1  -2  12    0.08    0.23
   1   2 -12    0.64    0.41
   1   2 -12    2.59    0.48
   1   2 -12    0.90    0.35
  -1  -2  12    2.08    0.57
  -1  -2  12    0.63    0.30
   1   2 -11    4.22    0.62
   1   2 -11    4.97    0.65
  -1  -2  11    4.10    0.62
   1   2 -11    5.49    0.67
  -1  -2  11    5.22    0.60
  -1  -2  11    5.26    0.85
  -1  -2  11    5.46    0.81
   1   2 -11    4.86    0.62
   1   2 -11    5.82    0.73
   1   2 -11    5.20    0.80
  -1  -2  11    5.13    0.66
   1   2 -11    5.17    0.61
   1   2 -11    5.19    0.97
   1   2 -10  189.79    5.04
   1   2 -10  179.25    5.34
   1   2 -10  177.60    5.17
  -1  -2  10  185.70    5.82
  -1  -2  10  190.55    5.99
   1   2 -10  176.61    5.74
  -1  -2  10  180.29    5.20
   1   2 -10  174.01    5.05
   1   2 -10  181.38    5.24
   1   2 -10  191.45    6.55
   1   2 -10  172.91    5.16
   1   2 -10  178.06    5.28
  -1  -2   9   10.41    1.01
  -1  -2   9    8.79    0.90
   1   2  -9    8.19    0.69
  -1  -2   9    8.13    0.71
   1   2  -9    8.91    0.91
   1   2  -9    9.50    0.78
   1   2  -9    9.63    1.14
  -1  -2   8   58.81    2.53
  -1  -2   8   60.99    2.49
   1   2  -8   57.27    2.06
  -1  -2   8   64.82    2.17
   1   2  -8   58.28    2.16
   1   2  -8   59.63    2.88
   1   2  -8   58.68    2.43
  -1  -2   7  605.26   13.42
   1   2  -7  496.28   12.65
   1   2  -7  510.29   12.88
   1   2  -7  568.39   13.89
   1   2  -7  541.22   12.83
   1   2  -7  588.93   12.65
   1   2  -7  538.64   13.13
  -1  -2   7  555.60   12.81
   1   2  -6    0.12    0.10
   1   2  -6    0.58    0.19
  -1  -2   6    0.73    0.20
  -1  -2   6    0.69    0.23
   1   2  -6    0.54    0.17
   1   2  -6    0.54    0.22
   1   2  -5 1567.56   37.69
   1   2  -5 1693.10   37.37
   1   2  -5 1594.73   37.88
  -1  -2   5 1724.36   37.35
  -1  -2   5 1800.42   37.67
   1   2  -5 1674.36   37.72
   1   2  -4    4.27    0.52
   1   2  -4    3.65    0.48
   1   2  -4    3.29    0.37
   1   2  -4    3.35    0.39
   1   2  -4    4.40    0.47
  -1  -2   4    4.10    0.44
  -1  -2   4    3.95    0.38
   1   2  -3  121.77    3.70
   1   2  -3  124.86    3.73
   1   2  -3  128.22    3.46
   1   2  -3  123.14    3.37
  -1  -2   3  127.29    3.42
  -1  -2   3  119.41    2.90
   1   2  -3  127.76    3.49
   1   2  -2  791.76   17.65
   1   2  -2  760.92   17.23
   1   2  -2  770.33   17.59
   1   2  -1   45.07    1.84
   1   2  -1   45.51    1.63
   1   2  -1   44.58    1.64
   1   2  -1   47.45    1.87
   1   2  -1   44.14    1.34
   1   2   0  111.39    2.89
   1   2   0  117.74    3.55
   1   2   0  119.02    3.55
  -1  -2  -1  244.54    5.73
   1   2   1  269.26    6.67
   1   2   1  253.70    6.28
   1   2   1  251.00    6.30
  -1  -2  -1  248.52    6.25
   1   2   1  267.66    6.64
  -1  -2  -2 1243.36   27.77
   1   2   2 1299.32   28.67
   1   2   2 1230.70   28.26
   1   2   2 1238.12   28.29
  -1  -2  -2 1311.57   28.49
   1   2   2 1313.53   28.66
   1   2   3   63.19    2.05
  -1  -2  -3   62.70    2.36
  -1  -2  -3   63.16    1.81
   1   2   3   67.90    2.34
  -1  -2  -3   58.93    1.88
   1   2   3   63.14    2.31
   1   2   4    8.90    0.77
   1   2   4    9.79    0.64
  -1  -2  -4    9.56    0.60
  -1  -2  -4   10.89    0.93
   1   2   4    9.21    0.75
   1   2   5  181.07    4.72
   1   2   5  191.95    5.08
  -1  -2  -5  186.49    5.13
   1   2   5  181.70    5.32
   1   2   5  179.89    5.01
  -1  -2  -5  194.13    5.76
  -1  -2  -5  188.03    4.87
   1   2   6  315.40    8.66
  -1  -2  -6  352.08    9.21
   1   2   6  333.96    8.36
   1   2   6  321.43    8.15
   1   2   6  330.45    8.07
  -1  -2  -6  325.71    8.55
   1   2   7   79.62    3.21
  -1  -2  -7   85.51    3.64
   1   2   7   85.14    2.92
   1   2   7   83.36    2.85
   1   2   7   87.48    2.79
  -1  -2  -7   83.31    3.21
  -1  -2  -8   12.95    1.36
   1   2   8   11.53    0.93
   1   2   8   11.20    1.11
   1   2   8   10.52    0.85
   1   2   8   10.12    0.87
  -1  -2  -8   11.48    1.14
   1   2   8   10.45    0.89
  -1  -2  -9   53.64    3.08
   1   2   9   58.12    2.42
   1   2   9   50.55    2.67
   1   2   9   57.55    2.28
   1   2   9   59.14    2.31
   1   2   9   60.26    2.45
  -1  -2  -9   57.25    2.33
  -1  -2  -9   57.27    2.85
   1   2   9   51.56    2.33
  -1  -2 -10    6.96    1.12
   1   2  10    6.13    0.76
   1   2  10    4.77    0.81
   1   2  10    5.30    0.66
   1   2  10    5.33    0.65
  -1  -2 -10    8.11    0.78
   1   2  10    8.27    0.88
  -1  -2 -10    6.52    0.74
   1   2  10    6.09    0.76
  -1  -2 -11   47.32    2.20
  -1  -2 -11   47.82    2.21
   1   2  11   46.74    2.26
   1   2  11   45.32    2.07
   1   2  11   47.68    2.26
   1   2  11   46.15    2.25
  -1  -2 -11   46.77    2.99
  -1  -2 -11   38.12    2.71
   1   2  11   44.30    2.04
  -1  -2 -11   49.28    2.14
  -1  -2 -12   27.60    1.61
  -1  -2 -12   30.04    1.67
   1   2  12   26.84    1.64
   1   2  12   27.39    1.52
   1   2  12   25.55    1.59
   1   2  12   26.37    1.63
  -1  -2 -12   26.53    1.50
   1   2  12   21.41    1.33
  -1  -2 -12   22.01    1.95
   1   2  13    0.72    0.28
   1   2  13    0.70    0.32
   1   2  13    0.54    0.30
  -1  -2 -13    0.49    0.28
  -1  -2 -13    0.59    0.29
  -1  -2 -13    0.80    0.29
   1   2  13    0.48    0.24
   1   2  14    6.00    0.70
  -1  -2 -14    6.07    0.64
   1   2  14    5.66    0.69
  -1  -2 -14    6.37    0.70
  -1  -2 -14    5.97    0.66
  -1  -2 -14    6.62    0.70
   1   2  14    5.64    0.61
  -1  -2 -15   82.85    2.61
  -1  -2 -15   83.49    2.74
  -1  -2 -15   87.09    2.75
  -1  -2 -15   85.92    2.65
   1   2  15   82.28    2.77
  -1  -2 -16   32.93    1.26
  -1  -2 -16   32.89    1.27
   1   2  16   30.81    1.27
   1   3 -18    8.20    0.48
  -1  -3  18    8.81    0.51
   1   3 -17    0.24    0.19
  -1  -3  17    0.41    0.19
  -1  -3  16   14.37    0.95
  -1  -3  16   10.83    0.73
  -1  -3  16   12.48    0.84
   1   3 -16   13.68    0.98
   1   3 -16   12.61    0.74
  -1  -3  15   46.42    1.85
  -1  -3  15   45.42    2.08
  -1  -3  15   42.54    1.82
  -1  -3  15   42.89    1.90
   1   3 -15   40.99    1.91
   1   3 -15   47.00    2.06
   1   3 -15   44.86    2.13
   1   3 -15   44.31    1.82
  -1  -3  14   58.28    2.24
  -1  -3  14   53.68    2.31
  -1  -3  14   56.95    2.51
   1   3 -14   55.62    2.38
   1   3 -14   55.29    2.44
   1   3 -14   55.58    2.26
   1   3 -14   54.65    2.54
   1   3 -13    0.17    0.26
  -1  -3  13    0.31    0.22
  -1  -3  13    0.57    0.36
  -1  -3  13    1.06    0.40
   1   3 -13    0.10    0.21
   1   3 -13    0.22    0.30
   1   3 -13    0.42    0.29
   1   3 -13    0.05    0.19
  -1  -3  13    0.94    0.43
  -1  -3  13    0.32    0.25
   1   3 -12    2.38    0.49
   1   3 -12    1.81    0.48
  -1  -3  12    2.02    0.40
  -1  -3  12    1.27    0.47
   1   3 -12    1.70    0.45
   1   3 -12    2.53    0.70
   1   3 -12    1.64    0.43
   1   3 -12    1.64    0.39
  -1  -3  12    2.09    0.57
  -1  -3  12    2.21    0.46
  -1  -3  12    2.00    0.51
  -1  -3  11   44.19    1.86
  -1  -3  11   46.30    2.54
  -1  -3  11   42.48    2.44
   1   3 -11   40.39    2.05
   1   3 -11   39.69    1.93
   1   3 -11   46.00    2.87
   1   3 -11   40.42    1.78
   1   3 -11   39.91    1.99
  -1  -3  11   42.27    1.93
   1   3 -11   41.87    2.01
   1   3 -10    5.34    0.65
   1   3 -10    4.14    0.52
   1   3 -10    4.44    0.57
   1   3 -10    3.75    0.58
   1   3 -10    3.95    0.55
  -1  -3  10    4.69    0.57
   1   3 -10    4.20    0.61
  -1  -3  10    5.18    0.79
  -1  -3  10    4.60    0.74
   1   3  -9  265.63    6.81
   1   3  -9  269.40    8.13
  -1  -3   9  263.22    7.55
  -1  -3   9  248.27    6.68
   1   3  -9  250.08    7.08
   1   3  -9  261.18    6.98
   1   3  -9  258.40    6.92
  -1  -3   8   20.39    1.06
   1   3  -8   20.15    1.17
  -1  -3   8   21.58    1.44
   1   3  -8   20.77    1.59
   1   3  -7   65.23    2.34
   1   3  -7   65.38    2.69
   1   3  -7   68.38    2.40
  -1  -3   7   72.84    2.79
  -1  -3   7   69.72    2.72
   1   3  -7   73.21    3.00
   1   3  -6  420.76   10.39
   1   3  -6  423.86   11.08
   1   3  -6  445.52   10.65
   1   3  -6  438.11   11.07
  -1  -3   6  458.05   10.87
  -1  -3   6  439.86   10.34
   1   3  -6  423.22   11.11
   1   3  -5    6.90    0.78
   1   3  -5    7.27    0.80
   1   3  -5    8.06    0.69
   1   3  -5    7.61    0.69
   1   3  -5    6.43    0.65
  -1  -3   5    7.25    0.59
  -1  -3   5    7.79    0.68
   1   3  -4  294.99    8.29
   1   3  -4  298.98    8.32
   1   3  -4  306.00    7.86
   1   3  -4  321.17    7.99
   1   3  -4  306.29    7.65
  -1  -3   4  310.94    7.79
  -1  -3   4  316.33    7.72
   1   3  -3  265.62    7.52
   1   3  -3  275.82    7.59
   1   3  -3  283.32    7.12
   1   3  -3  276.76    6.58
   1   3  -3  288.91    7.22
  -1  -3   3  263.54    6.40
   1   3  -2  307.43    7.93
   1   3  -2  317.03    8.00
   1   3  -1  165.62    4.72
   1   3  -1  162.62    4.67
   1   3  -1  167.28    5.12
   1   3  -1  163.76    5.06
   1   3   0    5.55    0.72
   1   3   0    6.10    0.73
  -1  -3  -1   65.34    2.29
  -1  -3  -1   60.28    1.78
   1   3   1   72.02    2.76
   1   3   1   67.92    2.35
   1   3   1   65.12    2.36
   1   3   1   58.05    1.70
   1   3   1   70.71    2.72
  -1  -3  -2  696.39   16.11
   1   3   2  699.86   15.98
   1   3   2  700.08   16.48
   1   3   2  725.70   16.60
   1   3   2  687.06   16.02
   1   3   2  670.60   15.42
  -1  -3  -2  652.96   15.21
   1   3   3   50.02    1.95
  -1  -3  -3   44.50    1.49
   1   3   3   48.05    2.20
   1   3   3   49.00    1.97
   1   3   3   52.52    2.30
  -1  -3  -3   51.30    2.23
   1   3   3   50.78    1.95
   1   3   4  369.74    9.74
   1   3   4  375.46    9.38
  -1  -3  -4  387.39    9.92
   1   3   4  365.83    9.23
   1   3   5    3.63    0.43
   1   3   5    3.09    0.53
  -1  -3  -5    3.13    0.62
   1   3   5    3.53    0.45
   1   3   5    3.95    0.58
   1   3   5    2.33    0.35
   1   3   6    5.30    0.57
   1   3   6    4.33    0.51
  -1  -3  -7  417.45   11.31
   1   3   7  380.06    9.81
   1   3   7  414.14    9.86
   1   3   7  384.64    9.89
   1   3   7  368.58    9.89
   1   3   7  395.40    9.71
   1   3   8    4.53    0.63
   1   3   8    5.80    0.69
   1   3   8    4.60    0.58
   1   3   8    4.65    0.63
   1   3   8    3.89    0.56
   1   3   8    4.59    0.61
  -1  -3  -8    4.72    0.89
   1   3   9  132.01    4.25
   1   3   9  135.22    4.46
   1   3   9  137.48    4.24
  -1  -3  -9  144.62    5.66
   1   3   9  137.62    4.31
   1   3   9  136.92    4.25
   1   3   9  149.31    4.50
   1   3  10   39.45    1.82
   1   3  10   37.19    1.96
  -1  -3 -10   35.07    1.76
   1   3  10   35.67    1.77
  -1  -3 -10   40.09    2.75
   1   3  10   41.80    2.00
   1   3  10   36.75    1.76
   1   3  10   37.99    1.81
   1   3  11    1.21    0.37
   1   3  11    1.60    0.38
   1   3  11    1.31    0.43
  -1  -3 -11    1.63    0.39
  -1  -3 -11    1.36    0.39
  -1  -3 -11    1.23    0.55
  -1  -3 -11    1.13    0.55
   1   3  11    1.47    0.42
  -1  -3 -12    8.87    0.84
   1   3  12    7.85    0.84
   1   3  12    8.33    0.90
   1   3  12    8.70    0.87
  -1  -3 -12    9.69    0.89
  -1  -3 -12    8.43    0.78
  -1  -3 -13    1.77    0.34
  -1  -3 -13    2.81    0.48
   1   3  13    1.92    0.43
   1   3  13    1.83    0.43
  -1  -3 -13    2.11    0.41
  -1  -3 -14   21.97    1.15
   1   3  14   21.22    1.20
   1   3  14   19.26    1.10
  -1  -3 -14   21.47    1.17
   1   3  14   19.70    1.13
   1   3  15   30.80    1.29
  -1  -3 -15   30.36    1.25
   1   3  15   29.17    1.15
  -1  -3 -15   33.08    1.30
  -1  -3 -16    0.50    0.14
   1   4 -17   27.52    1.18
  -1  -4  17   29.16    1.12
   1   4 -16   45.30    1.90
  -1  -4  16   51.49    1.84
  -1  -4  16   48.20    1.91
   1   4 -16   46.33    1.63
  -1  -4  15   90.01    3.14
   1   4 -15   87.91    2.88
  -1  -4  15   87.88    2.94
   1   4 -15   93.85    3.25
   1   4 -14    2.19    0.42
  -1  -4  14    2.39    0.49
   1   4 -14    2.40    0.46
   1   4 -14    1.72    0.45
  -1  -4  13   69.20    2.83
   1   4 -13   65.82    2.64
   1   4 -13   62.91    2.67
   1   4 -12  114.38    4.05
   1   4 -12  123.70    3.71
   1   4 -12  118.43    3.89
   1   4 -12  121.54    4.04
  -1  -4  12  116.15    4.56
   1   4 -11  224.87    6.55
   1   4 -11  224.83    6.15
   1   4 -11  211.60    6.66
   1   4 -11  227.42    6.36
  -1  -4  11  239.37    7.20
  -1  -4  10    3.66    0.72
  -1  -4  10    3.68    0.68
   1   4 -10    3.80    0.59
   1   4 -10    3.36    0.51
   1   4 -10    2.99    0.59
   1   4 -10    4.39    0.60
   1   4 -10    3.67    0.54
   1   4  -9    7.04    0.70
   1   4  -9    6.10    0.93
   1   4  -9    5.75    0.70
   1   4  -9    6.23    0.65
  -1  -4   9    7.82    0.92
  -1  -4   9    5.95    0.87
   1   4  -9    6.33    0.70
   1   4  -9    5.48    0.73
   1   4  -8    4.91    0.77
   1   4  -8    5.43    0.60
   1   4  -8    5.21    0.61
  -1  -4   8    6.95    0.88
   1   4  -8    5.04    0.64
   1   4  -8    4.69    0.63
   1   4  -7  145.59    4.76
  -1  -4   7  153.10    4.89
  -1  -4   7  144.18    4.57
   1   4  -7  133.08    4.91
   1   4  -7  138.93    4.18
   1   4  -7  138.43    4.14
   1   4  -7  150.25    4.53
  -1  -4   6   22.70    1.35
   1   4  -6   21.96    1.21
   1   4  -6   21.06    1.15
   1   4  -6   21.18    1.62
   1   4  -6   25.05    1.45
   1   4  -6   19.90    1.60
   1   4  -5  644.47   16.34
   1   4  -5  658.82   14.91
  -1  -4   5  649.96   15.18
  -1  -4   5  659.38   15.38
   1   4  -5  605.51   15.16
   1   4  -5  666.36   14.93
   1   4  -5  673.97   15.83
   1   4  -5  612.75   16.25
   1   4  -5  609.11   14.97
   1   4  -5  650.71   15.65
   1   4  -4  127.46    4.74
   1   4  -4  136.97    3.70
  -1  -4   4  127.76    4.03
  -1  -4   4  133.06    3.99
   1   4  -4  131.59    4.28
   1   4  -4  122.08    4.69
   1   4  -4  135.96    4.40
   1   4  -4  133.18    3.69
   1   4  -4  130.29    3.93
   1   4  -3   75.51    2.91
   1   4  -3   77.89    2.41
   1   4  -3   70.52    3.29
   1   4  -3   74.68    3.33
   1   4  -3   72.57    2.60
   1   4  -3   73.93    2.39
   1   4  -3   75.71    2.98
   1   4  -2  129.94    3.68
   1   4  -2  132.46    4.37
   1   4  -2  136.94    4.33
   1   4  -2  133.18    3.69
   1   4  -1   19.63    1.57
   1   4  -1   20.41    1.15
   1   4  -1   18.06    1.50
   1   4   0  641.01   15.46
   1   4   0  602.35   13.86
   1   4   0  613.82   14.27
  -1  -4   0  583.74   13.78
   1   4   0  599.01   13.87
   1   4   0  643.06   15.53
  -1  -4  -1   14.93    1.09
   1   4   1   14.38    0.83
   1   4   1   16.38    1.42
   1   4   1   16.55    1.17
   1   4   1   16.57    1.03
   1   4   1   15.19    1.35
   1   4   1   14.93    0.85
   1   4   1   13.81    1.12
   1   4   2   18.46    1.27
   1   4   2   16.02    0.90
   1   4   2   19.22    1.52
   1   4   2   16.05    1.07
   1   4   2   16.96    1.46
   1   4   2   29.72    1.59
  -1  -4  -2   16.03    1.24
   1   4   3   57.85    2.43
   1   4   3   55.73    1.95
   1   4   3   54.66    1.91
   1   4   3   55.22    2.42
   1   4   3   56.84    1.93
   1   4   3   61.95    2.85
  -1  -4  -3   59.35    2.66
   1   4   3   58.05    2.84
   1   4   3   56.04    2.15
   1   4   4  600.40   14.28
   1   4   4  601.46   14.47
   1   4   4  614.68   15.65
   1   4   4  619.32   14.91
  -1  -4  -4  650.76   15.69
   1   4   5   77.88    2.97
   1   4   5   77.08    2.59
  -1  -4  -5   81.22    3.56
   1   4   5   80.07    2.91
   1   4   5   73.01    2.83
   1   4   6   10.19    0.93
   1   4   6    8.32    0.81
   1   4   6   10.12    0.98
   1   4   6    9.01    0.88
   1   4   6    8.83    0.76
   1   4   6    9.65    0.90
  -1  -4  -6   10.02    1.24
   1   4   6   10.21    0.92
   1   4   7   48.79    2.24
   1   4   7   46.55    2.17
   1   4   7   58.92    2.55
   1   4   7   47.40    2.24
   1   4   7   49.10    2.03
  -1  -4  -7   55.46    3.12
   1   4   7   51.05    2.27
   1   4   7   54.55    2.27
   1   4   8    1.47    0.40
   1   4   8    1.20    0.38
   1   4   8    1.18    0.43
   1   4   8    1.49    0.40
   1   4   8    1.37    0.41
  -1  -4  -8    1.08    0.52
   1   4   8    2.28    0.50
   1   4   9    4.56    0.67
   1   4   9    3.86    0.69
   1   4   9    3.36    0.61
   1   4   9    5.66    0.72
   1   4   9    3.51    0.54
   1   4   9    4.37    0.65
  -1  -4  -9    3.37    0.82
   1   4  10  170.22    5.17
   1   4  10  174.43    5.40
   1   4  10  188.06    5.65
  -1  -4 -10  197.84    5.45
   1   4  10  169.40    5.45
  -1  -4 -10  189.80    6.82
  -1  -4 -10  171.12    6.90
   1   4  10  167.88    5.17
   1   4  11    0.87    0.33
  -1  -4 -11    0.73    0.32
   1   4  11    0.65    0.35
   1   4  11    0.93    0.34
   1   4  11    0.58    0.25
  -1  -4 -11    0.67    0.30
   1   4  12    1.05    0.35
  -1  -4 -12    0.95    0.30
   1   4  12    1.46    0.41
   1   4  12    0.99    0.32
   1   4  13    3.93    0.51
  -1  -4 -13    5.36    0.57
   1   4  13    4.20    0.55
  -1  -4 -14    3.61    0.41
  -1  -4 -14    3.30    0.38
   1   4  14    3.27    0.40
  -1  -4 -14    4.01    0.45
   1   4  15    2.09    0.24
  -1  -4 -15    2.19    0.26
  -1  -5  17   17.77    0.68
   1   5 -16    4.20    0.46
  -1  -5  16    4.74    0.38
   1   5 -16    4.58    0.39
  -1  -5  16    5.20    0.51
  -1  -5  15   37.29    1.47
   1   5 -15   38.15    1.54
  -1  -5  15   35.92    1.64
   1   5 -14   19.64    1.16
  -1  -5  14   17.21    1.18
   1   5 -13    5.82    0.67
  -1  -5  13    5.47    0.72
   1   5 -12   15.46    1.29
   1   5 -12   17.59    1.23
   1   5 -12   15.73    1.16
   1   5 -12   15.90    1.01
  -1  -5  11    5.65    0.96
   1   5 -11    5.28    0.69
   1   5 -11    5.70    0.81
   1   5 -11    5.66    0.73
   1   5 -11    5.90    0.65
  -1  -5  10  137.70    5.08
   1   5 -10  123.84    4.17
   1   5 -10  129.10    4.49
   1   5 -10  131.01    4.30
   1   5 -10  131.47    4.05
  -1  -5   9   26.51    1.93
   1   5  -9   23.24    1.44
   1   5  -9   25.08    1.43
   1   5  -9   23.91    1.40
   1   5  -9   25.39    1.64
   1   5  -9   25.18    1.44
   1   5  -9   22.45    1.34
  -1  -5   8   10.21    1.13
   1   5  -8    7.66    0.79
   1   5  -8    9.59    0.85
   1   5  -8    6.95    0.76
   1   5  -8    8.53    0.91
   1   5  -8    8.75    0.85
   1   5  -8    9.00    0.81
   1   5  -8    7.98    0.76
   1   5  -7  178.02    5.34
  -1  -5   7  180.46    5.89
   1   5  -7  171.15    5.07
   1   5  -7  176.87    5.06
   1   5  -7  187.08    5.71
   1   5  -7  176.47    5.19
   1   5  -7  179.29    4.80
   1   5  -7  173.60    5.09
   1   5  -7  177.98    4.84
   1   5  -7  178.17    5.36
   1   5  -7  162.84    5.11
   1   5  -7  177.90    5.28
   1   5  -6    1.65    0.39
   1   5  -6    1.88    0.34
  -1  -5   6    1.57    0.45
   1   5  -6    2.21    0.48
   1   5  -6    1.34    0.34
   1   5  -6    1.71    0.32
   1   5  -6    1.89    0.42
   1   5  -6    1.31    0.38
   1   5  -6    1.34    0.37
   1   5  -6    2.03    0.60
   1   5  -6    1.32    0.40
   1   5  -6    1.86    0.35
   1   5  -6    1.51    0.34
   1   5  -5   26.16    1.76
   1   5  -5   24.47    1.26
   1   5  -5   22.88    1.20
  -1  -5   5   20.74    1.28
   1   5  -5   24.59    1.35
   1   5  -5   22.66    1.26
   1   5  -5   20.88    1.36
   1   5  -5   22.10    1.91
   1   5  -5   22.15    1.90
   1   5  -5   19.94    1.26
   1   5  -5   24.09    1.25
   1   5  -5   22.83    1.27
   1   5  -5   22.00    1.58
  -1  -5   4    1.58    0.36
  -1  -5   4    2.75    0.49
   1   5  -4    2.62    0.55
   1   5  -4    2.53    0.50
   1   5  -4    2.99    0.78
   1   5  -4    2.67    0.72
   1   5  -4    2.97    0.44
   1   5  -4    2.82    0.42
   1   5  -4    2.09    0.53
  -1  -5   3    5.69    0.64
   1   5  -3    7.27    0.66
   1   5  -3   11.25    0.96
   1   5  -3    6.02    1.04
   1   5  -3    7.51    0.68
   1   5  -3    8.12    0.98
   1   5  -3    7.10    0.88
   1   5  -3   10.55    1.34
   1   5  -2   36.82    1.65
   1   5  -2   38.33    1.68
   1   5  -2   36.17    2.18
   1   5  -2   41.37    2.22
   1   5  -1  193.41    6.84
   1   5  -1  202.34    5.77
   1   5  -1  208.16    7.05
  -1  -5   1  190.12    5.58
  -1  -5   0   13.85    1.11
   1   5   0   15.03    0.96
   1   5   0   16.71    1.18
   1   5   0   17.18    1.66
   1   5   0   14.71    1.54
   1   5   0   15.90    1.39
   1   5   0   15.15    0.97
   1   5   0   16.88    1.37
  -1  -5  -1    0.37    0.23
   1   5   1    0.49    0.29
   1   5   1    0.09    0.26
   1   5   1    0.45    0.41
   1   5   1    0.09    0.34
   1   5   1    0.41    0.21
   1   5   1    0.06    0.18
   1   5   1    0.13    0.27
   1   5   2  183.96    5.43
   1   5   2  179.45    4.95
   1   5   2  178.13    5.32
   1   5   2  170.20    5.75
   1   5   2  179.71    4.94
  -1  -5  -2  184.48    5.79
   1   5   2  175.53    5.23
   1   5   2  184.45    5.34
   1   5   2  179.87    4.94
   1   5   2  170.43    4.87
   1   5   2  192.37    5.42
   1   5   2  184.77    6.55
   1   5   2  189.13    6.47
   1   5   2  178.65    5.37
   1   5   2  178.52    4.95
   1   5   2  185.58    5.81
   1   5   2  172.15    5.25
   1   5   3    5.44    0.57
   1   5   3    5.32    0.58
   1   5   3    7.10    0.77
   1   5   3    6.29    0.73
   1   5   3    4.90    0.53
   1   5   3    5.64    0.70
   1   5   3    4.60    0.66
   1   5   3    5.23    0.69
   1   5   3    4.29    0.63
   1   5   3    5.15    0.76
   1   5   3    5.01    0.94
  -1  -5  -3    5.62    0.85
   1   5   3    5.39    0.96
   1   5   3    4.04    0.64
   1   5   3    4.28    0.62
  -1  -5  -4  392.43   10.96
   1   5   4  368.55    9.34
   1   5   4  389.81   10.05
   1   5   4  400.63    9.91
   1   5   4  374.36   10.23
   1   5   4  392.29   10.04
   1   5   4  393.57    9.82
   1   5   4  371.48    9.96
   1   5   4  372.03    9.30
   1   5   5    1.96    0.48
   1   5   5    1.84    0.50
   1   5   5    1.64    0.47
  -1  -5  -5    1.52    0.56
   1   5   5    1.99    0.49
   1   5   6    7.47    0.91
   1   5   6    6.72    0.85
   1   5   6    7.32    0.86
  -1  -5  -6    7.32    1.13
   1   5   6    7.66    0.88
   1   5   7   19.85    1.41
   1   5   7   17.77    1.24
   1   5   7   19.88    1.41
   1   5   7   22.22    1.43
  -1  -5  -7   18.62    1.84
   1   5   7   21.43    1.52
   1   5   8   23.88    1.53
   1   5   8   22.34    1.42
   1   5   8   25.90    1.66
   1   5   8   26.63    1.62
   1   5   8   25.84    1.52
  -1  -5  -8   25.79    2.17
   1   5   9  123.50    3.90
   1   5   9  122.10    4.06
   1   5   9  122.02    4.25
   1   5   9  127.76    4.16
   1   5  10    6.11    0.79
  -1  -5 -10    7.73    0.77
   1   5  10    5.96    0.68
   1   5  10    6.62    0.75
   1   5  10    7.15    0.80
  -1  -5 -11    2.57    0.43
  -1  -5 -11    1.62    0.37
   1   5  11    2.14    0.46
   1   5  11    1.91    0.36
   1   5  11    1.98    0.42
   1   5  11    1.58    0.36
   1   5  12   37.79    1.70
  -1  -5 -12   41.00    1.60
  -1  -5 -12   40.30    1.63
   1   5  12   37.36    1.58
  -1  -5 -12   36.06    1.51
  -1  -5 -13    8.68    0.63
  -1  -5 -13    8.49    0.61
  -1  -5 -13    7.41    0.52
   1   5  13    7.55    0.60
   1   5  14    4.38    0.34
  -1  -5 -14    5.08    0.36
   1   5  14    4.72    0.35
   1   6 -16   12.20    0.51
  -1  -6  15    2.19    0.32
  -1  -6  15    1.92    0.29
   1   6 -15    1.73    0.27
   1   6 -14    8.02    0.66
   1   6 -14    7.99    0.72
  -1  -6  14    7.88    0.69
   1   6 -13   23.09    1.29
  -1  -6  13   22.02    1.28
   1   6 -13   21.47    1.34
   1   6 -12   16.31    1.24
   1   6 -12   17.92    1.00
   1   6 -12   19.22    1.23
   1   6 -11  104.26    3.81
   1   6 -11  102.39    3.60
   1   6 -11  102.86    3.33
   1   6 -10   77.44    2.88
  -1  -6  10   84.55    3.77
   1   6 -10   85.68    3.32
   1   6 -10   77.04    2.92
   1   6 -10   83.56    2.94
   1   6  -9    0.94    0.32
   1   6  -9    0.77    0.32
  -1  -6   9    0.55    0.34
   1   6  -9    0.72    0.35
   1   6  -9    1.21    0.34
   1   6  -8   24.53    1.56
   1   6  -8   26.21    1.60
   1   6  -8   28.58    1.63
   1   6  -8   30.75    1.62
   1   6  -8   28.11    1.36
   1   6  -8   25.65    1.51
   1   6  -8   29.89    1.42
   1   6  -8   27.63    1.69
  -1  -6   8   28.14    1.97
   1   6  -7    3.71    0.63
   1   6  -7    4.53    0.57
   1   6  -7    3.98    0.65
   1   6  -7    4.17    0.69
   1   6  -7    4.68    0.73
   1   6  -7    4.03    0.59
   1   6  -7    4.43    0.55
   1   6  -7    3.47    0.53
  -1  -6   7    3.47    0.68
   1   6  -7    4.10    0.60
   1   6  -6  219.05    5.97
   1   6  -6  231.40    6.26
   1   6  -6  223.30    6.04
   1   6  -6  214.84    6.58
  -1  -6   6  223.58    6.87
   1   6  -6  214.82    6.35
   1   6  -6  214.11    6.51
   1   6  -6  210.67    6.14
   1   6  -5  205.70    5.61
   1   6  -5  217.53    5.95
   1   6  -5  198.94    5.74
   1   6  -5  205.47    5.65
   1   6  -5  201.16    6.25
  -1  -6   5  185.21    6.14
   1   6  -5  209.55    6.73
   1   6  -5  194.89    5.63
   1   6  -5  195.64    6.10
   1   6  -5  191.75    5.88
   1   6  -5  186.40    7.34
   1   6  -4    5.76    0.75
   1   6  -4    5.65    0.70
   1   6  -4    4.03    0.96
   1   6  -4    4.15    0.72
   1   6  -4    5.01    0.62
   1   6  -4    4.73    0.65
   1   6  -4    5.40    0.63
   1   6  -4    5.23    0.63
   1   6  -4    4.10    0.55
   1   6  -4    5.23    0.87
   1   6  -4    4.82    0.79
   1   6  -3   57.76    2.35
   1   6  -3   57.09    2.52
   1   6  -3   60.51    3.17
   1   6  -3   56.74    2.69
   1   6  -3   55.04    2.58
   1   6  -3   57.38    2.30
   1   6  -3   58.57    2.28
   1   6  -3   56.84    2.30
   1   6  -3   55.17    2.13
   1   6  -3   60.30    3.05
   1   6  -3   55.76    2.15
   1   6  -3   57.21    2.35
   1   6  -3   51.73    2.34
   1   6  -3   55.68    3.46
   1   6  -3   53.36    2.57
   1   6  -3   57.73    2.49
   1   6  -2   36.35    1.78
   1   6  -2   39.20    2.45
   1   6  -2   36.38    1.72
   1   6  -2   37.69    1.81
   1   6  -2   35.73    1.58
   1   6  -2   36.91    1.68
   1   6  -2   38.55    2.38
   1   6  -2   33.74    1.68
   1   6  -2   38.00    1.78
   1   6  -2   38.94    1.97
   1   6  -1  150.33    4.39
   1   6  -1  152.41    4.88
   1   6  -1  141.27    4.27
   1   6  -1  131.33    4.31
   1   6  -1  148.48    6.16
   1   6  -1  145.08    4.88
   1   6  -1  134.14    4.56
   1   6  -1  148.55    6.09
   1   6  -1  133.23    4.53
   1   6  -1  148.09    4.85
   1   6   0  178.13    5.19
   1   6   0  190.72    5.58
   1   6   0  191.00    5.26
   1   6   0  178.53    5.39
   1   6   0  177.31    5.14
   1   6   0  189.55    5.77
   1   6   0  176.02    5.22
   1   6   0  183.65    5.60
   1   6   0  194.51    5.86
   1   6   0  173.77    5.54
   1   6   0  188.26    5.72
   1   6   0  183.36    6.99
   1   6   0  167.36    5.29
   1   6   0  164.49    5.12
   1   6   0  177.81    6.14
   1   6   1    3.53    0.72
   1   6   1    4.67    0.70
   1   6   1    4.09    0.56
   1   6   1    3.74    0.52
   1   6   1    3.52    0.60
   1   6   1    4.16    0.68
   1   6   1    3.91    0.56
   1   6   1    3.58    0.68
   1   6   1    3.75    0.68
   1   6   1    3.69    0.88
   1   6   1    4.72    0.73
   1   6   1    3.24    0.52
   1   6   1    3.24    0.53
   1   6   1    4.22    0.65
   1   6   2   15.93    1.06
   1   6   2   17.34    1.31
   1   6   2   16.55    1.10
   1   6   2   16.83    1.26
   1   6   2   14.27    1.04
   1   6   2   18.84    1.44
   1   6   2   18.12    1.37
   1   6   2   17.16    1.33
   1   6   2   15.70    1.16
   1   6   2   14.72    1.15
   1   6   2   12.99    1.35
   1   6   2   14.48    1.22
   1   6   3    3.98    0.54
   1   6   3    3.49    0.60
   1   6   3    3.95    0.70
   1   6   3    3.60    0.67
   1   6   3    4.31    0.57
   1   6   3    4.39    0.73
   1   6   3    2.72    0.61
   1   6   3    2.94    0.56
   1   6   3    2.93    0.62
   1   6   3    4.05    0.64
   1   6   4  220.28    6.59
   1   6   4  226.71    6.04
   1   6   4  234.90    6.56
   1   6   4  231.33    6.76
  -1  -6  -4  228.03    7.33
   1   6   4  224.80    6.07
   1   6   4  224.82    6.57
   1   6   4  226.34    6.76
   1   6   4  207.98    6.46
   1   6   4  227.33    6.60
   1   6   5    5.43    0.80
  -1  -6  -5    4.79    0.89
   1   6   5    4.06    0.67
   1   6   5    4.37    0.73
   1   6   5    5.67    0.82
   1   6   5    4.52    0.72
   1   6   5    3.78    0.49
   1   6   5    4.65    0.72
   1   6   6   66.84    2.78
  -1  -6  -6   60.83    3.29
   1   6   6   65.53    2.80
   1   6   6   54.92    2.65
   1   6   6   58.42    2.66
   1   6   6   64.69    2.80
   1   6   6   61.53    2.74
   1   6   7    6.07    0.80
   1   6   7    4.90    0.75
   1   6   7    4.81    0.73
   1   6   7    4.66    0.71
   1   6   7    4.73    0.70
   1   6   7    5.48    0.77
   1   6   8    1.37    0.43
   1   6   8    1.91    0.48
   1   6   8    2.16    0.50
   1   6   8    1.95    0.46
   1   6   8    1.80    0.46
   1   6   8    1.61    0.46
   1   6   9   26.80    1.47
   1   6   9   28.81    1.61
   1   6   9   29.34    1.56
   1   6   9   29.04    1.57
  -1  -6  -9   33.43    1.56
   1   6   9   27.57    1.40
   1   6   9   30.24    1.67
  -1  -6 -10   70.69    2.38
   1   6  10   63.07    2.34
  -1  -6 -10   70.91    2.31
   1   6  10   67.67    2.53
   1   6  10   68.78    2.39
   1   6  10   62.78    2.46
   1   6  10   57.96    2.20
  -1  -6 -11    1.48    0.28
  -1  -6 -11    1.29    0.24
   1   6  11    1.41    0.32
   1   6  11    0.95    0.25
  -1  -6 -12   52.56    1.66
   1   6  12   50.89    1.71
   1   7 -14    1.09    0.21
  -1  -7  13    9.70    0.70
   1   7 -13   12.02    0.78
  -1  -7  12    0.45    0.22
   1   7 -12    0.61    0.19
   1   7 -11   47.97    1.83
   1   7 -10   14.37    1.09
   1   7 -10   15.58    1.02
   1   7  -9    0.41    0.26
   1   7  -9    0.43    0.28
   1   7  -9    0.68    0.30
   1   7  -8  130.99    4.18
   1   7  -8  128.92    4.09
   1   7  -8  127.36    3.79
   1   7  -8  118.54    4.16
   1   7  -8  125.23    4.20
   1   7  -7    0.67    0.32
   1   7  -7    0.54    0.29
   1   7  -7    0.47    0.26
  -1  -7   7    0.95    0.38
   1   7  -7    0.73    0.36
   1   7  -7    0.77    0.40
   1   7  -6    2.76    0.59
   1   7  -6    2.50    0.61
  -1  -7   6    1.89    0.50
   1   7  -6    2.15    0.45
   1   7  -6    2.56    0.49
   1   7  -6    2.62    0.49
   1   7  -6    1.98    0.42
   1   7  -6    1.68    0.55
   1   7  -5   23.21    1.57
   1   7  -5   21.36    1.61
  -1  -7   5   17.67    1.48
   1   7  -5   21.48    1.35
   1   7  -5   20.28    1.27
   1   7  -5   22.27    1.33
   1   7  -5   21.87    1.38
   1   7  -5   19.61    1.59
   1   7  -4    9.42    1.09
   1   7  -4    6.97    0.89
   1   7  -4    7.15    0.82
   1   7  -4    7.06    0.78
   1   7  -4    6.21    0.69
   1   7  -4    8.03    0.83
   1   7  -4    8.56    0.82
   1   7  -4    9.06    1.13
   1   7  -3   77.82    2.90
   1   7  -3   70.35    2.57
   1   7  -3   76.14    2.83
   1   7  -3   73.23    2.84
   1   7  -3   71.57    3.04
   1   7  -3   66.74    2.88
   1   7  -2   13.76    1.20
   1   7  -2   13.65    1.31
   1   7  -2   13.70    1.08
   1   7  -2   14.62    1.39
   1   7  -2   11.81    0.96
   1   7  -2   13.46    0.97
   1   7  -2   10.58    0.83
   1   7  -2   13.90    1.06
   1   7  -1   10.89    0.97
   1   7  -1    9.85    0.87
   1   7  -1   13.93    1.21
   1   7  -1   13.25    1.13
   1   7  -1   14.63    1.08
   1   7  -1   13.03    1.31
   1   7  -1    9.86    1.06
   1   7  -1   11.61    1.22
   1   7   0   56.22    2.76
   1   7   0   54.17    2.63
   1   7   0   55.07    2.36
   1   7   0   52.26    2.24
   1   7   0   54.28    2.45
   1   7   0   56.64    2.64
   1   7   0   55.26    2.51
   1   7   0   62.41    2.46
   1   7   0   55.43    2.33
   1   7   0   58.29    2.72
   1   7   0   57.98    2.82
   1   7   1   42.46    2.26
   1   7   1   43.13    2.30
   1   7   1   38.67    1.88
   1   7   1   42.14    2.22
   1   7   1   41.97    2.14
   1   7   1   44.88    2.02
   1   7   1   39.67    1.93
   1   7   1   42.63    2.14
   1   7   1   37.86    1.88
   1   7   1   43.39    2.31
   1   7   1   45.08    2.39
   1   7   2   75.54    3.08
   1   7   2   63.57    2.59
   1   7   2   67.32    2.87
   1   7   2   70.97    2.64
   1   7   2   71.35    2.70
   1   7   2   65.63    2.68
   1   7   2   71.74    2.97
   1   7   2   74.37    3.14
   1   7   2   72.77    3.10
   1   7   3   21.21    1.55
   1   7   3   24.16    1.58
   1   7   3   20.83    1.37
   1   7   3   22.10    1.50
   1   7   3   22.47    1.29
   1   7   3   23.58    1.34
   1   7   3   23.59    1.64
   1   7   3   20.66    1.38
   1   7   3   19.94    1.47
   1   7   4  176.10    5.37
   1   7   4  177.46    5.51
   1   7   4  168.78    4.95
   1   7   4  170.70    5.32
   1   7   4  185.76    5.65
   1   7   4  183.25    5.45
   1   7   4  193.97    5.77
   1   7   4  187.34    5.78
   1   7   5    9.63    0.95
   1   7   5   11.99    1.06
   1   7   5   10.39    0.97
   1   7   5   11.61    1.10
   1   7   5   10.56    1.07
   1   7   6   34.88    1.82
   1   7   6   37.28    1.87
   1   7   6   37.98    1.94
   1   7   6   32.04    1.75
   1   7   6   39.22    1.94
   1   7   6   36.62    1.96
   1   7   7    5.04    0.66
   1   7   7    4.15    0.59
   1   7   7    4.47    0.65
   1   7   7    4.09    0.60
   1   7   7    4.54    0.64
   1   7   7    3.91    0.60
   1   7   8    1.52    0.36
   1   7   8    1.59    0.38
   1   7   8    2.68    0.47
   1   7   8    1.25    0.35
  -1  -7  -8    1.33    0.30
   1   7   8    2.18    0.41
   1   7   8    1.90    0.41
   1   7   9    2.08    0.34
  -1  -7  -9    2.08    0.31
   1   7   9    2.54    0.41
  -1  -7  -9    1.82    0.24
   1   7   9    2.34    0.41
   1   7   9    2.26    0.38
   1   7  10    0.17    0.16
   1   7  10    0.33    0.18
   1   7  10    0.11    0.10
   1   7  11    0.91    0.16
   1   8 -12   41.84    1.50
   1   8 -11    1.54    0.30
   1   8 -11    1.04    0.21
   1   8 -10    1.47    0.32
   1   8 -10    1.88    0.32
   1   8  -9    5.33    0.59
   1   8  -9    5.12    0.55
   1   8  -8   31.29    1.52
   1   8  -8   28.84    1.57
   1   8  -8   30.70    1.51
   1   8  -7  129.32    3.93
   1   8  -7  121.74    4.19
   1   8  -7  122.81    4.16
   1   8  -7  135.92    4.10
   1   8  -6   34.05    1.62
   1   8  -6   35.39    1.66
   1   8  -6   38.46    1.82
   1   8  -6   33.94    1.89
   1   8  -6   36.72    2.03
   1   8  -5    2.22    0.47
   1   8  -5    2.47    0.47
   1   8  -5    2.00    0.53
   1   8  -5    2.32    0.62
   1   8  -4   58.83    2.67
   1   8  -4   62.98    2.47
   1   8  -4   60.74    2.52
   1   8  -4   55.56    2.82
   1   8  -4   61.29    2.88
   1   8  -3    5.54    0.75
   1   8  -3    7.04    0.77
   1   8  -2    0.45    0.33
   1   8  -2    0.43    0.30
   1   8  -2    1.11    0.37
   1   8  -2    0.34    0.49
   1   8  -2    0.71    0.37
   1   8  -2    0.45    0.38
   1   8  -1    0.25    0.32
   1   8  -1    0.22    0.28
   1   8  -1    0.27    0.33
   1   8  -1    0.11    0.34
   1   8  -1    0.44    0.39
   1   8  -1    0.26    0.45
   1   8   0   31.95    1.77
   1   8   0   35.75    1.95
   1   8   0   33.83    1.66
   1   8   0   26.16    1.55
   1   8   0   33.55    1.97
   1   8   0   28.39    1.78
   1   8   0   31.33    1.88
   1   8   1   34.60    1.67
   1   8   1   36.03    1.87
   1   8   1   32.57    1.75
   1   8   1   35.59    1.98
   1   8   1   35.04    1.97
   1   8   1   36.17    2.04
   1   8   2   12.99    1.06
   1   8   2   12.04    0.91
   1   8   2   13.20    1.09
   1   8   2   11.89    1.11
   1   8   2   11.55    1.11
   1   8   3   12.92    1.06
   1   8   3   14.13    1.12
   1   8   3   13.81    1.17
   1   8   3   12.41    1.13
   1   8   4   29.20    1.57
   1   8   4   30.17    1.71
   1   8   4   31.56    1.70
   1   8   4   30.52    1.64
   1   8   5    0.29    0.24
   1   8   5    0.31    0.27
   1   8   5    0.16    0.31
   1   8   5    0.38    0.32
   1   8   6   92.70    2.93
   1   8   6   87.83    2.92
   1   8   6   89.95    2.80
   1   8   7   19.17    1.04
   1   8   7   17.89    1.00
   1   8   8    0.12    0.16
   1   8   8    0.16    0.13
   1   8   9   22.80    0.82
   1   9  -8    4.52    0.46
   1   9  -7    0.38    0.22
   1   9  -6    0.11    0.26
   1   9  -6    0.15    0.19
   1   9  -5  107.65    3.32
   1   9  -5   98.19    3.42
   1   9  -4    1.39    0.41
   1   9  -4    0.62    0.42
   1   9  -2    0.79    0.44
   1   9  -1    1.64    0.43
   1   9  -1    1.28    0.44
   1   9  -1    1.48    0.37
   1   9   0   15.66    1.12
   1   9   0   17.12    1.09
   1   9   1    0.66    0.37
   1   9   1    1.04    0.32
   1   9   2   16.32    1.10
   1   9   2   16.21    0.99
   1   9   3    0.50    0.22
   1   9   4    1.23    0.29
   1   9   4    1.37    0.32
   1   9   5    1.17    0.25
   1   9   6   10.64    0.55
  -2  11   1   17.85    0.88
  -2  11   0    5.41    0.51
  -2  11  -1    0.27    0.21
  -2  11  -3    3.34    0.40
  -2  10   7    1.08    0.20
  -2  10   7    1.36    0.22
  -2  10   7    1.10    0.22
  -2  10   6   21.64    0.97
  -2  10   6   23.25    1.06
  -2  10   6   19.57    1.02
  -2  10   5   53.00    1.95
  -2  10   5   49.05    1.89
  -2  10   4   10.02    0.72
  -2  10   4    9.10    0.78
  -2  10   3    9.19    0.80
  -2  10   3   10.24    0.87
  -2  10   3    8.76    0.79
  -2  10   3    9.39    0.84
  -2  10   2   20.01    1.26
  -2  10   2   20.95    1.30
  -2  10   2   18.87    1.18
  -2  10   2   22.88    1.36
  -2  10   1    4.08    0.63
  -2  10   1    3.58    0.57
  -2  10   1    2.92    0.58
  -2  10   1    3.09    0.49
  -2  10   0   12.66    1.09
  -2  10   0   11.21    0.92
  -2  10   0   11.46    1.08
  -2  10   0   12.83    0.99
  -2  10  -1    2.08    0.45
  -2  10  -1    2.04    0.51
  -2  10  -1    2.29    0.58
  -2  10  -2    4.80    0.62
  -2  10  -3   37.04    1.90
  -2  10  -3   37.52    1.94
  -2  10  -3   41.08    1.88
  -2  10  -4   13.86    1.08
  -2  10  -4   17.83    1.00
  -2  10  -4   15.62    1.15
  -2  10  -4   17.64    1.16
  -2  10  -5   94.60    2.88
  -2  10  -5   85.91    3.01
  -2  10  -5   99.76    3.20
  -2  10  -5   85.50    3.05
  -2  10  -6   51.34    1.86
  -2  10  -7   14.55    0.83
  -2  10  -7   14.45    0.91
  -2  10  -8   33.35    1.35
  -2   9  10   48.60    1.53
  -2   9  10   48.10    1.47
  -2   9   9    8.67    0.66
  -2   9   9    8.28    0.52
  -2   9   9    8.94    0.64
  -2   9   8   60.64    2.02
   2  -9  -8   49.57    1.79
  -2   9   7   10.65    0.85
   2  -9  -7   10.23    0.72
  -2   9   6   32.12    1.71
  -2   9   6   32.62    1.66
  -2   9   6   35.33    1.70
  -2   9   5    4.76    0.69
  -2   9   5    4.18    0.59
  -2   9   5    4.40    0.58
  -2   9   5    5.22    0.72
  -2   9   5    4.42    0.64
   2  -9  -5    4.01    0.49
  -2   9   4   45.86    2.20
  -2   9   4   42.31    2.01
  -2   9   4   44.13    2.07
  -2   9   4   38.97    2.04
  -2   9   4   39.93    2.01
  -2   9   3    2.49    0.46
  -2   9   3    2.27    0.56
  -2   9   3    2.69    0.48
  -2   9   3    1.69    0.48
  -2   9   3    1.76    0.46
  -2   9   3    1.93    0.49
  -2   9   3    2.10    0.50
  -2   9   2  218.97    6.01
  -2   9   2  195.15    5.77
  -2   9   2  209.81    6.25
  -2   9   2  219.70    6.32
  -2   9   2  192.08    5.80
  -2   9   2  188.88    5.73
  -2   9   2  192.22    5.99
  -2   9   2  218.47    6.44
  -2   9   1    7.98    0.83
  -2   9   1    7.85    0.99
  -2   9   1    5.98    0.84
  -2   9   1    5.72    0.76
  -2   9   1    7.61    0.80
  -2   9   1    7.42    0.98
  -2   9   1    7.14    0.83
  -2   9   0   20.23    1.58
  -2   9   0   20.13    1.45
  -2   9   0   18.00    1.32
  -2   9   0   19.86    1.61
  -2   9   0   21.09    1.42
  -2   9  -1   34.22    1.87
  -2   9  -1   30.19    1.78
  -2   9  -1   35.94    2.12
  -2   9  -1   29.97    1.71
  -2   9  -1   31.30    1.74
  -2   9  -1   28.24    1.98
  -2   9  -1   35.64    1.68
  -2   9  -1   30.95    1.72
  -2   9  -2    1.01    0.42
  -2   9  -2    0.61    0.36
  -2   9  -2    0.79    0.34
  -2   9  -2    1.34    0.35
  -2   9  -2    1.53    0.43
  -2   9  -3    5.32    0.77
  -2   9  -3    4.30    0.76
  -2   9  -3    6.05    0.73
  -2   9  -3    5.90    0.90
  -2   9  -3    5.15    0.68
  -2   9  -4    0.43    0.34
  -2   9  -4    0.47    0.40
  -2   9  -4    0.54    0.40
  -2   9  -4    1.39    0.38
  -2   9  -4    0.46    0.28
  -2   9  -4    0.29    0.26
  -2   9  -5    4.57    0.71
  -2   9  -5    3.63    0.65
  -2   9  -5    3.83    0.54
  -2   9  -5    3.76    0.68
  -2   9  -5    4.38    0.60
  -2   9  -5    4.23    0.57
  -2   9  -6    9.30    0.94
  -2   9  -6    9.78    0.87
  -2   9  -6    9.47    0.92
  -2   9  -7   71.11    2.82
  -2   9  -8   20.92    1.18
  -2   9  -8   20.01    1.25
  -2   9  -9    2.03    0.35
  -2   9  -9    1.83    0.38
  -2   9 -10   36.92    1.45
  -2   9 -11    1.68    0.25
  -2   8  12    7.21    0.47
   2  -8 -12    6.90    0.43
  -2   8  11   25.34    1.10
  -2   8  11   26.06    1.21
   2  -8 -11   25.74    1.14
  -2   8  10   69.14    2.44
   2  -8 -10   64.21    2.24
  -2   8  10   68.96    2.36
  -2   8   9   19.25    1.14
  -2   8   9   21.07    1.32
   2  -8  -9   17.53    0.93
   2  -8  -9   20.50    1.16
  -2   8   9   21.65    1.27
  -2   8   8    8.47    0.85
  -2   8   8    7.28    0.83
  -2   8   7   57.35    2.50
  -2   8   6   39.33    2.17
  -2   8   6   42.78    1.98
  -2   8   6   46.00    2.24
  -2   8   6   43.29    1.94
  -2   8   5   13.10    0.96
  -2   8   5   12.92    1.18
  -2   8   5   11.02    0.89
  -2   8   5   15.08    1.29
  -2   8   5   15.65    1.24
  -2   8   5   15.10    1.28
  -2   8   5   14.50    1.17
   2  -8  -4    8.81    1.25
  -2   8   4   10.95    0.91
  -2   8   4   11.23    1.12
  -2   8   4   11.67    1.15
  -2   8   4    9.66    1.21
  -2   8   4   10.40    1.09
  -2   8   4   11.31    0.93
  -2   8   4   11.01    0.98
  -2   8   4   11.55    1.10
  -2   8   4   11.27    1.14
  -2   8   4   10.68    1.50
   2  -8  -3   29.60    2.30
  -2   8   3   35.13    1.75
  -2   8   3   35.73    2.08
  -2   8   3   34.48    1.98
  -2   8   3   33.18    2.34
  -2   8   3   35.11    1.67
  -2   8   3   36.78    1.89
  -2   8   3   36.87    1.81
  -2   8   3   38.07    2.10
  -2   8   3   34.44    2.77
  -2   8   3   35.06    1.97
  -2   8   2   18.83    1.52
  -2   8   2   16.95    1.34
  -2   8   2   16.02    1.18
  -2   8   2   15.26    1.61
  -2   8   2   17.51    1.15
  -2   8   2   18.07    1.31
  -2   8   2   17.62    1.23
  -2   8   2   17.67    2.05
  -2   8   2   16.48    1.41
  -2   8   2   19.08    1.51
  -2   8   2   17.29    1.33
  -2   8   1   95.64    3.82
  -2   8   1   92.57    3.36
  -2   8   1   89.82    3.46
  -2   8   1   86.17    4.21
  -2   8   1   89.46    3.12
  -2   8   1   93.83    3.37
  -2   8   1   82.95    3.28
  -2   8   1   98.90    3.22
  -2   8   1   90.55    3.42
  -2   8   1   90.32    3.71
  -2   8   1   86.34    4.80
  -2   8   1   86.43    3.57
  -2   8   0    0.41    0.59
  -2   8   0    1.11    0.42
  -2   8   0    1.20    0.47
  -2   8   0    1.55    0.56
  -2   8   0    1.55    0.61
  -2   8   0    1.34    0.38
  -2   8   0    1.44    0.41
  -2   8   0    1.96    0.41
  -2   8   0    1.30    0.41
  -2   8  -1    1.89    0.48
  -2   8  -1    3.21    0.54
  -2   8  -1    3.25    0.53
  -2   8  -1    2.88    0.55
   2  -8   1    2.43    0.62
  -2   8  -1    2.92    0.59
  -2   8  -1    2.44    0.57
  -2   8  -1    3.07    0.79
  -2   8  -1    2.74    0.55
  -2   8  -2   31.60    1.69
  -2   8  -2   32.96    1.80
   2  -8   2   29.22    2.11
  -2   8  -2   33.36    1.91
  -2   8  -2   31.15    2.80
  -2   8  -2   28.23    1.74
  -2   8  -2   31.23    1.71
  -2   8  -2   30.88    2.06
  -2   8  -2   30.81    1.74
  -2   8  -2   30.39    2.37
  -2   8  -3   10.14    0.91
  -2   8  -3    9.85    0.92
  -2   8  -3    8.26    0.87
   2  -8   3   10.18    1.27
  -2   8  -3   10.46    1.05
  -2   8  -3    9.49    1.56
  -2   8  -3   10.13    1.15
  -2   8  -3    8.14    0.88
  -2   8  -3    9.53    1.13
  -2   8  -3    9.08    0.93
  -2   8  -3    8.88    1.27
  -2   8  -4   28.11    1.51
  -2   8  -4   27.49    1.58
  -2   8  -4   26.31    1.55
   2  -8   4   24.49    1.95
  -2   8  -4   22.98    2.39
  -2   8  -4   27.81    1.76
  -2   8  -4   26.92    1.83
  -2   8  -4   26.60    1.54
  -2   8  -4   25.34    1.80
  -2   8  -4   23.98    2.08
  -2   8  -5    3.40    0.54
  -2   8  -5    3.91    0.80
  -2   8  -5    3.51    0.69
   2  -8   5    3.67    0.78
  -2   8  -5    3.65    0.56
  -2   8  -5    3.78    0.55
  -2   8  -5    3.23    0.91
  -2   8  -5    3.16    0.68
  -2   8  -6  225.71    6.17
  -2   8  -6  216.68    7.22
  -2   8  -6  209.92    6.56
   2  -8   6  210.35    7.41
  -2   8  -6  238.71    6.13
  -2   8  -6  237.51    6.21
  -2   8  -6  213.09    6.54
  -2   8  -7  235.53    6.27
  -2   8  -7  241.67    6.74
  -2   8  -7  246.17    7.06
  -2   8  -7  236.20    6.30
  -2   8  -8   17.19    1.17
  -2   8  -8   14.53    1.20
  -2   8  -8   16.26    1.26
  -2   8  -9    0.48    0.27
  -2   8  -9    1.50    0.42
  -2   8  -9    1.67    0.46
  -2   8 -10    2.37    0.42
  -2   8 -10    2.90    0.51
  -2   8 -10    3.56    0.53
  -2   8 -11    3.36    0.44
  -2   8 -12   64.67    1.98
   2  -8  12   58.23    1.81
  -2   8 -13   15.76    0.63
   2  -7 -14    6.30    0.36
   2  -7 -13    5.27    0.46
  -2   7  13    4.78    0.45
  -2   7  13    4.57    0.44
   2  -7 -12    0.70    0.19
  -2   7  12    1.10    0.32
  -2   7  12    1.08    0.27
   2  -7 -11    3.52    0.43
   2  -7 -11    3.01    0.39
   2  -7 -11    3.41    0.50
  -2   7  11    3.83    0.55
  -2   7  11    3.93    0.58
  -2   7  10   69.39    2.77
  -2   7  10   65.44    2.54
   2  -7 -10   63.55    2.24
  -2   7  10   59.00    2.27
   2  -7 -10   64.07    2.51
  -2   7  10   61.18    2.52
   2  -7 -10   64.83    2.32
   2  -7  -9   17.49    1.05
  -2   7   9   17.01    1.26
  -2   7   9   17.38    1.22
  -2   7   9   20.24    1.37
  -2   7   9   19.90    1.44
   2  -7  -8   24.28    1.26
  -2   7   8   25.32    1.60
  -2   7   8   25.78    1.70
  -2   7   8   21.76    1.47
  -2   7   8   23.16    1.55
   2  -7  -7   85.89    2.84
  -2   7   7   89.45    3.43
  -2   7   7   87.33    3.36
   2  -7  -7   79.19    4.23
  -2   7   7   85.08    3.37
   2  -7  -6    0.95    0.50
  -2   7   6    1.10    0.30
  -2   7   6    0.93    0.38
  -2   7   6    0.77    0.26
  -2   7   6    0.98    0.38
  -2   7   6    0.61    0.31
  -2   7   6    0.78    0.39
  -2   7   6    0.70    0.27
  -2   7   5   77.46    2.82
   2  -7  -5   84.41    4.22
  -2   7   5   81.18    2.86
  -2   7   5   76.44    3.54
  -2   7   5   92.84    3.37
  -2   7   5   86.93    3.44
  -2   7   5   84.41    2.89
  -2   7   5   83.78    3.34
  -2   7   5   94.22    3.44
  -2   7   5   87.21    3.43
  -2   7   5   84.70    3.22
  -2   7   5   85.40    4.17
  -2   7   4    6.27    0.83
  -2   7   4    4.95    0.60
  -2   7   4    5.94    0.81
  -2   7   4    4.46    0.82
  -2   7   4    6.09    0.81
  -2   7   4    5.45    0.68
  -2   7   4    4.59    0.59
  -2   7   4    5.51    0.63
  -2   7   4    5.15    0.75
  -2   7   4    3.67    0.91
  -2   7   4    6.03    0.85
   2  -7  -3    6.63    0.93
  -2   7   3    8.84    0.95
  -2   7   3    9.23    1.02
  -2   7   3    7.56    0.88
  -2   7   3    8.19    1.10
  -2   7   3    7.11    0.74
  -2   7   3    7.56    0.74
  -2   7   3    8.09    0.78
  -2   7   3    8.29    0.83
  -2   7   3    9.11    0.99
  -2   7   3    7.14    1.25
   2  -7  -2  271.01    7.88
  -2   7   2  272.09    6.88
  -2   7   2  251.81    7.19
  -2   7   2  247.34    6.76
  -2   7   2  241.47    7.15
  -2   7   2  253.16    8.10
  -2   7   2  256.84    6.98
  -2   7   2  264.98    7.56
  -2   7   2  262.58    6.99
  -2   7   2  262.65    7.46
  -2   7   2  239.58    7.30
  -2   7   2  251.06    7.05
  -2   7   2  272.76    9.09
  -2   7   1    1.29    0.38
  -2   7   1    0.72    0.35
  -2   7   1    0.82    0.51
  -2   7   1    1.17    0.47
  -2   7   1    1.55    0.51
  -2   7   1    0.82    0.34
  -2   7   1    0.75    0.29
  -2   7   1    0.58    0.38
  -2   7   1    0.61    0.43
   2  -7  -1    0.93    0.41
  -2   7   1    0.50    0.26
  -2   7   1    0.47    0.31
  -2   7   1    1.04    0.31
  -2   7   0   80.23    2.82
  -2   7   0   69.27    2.79
  -2   7   0   80.99    3.34
  -2   7   0   73.71    2.89
  -2   7   0   77.70    2.75
   2  -7   0   81.62    3.33
   2  -7   0   81.84    3.59
  -2   7   0   79.41    3.28
  -2   7   0   82.16    3.04
  -2   7   0   71.89    3.03
  -2   7   0   79.42    4.33
   2  -7   1  124.55    4.80
   2  -7   1  117.86    4.49
  -2   7  -1  122.45    3.88
  -2   7  -1  122.12    3.83
  -2   7  -1  131.33    3.95
  -2   7  -1  126.76    4.01
  -2   7  -1  115.38    3.91
  -2   7  -1  125.95    5.02
  -2   7  -1  125.59    4.03
  -2   7  -1  121.98    4.09
  -2   7  -1  111.84    4.07
  -2   7  -2    1.96    0.44
  -2   7  -2    2.27    0.49
  -2   7  -2    1.93    0.75
  -2   7  -2    1.25    0.40
  -2   7  -2    2.00    0.53
  -2   7  -2    1.12    0.35
  -2   7  -2    1.28    0.38
  -2   7  -2    2.12    0.59
  -2   7  -2    1.38    0.57
   2  -7   2    1.43    0.49
  -2   7  -2    1.09    0.33
  -2   7  -2    1.86    0.40
  -2   7  -2    1.31    0.38
  -2   7  -3  115.36    3.55
   2  -7   3  109.35    4.42
  -2   7  -3  111.57    3.64
  -2   7  -3   97.61    3.44
  -2   7  -3  120.42    4.74
  -2   7  -3  103.82    4.01
  -2   7  -3  114.25    3.69
  -2   7  -3  113.59    3.69
  -2   7  -3  105.81    5.16
  -2   7  -3  103.96    3.97
  -2   7  -3   91.83    3.48
  -2   7  -3  109.17    3.84
   2  -7   4   15.60    1.55
  -2   7  -4   19.41    1.25
  -2   7  -4   15.43    1.17
  -2   7  -4   17.41    1.32
  -2   7  -4   21.89    1.31
  -2   7  -4   14.96    1.34
  -2   7  -4   20.48    1.75
  -2   7  -4   18.47    1.37
  -2   7  -4   19.97    2.07
  -2   7  -4   19.26    1.46
  -2   7  -4   17.01    1.11
  -2   7  -5  186.72    5.15
   2  -7   5  175.15    6.42
  -2   7  -5  189.05    5.29
  -2   7  -5  166.32    5.30
  -2   7  -5  187.09    5.77
  -2   7  -5  182.61    5.26
  -2   7  -5  189.75    6.39
  -2   7  -5  178.00    5.38
  -2   7  -5  179.99    5.67
  -2   7  -5  174.95    5.63
  -2   7  -5  175.56    6.91
  -2   7  -6   21.23    1.53
  -2   7  -6   21.50    2.05
  -2   7  -6   18.85    1.40
  -2   7  -6   22.30    1.26
  -2   7  -6   22.29    1.41
  -2   7  -6   25.15    1.34
  -2   7  -6   20.71    1.70
  -2   7  -6   19.95    1.44
  -2   7  -6   22.18    1.39
  -2   7  -6   22.91    1.56
  -2   7  -6   20.61    1.19
  -2   7  -7   28.41    1.40
  -2   7  -7   29.59    1.68
  -2   7  -7   27.04    1.74
  -2   7  -7   30.04    1.42
  -2   7  -7   30.69    1.68
  -2   7  -7   29.66    1.61
  -2   7  -7   31.07    1.87
  -2   7  -7   28.48    1.64
  -2   7  -7   24.15    2.10
   2  -7   7   26.19    1.84
   2  -7   8    9.53    1.11
  -2   7  -8   10.61    0.92
  -2   7  -8   11.82    1.13
  -2   7  -8   10.82    1.08
  -2   7  -8   12.13    1.01
  -2   7  -9   16.34    1.32
  -2   7  -9   15.72    1.26
  -2   7  -9   16.86    1.19
  -2   7 -10   61.21    2.70
  -2   7 -10   64.15    2.63
  -2   7 -10   61.94    2.46
  -2   7 -11   39.62    1.97
  -2   7 -11   38.62    1.73
  -2   7 -11   37.18    1.76
  -2   7 -12   17.78    1.00
  -2   7 -12   19.91    1.23
   2  -7  13   45.28    1.84
  -2   7 -13   47.05    1.60
   2  -7  13   49.19    1.72
  -2   7 -13   46.00    1.84
  -2   7 -14   48.50    1.70
   2  -7  14   53.58    1.64
   2  -6 -15    0.13    0.10
   2  -6 -15    0.04    0.08
   2  -6 -14    0.52    0.19
   2  -6 -14    0.39    0.20
  -2   6  14    0.53    0.23
   2  -6 -13   24.96    1.21
  -2   6  13   23.34    1.22
  -2   6  13   25.47    1.32
   2  -6 -13   23.13    1.04
  -2   6  13   21.24    1.02
   2  -6 -13   24.48    1.26
   2  -6 -12   78.91    2.65
  -2   6  12   69.53    2.68
  -2   6  12   72.18    2.68
  -2   6  12   81.55    2.94
   2  -6 -12   79.09    2.56
  -2   6  12   69.28    2.55
   2  -6 -12   75.92    2.77
   2  -6 -11   34.30    1.61
  -2   6  11   33.87    1.85
  -2   6  11   31.06    1.67
   2  -6 -11   33.20    1.59
  -2   6  11   30.10    1.72
  -2   6  11   31.50    1.66
  -2   6  10   19.22    1.23
  -2   6  10   23.02    1.57
  -2   6  10   18.80    1.30
  -2   6  10   20.94    1.46
   2  -6 -10   21.53    1.26
  -2   6  10   21.95    1.43
  -2   6   9    6.83    0.86
  -2   6   9    8.48    0.88
   2  -6  -9    8.20    1.32
  -2   6   9    8.53    0.99
  -2   6   9    8.60    0.98
   2  -6  -9    8.64    0.79
  -2   6   9    7.92    0.83
  -2   6   8    1.70    0.48
  -2   6   8    2.26    0.54
  -2   6   8    1.53    0.42
   2  -6  -8    1.10    0.55
  -2   6   8    2.34    0.46
   2  -6  -8    2.01    0.40
  -2   6   8    1.42    0.45
   2  -6  -7  257.95    7.72
   2  -6  -7  256.91    8.70
  -2   6   7  253.46    6.72
  -2   6   7  282.02    7.54
   2  -6  -7  269.86    6.82
  -2   6   7  241.07    7.06
  -2   6   7  240.35    6.87
  -2   6   7  257.10    7.24
  -2   6   7  254.32    7.27
   2  -6  -6   29.31    2.31
   2  -6  -6   23.97    1.73
  -2   6   6   25.51    1.47
   2  -6  -6   25.15    1.27
  -2   6   6   26.31    1.60
  -2   6   6   22.98    1.29
  -2   6   6   20.88    1.55
  -2   6   6   22.12    1.17
  -2   6   6   23.41    1.21
  -2   6   6   25.92    1.99
  -2   6   6   26.70    1.61
   2  -6  -5   25.77    1.73
  -2   6   5   19.41    1.24
  -2   6   5   22.09    1.26
  -2   6   5   24.06    1.50
  -2   6   5   23.47    1.52
  -2   6   5   22.03    1.41
  -2   6   5   20.74    1.54
  -2   6   5   22.11    1.17
  -2   6   5   22.40    1.19
  -2   6   5   22.02    1.88
  -2   6   5   22.23    1.39
  -2   6   5   23.57    1.50
  -2   6   4    1.77    0.35
  -2   6   4    1.29    0.39
  -2   6   4    1.79    0.34
  -2   6   4    2.19    0.52
  -2   6   4    0.88    0.32
  -2   6   4    2.20    0.46
  -2   6   4    1.87    0.38
  -2   6   4    1.59    0.56
  -2   6   4    1.96    0.44
  -2   6   4    1.55    0.43
   2  -6  -4    1.48    0.44
   2  -6  -3   97.63    3.73
  -2   6   3   94.36    3.07
  -2   6   3   88.59    2.92
  -2   6   3   89.99    3.32
  -2   6   3   93.58    3.70
  -2   6   3   86.89    3.19
  -2   6   3   95.92    3.29
  -2   6   3   85.89    3.26
  -2   6   3   87.98    4.13
  -2   6   3   87.85    3.24
  -2   6   3   91.79    2.96
  -2   6   2  154.83    4.44
  -2   6   2  157.61    4.49
  -2   6   2  154.95    4.25
  -2   6   2  160.73    4.58
  -2   6   2  158.72    4.91
  -2   6   2  159.09    6.03
   2  -6  -2  171.41    5.43
   2  -6  -2  150.99    4.87
  -2   6   2  157.91    4.50
  -2   6   2  158.62    4.94
  -2   6   2  155.59    5.35
  -2   6   1   21.49    1.20
  -2   6   1   22.17    1.12
  -2   6   1   23.91    1.27
  -2   6   1   20.92    1.92
  -2   6   1   22.22    1.21
  -2   6   1   22.10    1.65
   2  -6  -1   24.31    1.68
   2  -6  -1   22.46    1.48
  -2   6   0    1.64    0.60
  -2   6   0    2.29    0.40
  -2   6   0    2.00    0.39
  -2   6   0    1.56    0.31
   2  -6   0    2.60    0.53
   2  -6   1    2.70    0.56
  -2   6  -1    3.70    0.49
  -2   6  -1    3.86    0.70
  -2   6  -1    3.05    0.45
  -2   6  -2   28.75    1.43
   2  -6   2   29.50    1.90
  -2   6  -2   29.97    1.44
  -2   6  -2   30.88    2.00
  -2   6  -2   31.20    1.48
  -2   6  -2   27.01    2.21
  -2   6  -2   28.31    1.57
  -2   6  -2   34.58    1.55
  -2   6  -3  331.38    8.12
  -2   6  -3  315.83    8.37
  -2   6  -3  309.49    9.85
  -2   6  -3  304.81    8.51
  -2   6  -3  303.68    8.52
  -2   6  -3  328.90    9.17
  -2   6  -3  328.60    8.11
  -2   6  -3  314.75    8.39
   2  -6   3  308.89    8.24
  -2   6  -4  461.81   11.21
   2  -6   4  459.77   11.53
  -2   6  -4  475.06   11.13
  -2   6  -4  446.10   11.48
  -2   6  -4  465.19   11.53
  -2   6  -4  457.55   13.04
  -2   6  -4  444.70   11.53
  -2   6  -4  429.49   11.51
  -2   6  -4  474.17   12.25
  -2   6  -4  473.16   11.14
  -2   6  -4  450.13   11.28
  -2   6  -4  429.83   10.78
  -2   6  -5   42.76    1.75
  -2   6  -5   42.92    2.07
   2  -6   5   45.83    2.21
  -2   6  -5   41.90    1.76
  -2   6  -5   40.43    2.04
  -2   6  -5   45.39    2.80
  -2   6  -5   39.19    1.99
  -2   6  -5   40.99    2.04
  -2   6  -5   48.41    2.47
  -2   6  -5   42.75    1.79
  -2   6  -5   40.12    1.92
  -2   6  -5   42.80    1.92
  -2   6  -6    1.20    0.31
  -2   6  -6    1.24    0.38
   2  -6   6    1.43    0.41
  -2   6  -6    1.53    0.32
  -2   6  -6    1.22    0.30
  -2   6  -6    1.19    0.41
  -2   6  -6    1.14    0.35
  -2   6  -6    1.00    0.32
  -2   6  -6    1.08    0.34
  -2   6  -6    1.15    0.33
  -2   6  -6    1.28    0.42
  -2   6  -6    1.59    0.56
  -2   6  -6    1.47    0.41
  -2   6  -7   61.48    3.29
  -2   6  -7   75.44    3.05
  -2   6  -7   69.85    2.92
   2  -6   7   73.74    3.23
  -2   6  -7   67.98    2.76
  -2   6  -7   72.54    2.42
  -2   6  -7   74.65    2.78
  -2   6  -7   72.22    2.68
  -2   6  -7   68.73    2.96
  -2   6  -8  475.96   12.44
   2  -6   8  516.83   12.98
   2  -6   8  484.72   12.01
  -2   6  -8  476.60   12.08
  -2   6  -8  449.74   12.23
  -2   6  -8  486.80   12.02
  -2   6  -8  472.87   11.94
  -2   6  -8  484.10   12.39
  -2   6  -9  345.58    9.60
   2  -6   9  359.36   10.09
   2  -6   9  349.88    9.14
  -2   6  -9  340.35    9.15
  -2   6  -9  344.50    9.43
  -2   6  -9  358.06    9.14
  -2   6  -9  344.95    9.11
  -2   6  -9  341.95    9.39
  -2   6 -10   41.90    2.25
   2  -6  10   44.67    2.56
   2  -6  10   46.19    2.07
  -2   6 -10   39.61    1.93
  -2   6 -10   42.09    2.00
  -2   6 -10   40.71    1.93
  -2   6 -10   40.36    2.08
  -2   6 -10   38.57    2.08
  -2   6 -11   34.30    1.87
  -2   6 -11   34.61    1.96
  -2   6 -11   33.92    1.66
   2  -6  11   34.44    1.73
  -2   6 -11   35.05    1.80
  -2   6 -12   12.69    1.08
   2  -6  12   10.89    0.88
  -2   6 -12   12.28    0.87
  -2   6 -12   11.93    0.99
   2  -6  13    0.16    0.24
   2  -6  13    0.27    0.18
  -2   6 -13    0.08    0.20
  -2   6 -13    0.43    0.19
  -2   6 -14    8.53    0.71
   2  -6  14    7.70    0.66
   2  -6  15   18.42    0.84
  -2   6 -15   17.44    0.88
  -2   5  16    0.24    0.13
  -2   5  15    0.03    0.15
  -2   5  15    0.02    0.15
   2  -5 -15    0.40    0.18
  -2   5  14   43.19    1.84
  -2   5  14   38.81    1.72
   2  -5 -14   45.36    1.81
   2  -5 -14   38.13    1.49
   2  -5 -14   39.63    1.70
   2  -5 -14   42.23    1.60
  -2   5  14   41.15    1.77
  -2   5  13    9.37    0.88
  -2   5  13   10.75    0.93
  -2   5  13    9.59    0.89
   2  -5 -13   11.00    0.89
   2  -5 -13   10.05    0.77
   2  -5 -13   10.39    0.88
  -2   5  13   11.49    0.98
   2  -5 -13   10.58    0.82
   2  -5 -12   41.36    1.87
  -2   5  12   39.96    2.02
  -2   5  12   39.40    1.97
   2  -5 -12   43.45    1.94
  -2   5  12   38.79    2.01
   2  -5 -12   38.07    1.75
   2  -5 -12   42.80    2.00
  -2   5  12   45.46    2.16
  -2   5  12   37.02    1.77
   2  -5 -11   60.84    2.50
   2  -5 -11   60.15    2.40
  -2   5  11   60.61    2.59
  -2   5  11   60.09    2.67
  -2   5  11   58.77    2.70
   2  -5 -11   65.80    2.55
  -2   5  11   61.16    2.52
   2  -5 -11   58.63    3.53
  -2   5  11   68.99    2.86
  -2   5  10   40.27    2.02
  -2   5  10   38.36    1.81
  -2   5  10   43.34    2.24
   2  -5 -10   45.23    2.01
  -2   5  10   44.54    2.20
   2  -5 -10   40.33    1.89
  -2   5  10   42.98    2.08
  -2   5  10   45.32    2.28
  -2   5   9   60.70    2.67
   2  -5  -9   53.18    2.21
  -2   5   9   60.98    2.66
  -2   5   9   54.98    2.48
  -2   5   9   53.45    2.25
   2  -5  -9   52.01    2.77
   2  -5  -9   49.97    2.13
  -2   5   9   49.43    2.32
  -2   5   9   50.14    2.28
  -2   5   9   50.90    2.33
   2  -5  -8   16.63    1.44
   2  -5  -8   14.47    1.61
  -2   5   8   15.56    1.19
  -2   5   8   14.73    0.97
  -2   5   8   14.00    1.12
  -2   5   8   14.44    1.08
   2  -5  -8   16.98    1.09
  -2   5   8   16.77    1.28
  -2   5   8   14.42    1.12
  -2   5   8   15.29    1.25
   2  -5  -7   27.78    1.81
   2  -5  -7   27.95    2.17
  -2   5   7   27.28    1.38
  -2   5   7   29.12    1.59
  -2   5   7   28.46    1.49
  -2   5   7   25.56    1.48
  -2   5   7   28.21    1.65
   2  -5  -7   31.02    1.45
  -2   5   7   26.98    1.53
  -2   5   7   25.14    1.49
  -2   5   6  224.73    5.85
  -2   5   6  222.50    6.52
   2  -5  -6  235.46    6.94
  -2   5   6  227.01    6.33
  -2   5   6  245.72    6.46
  -2   5   6  241.75    6.22
  -2   5   6  225.29    5.86
  -2   5   6  251.93    6.68
  -2   5   6  233.05    7.12
  -2   5   6  232.49    6.43
   2  -5  -6  235.75    7.69
   2  -5  -5  150.54    4.76
   2  -5  -5  137.55    4.13
  -2   5   5  134.76    3.81
  -2   5   5  143.91    4.35
  -2   5   5  143.29    5.01
  -2   5   5  131.60    4.40
  -2   5   5  133.25    3.78
  -2   5   5  143.91    4.07
   2  -5  -4  113.63    3.97
   2  -5  -4  111.64    3.58
  -2   5   4  110.52    3.90
  -2   5   4  111.12    3.25
  -2   5   4  116.95    3.65
  -2   5   4  115.80    4.38
  -2   5   4  113.05    3.24
  -2   5   4  113.73    3.88
  -2   5   4  112.65    3.42
   2  -5  -3  267.02    7.22
   2  -5  -3  245.75    6.71
  -2   5   3  247.38    7.08
  -2   5   3  248.75    6.28
  -2   5   3  262.97    6.65
  -2   5   3  235.76    6.06
  -2   5   3  256.36    7.68
  -2   5   3  242.17    6.25
  -2   5   3  255.89    7.07
  -2   5   3  257.27    6.45
  -2   5   2    0.40    0.24
  -2   5   2    0.40    0.18
  -2   5   2    0.45    0.15
  -2   5   2    0.36    0.17
  -2   5   2    0.14    0.27
  -2   5   2    0.54    0.26
  -2   5   2    0.47    0.17
   2  -5  -2    0.46    0.28
   2  -5  -2    0.74    0.27
  -2   5   1    8.52    0.60
  -2   5   1    9.61    1.13
  -2   5   1    8.52    0.64
  -2   5   1    8.29    0.65
   2  -5  -1    6.91    0.82
   2  -5  -1    8.72    0.82
   2  -5   0  192.00    5.56
  -2   5   0  195.44    4.98
  -2   5   0  191.66    5.74
  -2   5   0  183.42    4.88
  -2   5   0  193.41    6.35
  -2   5   0  178.86    4.91
  -2   5   0  190.98    5.70
  -2   5   0  184.86    4.98
  -2   5  -1   74.82    2.40
  -2   5  -1   80.12    3.08
  -2   5  -1   72.03    2.35
  -2   5  -1   76.48    2.42
  -2   5  -1   78.60    3.05
   2  -5   1   68.04    2.29
   2  -5   1   77.79    2.97
  -2   5  -2    5.84    0.54
  -2   5  -2    6.63    0.78
  -2   5  -2    6.20    0.55
  -2   5  -2    7.45    0.59
   2  -5   2    6.66    0.61
  -2   5  -2    7.78    0.84
  -2   5  -2    8.39    1.07
   2  -5   3  196.56    5.49
  -2   5  -3  200.71    5.20
  -2   5  -3  197.57    5.98
  -2   5  -3  187.98    6.48
  -2   5  -3  209.67    5.24
  -2   5  -3  212.23    6.05
  -2   5  -3  187.82    4.99
   2  -5   4    5.95    0.68
  -2   5  -4    6.52    0.56
  -2   5  -4    7.83    0.85
  -2   5  -4    6.71    0.60
  -2   5  -4    6.28    0.92
  -2   5  -4    8.50    0.88
  -2   5  -4    7.28    0.58
  -2   5  -4    6.70    0.55
  -2   5  -5   54.83    1.90
  -2   5  -5   56.22    2.46
  -2   5  -5   52.72    1.88
  -2   5  -5   48.32    2.67
  -2   5  -5   52.06    1.95
   2  -5   5   55.49    2.39
   2  -5   6  108.36    3.91
  -2   5  -6  109.59    3.15
  -2   5  -6  111.92    3.81
  -2   5  -6  109.75    3.16
  -2   5  -6  101.35    3.38
  -2   5  -6  110.93    3.40
  -2   5  -6   98.79    4.13
  -2   5  -6  112.51    3.67
   2  -5   7  687.05   16.07
  -2   5  -7  607.25   15.44
  -2   5  -7  611.18   15.15
  -2   5  -7  684.91   15.23
  -2   5  -7  600.69   15.97
  -2   5  -7  635.64   15.43
  -2   5  -8   54.02    2.28
  -2   5  -8   53.28    2.42
  -2   5  -8   53.25    2.22
  -2   5  -8   54.29    2.39
   2  -5   8   60.57    2.87
   2  -5   9    6.21    0.93
  -2   5  -9    7.57    0.78
   2  -5   9    6.28    0.65
  -2   5  -9    6.21    0.76
  -2   5  -9    5.16    0.73
  -2   5  -9    7.48    0.76
   2  -5   9    5.70    0.76
  -2   5  -9    5.82    0.78
   2  -5  10   52.43    2.81
  -2   5 -10   47.48    2.18
   2  -5  10   47.98    2.03
  -2   5 -10   45.86    2.20
  -2   5 -10   47.13    2.29
  -2   5 -10   43.58    2.00
   2  -5  10   51.08    2.34
  -2   5 -10   46.00    2.24
   2  -5  11   37.51    2.39
  -2   5 -11   35.44    1.88
  -2   5 -11   38.02    1.92
   2  -5  11   39.13    1.80
   2  -5  11   37.69    1.99
  -2   5 -11   37.12    1.97
  -2   5 -11   38.43    1.91
  -2   5 -11   38.00    1.76
  -2   5 -12   94.81    3.31
   2  -5  12   99.89    3.28
  -2   5 -12   98.46    3.38
   2  -5  12  100.66    3.56
  -2   5 -12  100.27    3.16
  -2   5 -12   96.60    3.51
  -2   5 -13   22.08    1.31
   2  -5  13   18.73    1.13
  -2   5 -13   19.33    1.01
   2  -5  13   20.12    1.28
   2  -5  13   22.64    1.34
   2  -5  14   26.08    1.36
   2  -5  14   26.83    1.39
  -2   5 -14   27.35    1.35
   2  -5  14   28.84    1.38
   2  -5  14   28.47    1.31
   2  -5  15    5.15    0.46
   2  -5  15    6.63    0.56
   2  -5  15    5.82    0.53
  -2   5 -16    8.90    0.55
   2  -4 -17    0.09    0.09
  -2   4  16   -0.03    0.14
   2  -4 -16    0.02    0.12
   2  -4 -16    0.10    0.15
  -2   4  16    0.07    0.14
   2  -4 -16    0.04    0.09
   2  -4 -16    0.05    0.13
  -2   4  15    1.77    0.36
   2  -4 -15    2.08    0.36
   2  -4 -15    1.63    0.34
  -2   4  15    1.52    0.36
   2  -4 -15    1.48    0.29
  -2   4  15    1.88    0.38
   2  -4 -15    1.85    0.36
   2  -4 -14    2.61    0.47
   2  -4 -14    1.98    0.40
   2  -4 -14    1.83    0.42
   2  -4 -14    1.70    0.39
  -2   4  14    1.67    0.41
  -2   4  14    1.73    0.42
  -2   4  14    1.87    0.43
  -2   4  14    2.07    0.42
   2  -4 -14    1.73    0.36
  -2   4  13   69.34    2.71
   2  -4 -13   72.70    2.80
   2  -4 -13   76.87    2.90
   2  -4 -13   81.29    2.93
  -2   4  13   70.88    2.95
  -2   4  13   79.39    3.00
  -2   4  13   71.46    3.00
   2  -4 -13   73.38    2.74
   2  -4 -12   16.23    1.19
   2  -4 -12   15.46    1.20
   2  -4 -12   18.06    1.24
  -2   4  12   16.38    1.31
  -2   4  12   17.28    1.32
   2  -4 -12   17.99    1.20
  -2   4  12   15.47    1.14
   2  -4 -12   16.69    1.77
  -2   4  12   16.80    1.25
  -2   4  12   17.54    1.27
  -2   4  12   18.10    1.38
  -2   4  11   25.09    1.65
  -2   4  11   24.86    1.55
  -2   4  11   22.07    1.48
   2  -4 -11   26.38    1.56
   2  -4 -11   27.30    1.53
  -2   4  11   25.24    1.46
   2  -4 -11   24.12    1.88
   2  -4 -11   27.91    1.60
   2  -4 -11   24.23    2.11
  -2   4  11   27.65    1.69
  -2   4  11   27.13    1.71
   2  -4 -11   25.83    1.50
  -2   4  11   23.08    1.40
  -2   4  10   30.43    1.79
   2  -4 -10   29.23    1.57
  -2   4  10   27.85    1.60
  -2   4  10   28.44    1.63
   2  -4 -10   29.01    1.62
   2  -4 -10   28.66    2.08
  -2   4  10   30.01    1.75
   2  -4 -10   28.64    2.02
  -2   4  10   30.73    1.56
  -2   4  10   23.97    1.30
  -2   4  10   29.21    1.74
   2  -4 -10   27.50    2.22
  -2   4  10   25.30    1.49
   2  -4  -9    0.83    0.28
   2  -4  -9    1.24    0.47
  -2   4   9    0.65    0.37
  -2   4   9    0.69    0.25
   2  -4  -9    0.45    0.36
  -2   4   9    1.19    0.38
   2  -4  -9    0.42    0.25
  -2   4   9    1.13    0.33
   2  -4  -9    0.62    0.32
  -2   4   9    0.54    0.21
  -2   4   8    3.38    0.57
   2  -4  -8    3.31    0.64
  -2   4   8    2.36    0.55
  -2   4   8    2.90    0.46
  -2   4   8    2.73    0.51
   2  -4  -8    2.89    0.62
  -2   4   8    2.58    0.41
   2  -4  -8    3.00    0.44
  -2   4   8    4.04    0.62
  -2   4   7  113.06    3.64
   2  -4  -7  112.92    3.29
   2  -4  -7  102.84    3.81
   2  -4  -7  101.09    3.38
  -2   4   7   96.50    3.70
  -2   4   7  106.09    3.24
  -2   4   7  111.39    3.53
   2  -4  -7  108.26    4.06
  -2   4   7   94.06    3.20
  -2   4   6   86.81    2.51
  -2   4   6   99.61    3.16
   2  -4  -6   92.22    3.36
  -2   4   6   85.85    3.13
   2  -4  -6   91.50    3.00
  -2   4   6   91.52    3.01
  -2   4   6   91.48    2.84
  -2   4   6   86.92    2.95
  -2   4   6   83.35    2.48
  -2   4   6   93.53    3.37
  -2   4   5    1.53    0.34
  -2   4   5    1.42    0.33
  -2   4   5    1.56    0.24
  -2   4   5    1.72    0.31
  -2   4   5    1.54    0.33
  -2   4   5    1.62    0.32
  -2   4   5    1.55    0.24
  -2   4   5    1.44    0.42
   2  -4  -5    1.10    0.34
   2  -4  -5    1.31    0.29
  -2   4   4  453.24   11.08
  -2   4   4  459.22   11.14
  -2   4   4  439.66   10.46
   2  -4  -4  465.22   10.99
   2  -4  -4  455.14   11.35
  -2   4   4  447.44   10.78
  -2   4   4  467.00   10.72
  -2   4   4  431.43   10.44
  -2   4   4  481.76   11.74
  -2   4   3    0.80    0.20
  -2   4   3    0.17    0.10
  -2   4   3    0.54    0.24
  -2   4   3    0.32    0.14
  -2   4   3    0.22    0.17
   2  -4  -3    0.36    0.17
   2  -4  -3    0.58    0.24
  -2   4   3    0.69    0.35
  -2   4   2   66.77    2.46
  -2   4   2   65.04    2.47
  -2   4   2   66.47    2.83
   2  -4  -2   65.78    2.54
   2  -4  -2   66.12    2.39
  -2   4   1  224.47    6.25
   2  -4  -1  225.24    5.65
   2  -4   0  744.13   17.28
   2  -4   0  830.52   18.14
   2  -4   0  757.07   17.27
  -2   4   0  807.22   18.21
  -2   4   0  785.51   18.23
  -2   4   0  792.98   18.81
   2  -4   1   77.35    2.30
   2  -4   1   76.80    2.32
  -2   4  -1   77.09    2.78
  -2   4  -1   80.35    2.82
  -2   4  -2    9.78    0.83
  -2   4  -2    9.48    0.62
   2  -4   2    9.22    0.66
  -2   4  -2    9.25    0.81
  -2   4  -2   10.19    1.03
  -2   4  -3  568.76   13.40
  -2   4  -3  593.02   14.13
  -2   4  -3  570.40   13.41
  -2   4  -3  607.96   13.51
   2  -4   3  596.14   13.86
  -2   4  -3  592.01   14.10
  -2   4  -3  579.01   14.67
  -2   4  -4   50.99    2.08
  -2   4  -4   52.56    2.10
  -2   4  -4   48.18    1.63
  -2   4  -4   47.87    1.69
  -2   4  -4   49.57    1.74
   2  -4   4   50.10    2.04
  -2   4  -4   49.88    1.65
  -2   4  -4   48.54    2.38
  -2   4  -5  409.18    9.83
  -2   4  -5  391.15    9.78
  -2   4  -5  384.76    9.13
   2  -4   5  394.92    9.92
  -2   4  -5  387.01    9.14
  -2   4  -5  386.87    9.37
  -2   4  -5  368.14   10.23
  -2   4  -5  395.67    9.37
   2  -4   6   31.96    1.47
   2  -4   6   34.08    1.81
  -2   4  -6   33.64    1.45
  -2   4  -6   36.26    1.62
   2  -4   7   61.53    2.73
   2  -4   7   57.83    2.33
  -2   4  -7   56.21    2.46
  -2   4  -7   64.52    2.29
  -2   4  -8  393.24    9.76
  -2   4  -8  399.57   10.17
   2  -4   8  423.62   10.89
  -2   4  -8  382.17   10.06
  -2   4  -8  416.22    9.96
  -2   4  -8  371.59   10.02
  -2   4  -8  389.52   10.29
  -2   4  -9   79.20    2.75
   2  -4   9   80.45    3.53
  -2   4  -9   74.76    2.98
  -2   4  -9   81.34    3.11
   2  -4   9   83.04    2.88
   2  -4   9   84.93    3.18
  -2   4  -9   80.34    3.19
  -2   4  -9   74.81    3.00
  -2   4 -10   12.44    0.92
   2  -4  10   12.59    1.13
   2  -4  10   12.18    1.30
  -2   4 -10   14.37    1.13
  -2   4 -10   11.68    1.07
   2  -4  10   13.22    1.01
  -2   4 -10   12.20    1.08
  -2   4 -10   12.39    1.15
  -2   4 -11  620.13   15.00
  -2   4 -11  634.86   15.57
   2  -4  11  647.80   16.69
  -2   4 -11  685.78   15.46
   2  -4  11  664.45   15.44
  -2   4 -11  630.59   15.62
   2  -4  11  640.43   15.79
  -2   4 -11  593.46   15.59
  -2   4 -11  596.51   15.78
  -2   4 -12  119.39    4.03
   2  -4  12  122.37    4.84
   2  -4  12  122.71    4.05
  -2   4 -12  111.30    3.81
   2  -4  12  125.27    3.97
  -2   4 -12  119.69    4.04
   2  -4  12  127.46    4.28
  -2   4 -12  118.21    3.92
  -2   4 -12  110.24    4.05
  -2   4 -13   30.41    1.62
   2  -4  13   33.14    1.67
   2  -4  13   30.39    1.63
  -2   4 -13   32.70    1.64
   2  -4  13   30.83    1.76
  -2   4 -13   31.10    1.63
   2  -4  14   46.59    1.95
   2  -4  14   46.21    1.93
  -2   4 -14   43.28    1.85
   2  -4  14   45.17    2.07
  -2   4 -15    0.09    0.13
   2  -4  15    0.03    0.19
   2  -4  15    0.03    0.18
   2  -4  15    0.38    0.22
   2  -4  16   40.55    1.45
   2  -4  16   41.30    1.47
   2  -3 -17    0.56    0.19
   2  -3 -17    0.84    0.22
   2  -3 -17    0.50    0.13
  -2   3  17    0.73    0.21
   2  -3 -16   11.90    0.76
  -2   3  16   11.37    0.82
  -2   3  16   12.32    0.91
  -2   3  16   10.92    0.80
   2  -3 -16   13.11    0.86
   2  -3 -16   11.22    0.83
  -2   3  16   11.09    0.74
  -2   3  16   10.04    0.80
   2  -3 -16   10.59    0.82
   2  -3 -15    5.39    0.61
  -2   3  15    5.84    0.66
  -2   3  15    6.50    0.71
  -2   3  15    6.32    0.75
   2  -3 -15    5.62    0.65
   2  -3 -15    7.51    0.76
  -2   3  15    6.18    0.71
   2  -3 -15    5.32    0.65
  -2   3  15    6.11    0.67
   2  -3 -14   31.20    1.59
  -2   3  14   28.66    1.58
  -2   3  14   29.17    1.65
  -2   3  14   30.79    1.80
   2  -3 -14   25.36    1.45
   2  -3 -14   32.09    1.74
   2  -3 -14   30.75    1.66
  -2   3  14   26.98    1.65
   2  -3 -14   32.17    1.70
  -2   3  14   35.06    1.74
   2  -3 -13    5.88    0.72
  -2   3  13    4.26    0.69
   2  -3 -13    4.92    0.72
  -2   3  13    5.77    0.81
   2  -3 -13    4.47    0.62
  -2   3  13    6.01    0.77
   2  -3 -13    4.70    0.64
  -2   3  13    5.52    0.69
   2  -3 -13    4.57    0.90
  -2   3  13    5.33    0.72
   2  -3 -13    5.79    1.03
  -2   3  12   21.22    1.52
  -2   3  12   19.59    1.17
   2  -3 -12   22.16    1.43
  -2   3  12   19.80    1.46
   2  -3 -12   20.64    1.95
   2  -3 -12   21.03    1.44
   2  -3 -12   22.31    1.37
  -2   3  12   23.66    1.51
   2  -3 -12   23.49    1.43
  -2   3  12   21.21    1.35
  -2   3  12   19.26    1.81
  -2   3  12   22.24    1.44
  -2   3  12   22.40    1.42
   2  -3 -12   18.71    1.83
  -2   3  11  245.94    7.05
   2  -3 -11  251.02    6.79
   2  -3 -11  256.26    6.97
   2  -3 -11  253.70    8.26
  -2   3  11  227.72    6.37
  -2   3  11  250.04    7.12
   2  -3 -11  238.81    7.65
   2  -3 -11  236.89    6.70
  -2   3  11  261.65    7.02
   2  -3 -11  237.66    6.74
  -2   3  11  234.19    6.63
  -2   3  11  221.36    7.63
  -2   3  11  241.81    6.77
   2  -3 -11  240.30    8.06
   2  -3 -10   70.16    3.67
  -2   3  10   85.53    2.93
  -2   3  10   78.39    2.96
   2  -3 -10   85.23    4.00
   2  -3 -10   84.90    3.10
   2  -3 -10   79.99    3.58
  -2   3  10   82.97    3.19
  -2   3  10   80.87    2.79
   2  -3 -10   85.83    2.97
  -2   3  10   84.57    3.21
  -2   3  10   79.32    3.60
  -2   3   9  236.68    7.27
  -2   3   9  229.03    6.48
  -2   3   9  229.77    6.45
  -2   3   9  252.14    6.82
   2  -3  -9  248.10    6.49
   2  -3  -9  237.26    7.29
   2  -3  -9  226.97    7.56
  -2   3   9  243.48    6.37
  -2   3   9  243.67    6.77
   2  -3  -9  256.25    7.87
   2  -3  -9  247.93    6.63
   2  -3  -8   34.05    1.52
   2  -3  -8   34.11    1.95
  -2   3   8   34.15    1.93
   2  -3  -8   32.36    2.08
   2  -3  -8   38.53    2.30
  -2   3   8   35.75    1.72
  -2   3   8   35.37    1.54
  -2   3   7   83.89    2.63
  -2   3   7   83.74    2.60
   2  -3  -7   83.75    3.46
   2  -3  -7   93.18    2.77
  -2   3   7   86.37    3.21
   2  -3  -7   91.39    3.04
   2  -3  -7   92.13    3.35
  -2   3   7   90.46    2.81
  -2   3   7   91.32    2.99
  -2   3   6  707.35   16.90
  -2   3   6  714.44   16.87
  -2   3   6  759.30   17.37
   2  -3  -6  789.91   17.61
   2  -3  -6  725.05   17.18
   2  -3  -6  742.41   16.83
  -2   3   6  734.19   17.29
  -2   3   6  741.64   17.11
  -2   3   6  738.36   16.93
  -2   3   5   71.71    2.35
  -2   3   5   72.23    2.33
  -2   3   5   67.69    2.89
  -2   3   5   74.89    2.67
   2  -3  -5   70.98    2.42
  -2   3   5   70.06    2.45
   2  -3  -5   70.98    2.62
  -2   3   5   70.52    2.33
  -2   3   4  304.84    7.42
   2  -3  -4  297.55    7.71
   2  -3  -4  300.81    7.47
  -2   3   4  290.90    7.32
  -2   3   4  298.67    7.44
  -2   3   3   44.42    1.98
  -2   3   3   44.06    1.67
  -2   3   3   41.12    1.43
   2  -3  -3   46.83    1.83
   2  -3  -3   43.74    1.68
  -2   3   3   43.16    1.68
  -2   3   2   21.77    1.24
  -2   3   2   20.62    1.05
   2  -3  -2   23.14    1.19
   2  -3  -2   21.32    1.07
  -2   3   2   19.71    0.71
  -2   3   2   22.21    1.10
  -2   3   1   25.78    1.27
   2  -3  -1   27.29    0.76
   2  -3  -1   25.24    1.21
   2  -3  -1   26.11    1.07
  -2   3   0  364.41    8.53
  -2   3   0  324.99    8.32
  -2   3   0  356.49    8.50
   2  -3   0  334.01    7.92
   2  -3   0  348.94    8.54
   2  -3   0  359.32    8.25
  -2   3  -1   98.67    3.00
   2  -3   1   95.99    2.71
  -2   3  -1  103.04    3.05
  -2   3  -1  100.25    3.04
  -2   3  -2    4.83    0.48
   2  -3   2    4.62    0.43
  -2   3  -2    5.43    0.52
  -2   3  -2    4.83    0.49
  -2   3  -3  156.21    4.40
   2  -3   3  161.73    4.47
  -2   3  -3  168.51    4.52
  -2   3  -3  172.07    4.55
  -2   3  -4   96.38    2.99
   2  -3   4   98.70    3.19
   2  -3   4   98.19    2.90
  -2   3  -4  105.35    3.10
  -2   3  -4  105.90    3.09
  -2   3  -5    2.57    0.45
  -2   3  -5    2.73    0.36
  -2   3  -5    2.79    0.38
  -2   3  -5    3.19    0.41
  -2   3  -5    2.96    0.33
   2  -3   5    2.37    0.42
   2  -3   5    3.40    0.43
  -2   3  -5    2.53    0.32
  -2   3  -6  225.52    6.21
  -2   3  -6  227.04    6.94
  -2   3  -6  225.17    5.86
   2  -3   6  235.43    6.53
   2  -3   6  234.87    6.27
  -2   3  -6  232.81    5.86
  -2   3  -6  242.71    5.91
  -2   3  -6  242.36    5.79
  -2   3  -7  261.60    8.04
   2  -3   7  278.33    7.65
   2  -3   7  269.29    7.37
  -2   3  -8   69.12    2.73
   2  -3   8   75.10    3.16
   2  -3   8   71.75    2.96
  -2   3  -8   77.02    2.60
  -2   3  -8   71.28    3.47
  -2   3  -9  153.37    4.76
  -2   3  -9  160.35    6.02
   2  -3   9  165.78    5.58
   2  -3   9  165.94    5.37
   2  -3   9  172.15    4.82
  -2   3  -9  155.92    4.92
  -2   3  -9  169.08    4.75
   2  -3   9  169.09    5.09
  -2   3  -9  159.37    5.01
  -2   3  -9  146.68    4.87
  -2   3  -9  154.21    4.68
  -2   3 -10  729.72   18.03
  -2   3 -10  751.40   18.21
   2  -3  10  754.32   17.91
  -2   3 -10  722.73   18.40
  -2   3 -10  766.96   18.55
   2  -3  10  786.28   18.60
  -2   3 -10  816.90   18.11
  -2   3 -10  763.38   18.41
   2  -3  10  789.59   18.21
  -2   3 -10  775.22   20.07
  -2   3 -11    2.66    0.51
   2  -3  11    1.95    0.40
   2  -3  11    2.82    0.59
  -2   3 -11    1.94    0.44
   2  -3  11    1.87    0.43
  -2   3 -11    2.63    0.52
  -2   3 -11    2.38    0.54
  -2   3 -11    2.06    0.41
   2  -3  11    1.88    0.47
  -2   3 -12  147.87    4.63
   2  -3  12  146.68    4.48
  -2   3 -12  150.17    4.59
  -2   3 -12  151.11    4.84
   2  -3  12  157.89    4.76
  -2   3 -12  148.38    4.95
  -2   3 -12  140.58    4.86
   2  -3  12  153.89    5.01
   2  -3  12  146.67    4.64
   2  -3  12  142.67    5.52
   2  -3  13   69.91    2.63
  -2   3 -13   70.73    2.72
   2  -3  13   73.83    3.05
  -2   3 -13   76.27    2.77
   2  -3  13   72.20    2.77
  -2   3 -13   79.10    3.11
  -2   3 -13   70.43    2.96
   2  -3  13   79.01    2.92
  -2   3 -13   73.60    2.89
   2  -3  13   78.26    2.85
   2  -3  14    1.45    0.33
  -2   3 -14    1.27    0.32
  -2   3 -14    1.11    0.29
   2  -3  14    1.50    0.41
   2  -3  14    2.32    0.42
   2  -3  14    1.43    0.38
  -2   3 -14    1.50    0.36
   2  -3  14    1.51    0.37
  -2   3 -14    1.82    0.45
   2  -3  15   76.73    2.46
  -2   3 -15   76.72    2.44
  -2   3 -15   84.99    2.92
   2  -3  15   87.18    2.97
   2  -3  15   83.79    2.82
   2  -3  15   87.87    2.75
  -2   3 -16   34.31    1.47
   2  -3  16   36.30    1.52
   2  -3  16   35.93    1.46
   2  -3  16   34.70    1.34
  -2   3 -17   40.22    1.31
   2  -3  17   41.87    1.32
  -2   2  18   26.01    1.01
   2  -2 -18   28.90    1.07
  -2   2  17    5.82    0.44
   2  -2 -17    7.26    0.62
  -2   2  17    6.76    0.59
   2  -2 -17    7.09    0.54
  -2   2  17    6.28    0.57
  -2   2  17    6.75    0.56
   2  -2 -17    6.72    0.56
   2  -2 -17    8.00    0.66
  -2   2  16   29.06    1.37
   2  -2 -16   31.64    1.46
  -2   2  16   30.35    1.50
  -2   2  16   31.16    1.63
  -2   2  16   30.87    1.56
   2  -2 -16   29.85    1.47
   2  -2 -16   33.61    1.64
  -2   2  16   30.27    1.49
  -2   2  15    3.03    0.49
   2  -2 -15    3.29    0.51
  -2   2  15    4.00    0.58
  -2   2  15    4.10    0.61
  -2   2  15    4.36    0.67
  -2   2  15    4.00    0.58
   2  -2 -15    3.04    0.51
   2  -2 -15    3.48    0.56
  -2   2  14   16.34    1.18
   2  -2 -14   15.40    1.14
  -2   2  14   15.96    1.16
   2  -2 -14   13.54    1.02
   2  -2 -14   14.70    1.15
   2  -2 -14   15.14    1.22
  -2   2  14   15.57    1.23
  -2   2  14   15.34    1.15
  -2   2  14   15.47    1.05
  -2   2  14   15.58    1.28
   2  -2 -13   10.84    0.94
   2  -2 -13   13.29    1.62
   2  -2 -13   12.82    1.07
   2  -2 -13   12.76    1.12
   2  -2 -13   13.76    1.10
  -2   2  13   13.19    1.16
  -2   2  13    9.75    0.94
  -2   2  13   13.68    1.05
   2  -2 -13   13.70    1.10
  -2   2  13   13.04    1.05
   2  -2 -13   11.57    1.39
  -2   2  13   12.69    0.91
  -2   2  13   11.70    1.14
  -2   2  13   11.14    1.39
   2  -2 -12    2.19    0.47
   2  -2 -12    2.22    0.44
   2  -2 -12    2.72    0.53
  -2   2  12    2.18    0.46
   2  -2 -12    4.26    0.92
  -2   2  12    3.48    0.65
   2  -2 -12    2.40    0.51
  -2   2  12    2.79    0.52
  -2   2  12    2.22    0.40
  -2   2  12    2.50    0.55
  -2   2  12    3.03    0.55
  -2   2  12    2.69    0.69
   2  -2 -12    1.78    0.57
   2  -2 -11   64.90    2.48
   2  -2 -11   66.25    3.59
   2  -2 -11   61.17    2.59
  -2   2  11   61.54    2.36
  -2   2  11   58.47    2.65
   2  -2 -11   64.61    3.20
   2  -2 -11   60.63    3.22
   2  -2 -11   62.98    2.54
  -2   2  11   63.68    2.48
  -2   2  11   59.89    3.14
  -2   2  11   61.56    2.46
  -2   2  11   63.08    2.52
   2  -2 -11   65.78    2.56
   2  -2 -10   18.33    1.13
   2  -2 -10   19.04    1.76
   2  -2 -10   19.19    1.23
  -2   2  10   16.33    1.21
  -2   2  10   16.70    1.05
   2  -2 -10   17.37    1.49
   2  -2 -10   15.88    1.50
   2  -2 -10   16.85    1.15
  -2   2  10   16.90    1.08
   2  -2 -10   21.79    1.23
  -2   2  10   16.75    1.10
  -2   2  10   16.31    1.09
  -2   2  10   17.62    1.49
  -2   2   9   31.10    1.46
  -2   2   9   33.77    1.99
   2  -2  -9   37.21    2.11
   2  -2  -9   34.86    1.58
  -2   2   9   35.16    1.73
  -2   2   9   36.08    1.56
   2  -2  -9   36.67    2.17
   2  -2  -9   36.90    1.61
   2  -2  -9   38.75    2.44
   2  -2  -8  171.50    5.83
  -2   2   8  179.10    4.76
   2  -2  -8  182.21    4.76
   2  -2  -8  163.09    5.47
  -2   2   8  183.19    5.76
  -2   2   8  171.80    5.36
  -2   2   8  165.82    4.59
   2  -2  -8  175.13    5.51
   2  -2  -7   91.38    3.45
  -2   2   7  101.03    3.68
  -2   2   7   91.47    2.58
  -2   2   7   87.95    2.53
  -2   2   7  101.17    3.05
   2  -2  -7   99.15    2.86
  -2   2   7  101.91    2.92
  -2   2   7   99.35    3.36
   2  -2  -7   98.24    3.21
  -2   2   7   94.03    2.71
   2  -2  -7  102.57    3.48
  -2   2   6   51.77    1.70
  -2   2   6   52.34    1.68
  -2   2   6   55.91    1.94
  -2   2   6   60.55    2.48
   2  -2  -6   50.38    2.20
   2  -2  -6   56.09    2.23
  -2   2   6   52.83    1.63
   2  -2  -6   53.89    2.06
  -2   2   6   53.33    2.10
  -2   2   5    2.74    0.31
  -2   2   5    2.62    0.45
   2  -2  -5    2.59    0.40
   2  -2  -5    2.31    0.34
  -2   2   5    2.25    0.34
  -2   2   5    2.34    0.21
  -2   2   5    2.23    0.28
   2  -2  -4    6.20    0.53
  -2   2   4    5.84    0.25
   2  -2  -4    5.28    0.54
  -2   2   4    5.59    0.47
  -2   2   4    5.90    0.62
  -2   2   4    5.81    0.46
   2  -2  -3 1985.58   43.86
   2  -2  -3 2059.29   43.96
  -2   2   3 1945.03   43.57
  -2   2   3 1954.12   43.76
   2  -2  -2  947.69   20.28
   2  -2  -2  893.13   20.31
   2  -2  -2  942.81   20.29
  -2   2   2  860.42   19.83
  -2   2   2  884.13   20.38
  -2   2   2  869.39   20.37
  -2   2   2  899.87   20.21
  -2   2   1   17.09    0.59
   2  -2  -1   18.17    0.87
   2  -2  -1   16.44    0.58
   2  -2   0   12.20    0.55
  -2   2   0   11.85    0.69
  -2   2   0   11.28    0.63
  -2   2   0   11.55    0.70
   2  -2   1   36.97    1.27
  -2   2  -1   34.97    1.36
  -2   2  -1   35.40    1.18
   2  -2   2  505.34   11.46
  -2   2  -2  525.74   11.48
  -2   2  -2  499.13   11.52
   2  -2   3 1643.01   36.05
  -2   2  -3 1624.52   35.82
  -2   2  -3 1616.51   35.99
  -2   2  -3 1549.63   36.32
  -2   2  -4  110.21    3.03
   2  -2   4  110.71    3.24
   2  -2   4  111.82    3.36
  -2   2  -4  109.17    3.02
  -2   2  -4  102.49    3.21
  -2   2  -5  566.67   12.96
  -2   2  -5  550.14   13.41
   2  -2   5  576.68   13.55
  -2   2  -5  549.31   12.93
  -2   2  -6  107.16    3.15
   2  -2   6  112.96    3.78
   2  -2   6  115.14    3.69
  -2   2  -6  106.34    3.46
  -2   2  -6  114.29    3.16
   2  -2   7   29.34    1.68
   2  -2   7   31.19    1.75
  -2   2  -7   30.41    1.93
  -2   2  -7   26.43    1.47
  -2   2  -7   31.13    1.32
  -2   2  -8  181.60    4.81
  -2   2  -8  170.86    4.55
   2  -2   8  173.94    5.58
   2  -2   8  175.36    5.16
  -2   2  -8  177.18    6.03
  -2   2  -8  163.50    5.06
  -2   2  -9    1.21    0.48
   2  -2   9    2.13    0.52
  -2   2  -9    0.95    0.28
   2  -2   9    1.01    0.29
  -2   2  -9    1.33    0.35
   2  -2   9    1.06    0.30
  -2   2  -9    1.11    0.33
  -2   2  -9    1.03    0.24
  -2   2  -9    1.98    0.36
   2  -2   9    0.80    0.34
   2  -2  10  250.79    7.86
  -2   2 -10  251.02    6.88
   2  -2  10  253.73    6.89
   2  -2  10  251.62    6.94
  -2   2 -10  249.32    6.59
   2  -2  10  267.15    7.34
   2  -2  10  261.53    7.04
  -2   2 -10  249.05    7.15
  -2   2 -10  253.98    7.20
  -2   2 -10  258.05    8.46
  -2   2 -10  269.65    6.88
   2  -2  11  141.44    5.35
  -2   2 -11  143.29    4.46
   2  -2  11  139.86    4.46
   2  -2  11  145.34    4.53
  -2   2 -11  142.62    4.20
   2  -2  11  141.26    4.80
  -2   2 -11  150.90    5.97
   2  -2  11  151.58    4.64
  -2   2 -11  142.92    4.71
  -2   2 -11  143.85    4.77
  -2   2 -11  151.70    4.44
  -2   2 -12  235.57    6.75
  -2   2 -12  230.28    6.29
   2  -2  12  232.12    6.81
  -2   2 -12  217.38    6.34
  -2   2 -12  218.69    6.26
   2  -2  12  219.43    6.36
  -2   2 -12  225.12    8.00
   2  -2  12  212.91    7.32
   2  -2  12  230.86    6.42
   2  -2  12  237.07    6.58
  -2   2 -12  227.22    6.64
   2  -2  12  241.57    6.48
  -2   2 -13  431.44   11.04
  -2   2 -13  459.21   11.54
   2  -2  13  460.87   11.49
   2  -2  13  477.12   11.35
  -2   2 -13  433.06   11.14
  -2   2 -13  455.25   11.15
   2  -2  13  460.96   11.76
   2  -2  13  435.93   11.17
  -2   2 -13  463.81   11.66
   2  -2  13  438.08   11.26
   2  -2  14   70.30    2.66
  -2   2 -14   76.23    2.93
   2  -2  14   73.24    2.93
  -2   2 -14   71.18    2.54
  -2   2 -14   75.39    2.82
   2  -2  14   75.68    2.83
   2  -2  14   75.80    2.69
   2  -2  15   16.74    1.02
  -2   2 -15   19.04    1.17
   2  -2  15   19.23    1.22
   2  -2  15   18.50    1.14
   2  -2  15   17.94    1.03
  -2   2 -15   18.75    1.10
   2  -2  16   37.54    1.40
   2  -2  16   38.58    1.62
  -2   2 -16   40.25    1.59
   2  -2  16   40.28    1.60
  -2   2 -17   15.45    0.71
   2  -2  17   16.18    0.74
   2  -1 -18    0.24    0.12
   2  -1 -18    0.28    0.17
  -2   1  18    0.36    0.17
  -2   1  17  115.24    3.23
   2  -1 -17  122.93    3.52
  -2   1  17  124.67    3.60
  -2   1  17  120.51    3.44
  -2   1  17  127.00    3.74
   2  -1 -17  123.02    3.52
   2  -1 -17  126.14    3.70
  -2   1  17  114.60    3.58
   2  -1 -17  111.51    3.54
  -2   1  16   22.56    1.20
   2  -1 -16   24.30    1.34
  -2   1  16   23.28    1.32
  -2   1  16   23.51    1.43
  -2   1  16   23.15    1.28
   2  -1 -16   23.59    1.37
  -2   1  16   23.50    1.40
   2  -1 -16   22.79    1.30
   2  -1 -16   24.35    1.42
  -2   1  16   24.16    1.24
  -2   1  15    1.63    0.46
  -2   1  15    1.92    0.46
   2  -1 -15    1.85    0.43
  -2   1  15    1.48    0.38
   2  -1 -15    2.28    0.47
   2  -1 -15    1.83    0.41
   2  -1 -15    1.96    0.46
  -2   1  15    1.89    0.42
   2  -1 -14    0.68    0.30
  -2   1  14    0.65    0.40
  -2   1  14    0.54    0.24
  -2   1  14    0.91    0.37
   2  -1 -14    0.44    0.27
   2  -1 -14    0.95    0.37
   2  -1 -14    0.46    0.27
   2  -1 -14    0.66    0.46
  -2   1  14    0.87    0.33
   2  -1 -14    0.69    0.26
   2  -1 -13   36.80    2.44
  -2   1  13   35.32    2.49
   2  -1 -13   38.74    1.97
   2  -1 -13   38.95    2.84
   2  -1 -13   40.05    2.06
  -2   1  13   40.06    1.94
  -2   1  13   38.34    1.79
   2  -1 -13   35.13    1.75
   2  -1 -13   40.86    2.03
  -2   1  13   37.89    1.77
  -2   1  13   37.94    2.08
   2  -1 -12  175.10    6.30
  -2   1  12  184.83    6.51
   2  -1 -12  185.12    5.52
   2  -1 -12  192.21    7.08
   2  -1 -12  181.06    5.57
  -2   1  12  183.19    5.26
  -2   1  12  193.06    5.47
   2  -1 -12  179.61    5.29
  -2   1  12  183.65    5.70
  -2   1  12  189.13    5.30
   2  -1 -12  192.26    5.60
   2  -1 -12  176.08    5.12
  -2   1  11    1.26    0.32
  -2   1  11    0.83    0.33
   2  -1 -11    1.37    0.36
   2  -1 -11    1.31    0.38
  -2   1  11    1.45    0.34
   2  -1 -11    0.72    0.26
   2  -1 -11    1.57    0.59
   2  -1 -11    1.14    0.30
   2  -1 -11    1.09    0.34
  -2   1  11    0.92    0.40
   2  -1 -11    0.75    0.37
  -2   1  11    2.59    0.45
  -2   1  11    0.65    0.27
  -2   1  10   83.11    3.02
   2  -1 -10   87.17    4.01
  -2   1  10   83.63    2.83
  -2   1  10   85.23    3.09
   2  -1 -10   86.43    3.68
   2  -1 -10   88.06    3.03
  -2   1  10   85.60    3.60
  -2   1  10   78.29    2.94
  -2   1  10   85.09    2.88
   2  -1 -10   84.16    3.58
   2  -1 -10   83.19    2.84
  -2   1   9  730.03   17.45
  -2   1   9  750.90   18.16
   2  -1  -9  754.69   18.44
  -2   1   9  730.52   17.48
   2  -1  -9  773.88   17.36
   2  -1  -9  752.09   18.92
   2  -1  -9  722.33   17.27
  -2   1   9  763.14   18.34
   2  -1  -9  708.96   18.19
  -2   1   9  756.78   17.58
  -2   1   9  750.60   17.28
  -2   1   8    1.78    0.35
  -2   1   8    2.27    0.35
   2  -1  -8    2.35    0.35
  -2   1   8    2.40    0.39
  -2   1   8    2.17    0.46
  -2   1   8    2.13    0.48
   2  -1  -8    2.74    0.53
   2  -1  -8    2.41    0.36
   2  -1  -8    2.61    0.61
   2  -1  -8    3.02    0.55
  -2   1   8    2.22    0.35
   2  -1  -7    5.51    0.48
  -2   1   7    5.02    0.50
   2  -1  -7    6.67    0.73
  -2   1   7    5.63    0.64
  -2   1   7    5.13    0.47
   2  -1  -7    3.88    0.35
  -2   1   7    4.93    0.33
  -2   1   7    4.92    0.32
   2  -1  -7    5.16    0.62
  -2   1   7    5.10    0.66
  -2   1   7    4.51    0.44
  -2   1   7    4.33    0.47
   2  -1  -7    3.79    0.36
   2  -1  -7    4.56    0.45
   2  -1  -6    1.71    0.36
   2  -1  -6    1.55    0.32
  -2   1   6    1.70    0.25
   2  -1  -6    1.56    0.28
  -2   1   6    1.87    0.23
  -2   1   6    1.63    0.33
   2  -1  -6    1.36    0.32
  -2   1   6    1.77    0.38
  -2   1   5  811.33   18.46
   2  -1  -5  820.58   19.00
  -2   1   5  844.03   18.89
   2  -1  -5  811.45   18.86
  -2   1   5  850.46   19.21
   2  -1  -4 1172.89   26.02
  -2   1   4 1147.58   25.90
  -2   1   4 1144.60   26.18
   2  -1  -3  139.30    3.79
  -2   1   3  130.00    3.52
  -2   1   3  140.01    3.69
   2  -1  -2  693.08   15.91
   2  -1  -2  718.76   16.07
  -2   1   2  696.15   15.98
   2  -1  -1  514.59   11.94
   2  -1  -1  513.67   12.12
  -2   1   1  542.36   12.04
  -2   1   0  714.18   15.98
   2  -1   0  708.95   15.91
   2  -1   0  699.84   16.00
  -2   1  -1  243.10    5.90
  -2   1  -1  233.54    5.69
   2  -1   1  239.41    5.79
   2  -1   1  235.00    5.77
  -2   1  -2  464.19   11.01
  -2   1  -2  457.78   10.96
   2  -1   2  469.55   10.90
  -2   1  -3  212.77    5.65
  -2   1  -3  204.95    5.54
   2  -1   3  216.06    5.54
  -2   1  -4    0.99    0.29
  -2   1  -4    1.32    0.32
   2  -1   4    1.21    0.28
  -2   1  -5   17.09    1.11
  -2   1  -5   17.14    1.19
  -2   1  -5   16.00    0.70
   2  -1   5   17.16    0.85
   2  -1   5   18.64    1.15
  -2   1  -6  250.98    7.06
  -2   1  -6  258.02    7.40
   2  -1   6  260.62    7.17
  -2   1  -6  263.05    6.36
   2  -1   7   98.54    3.13
   2  -1   7  105.36    3.37
  -2   1  -7  100.88    3.67
   2  -1   7  100.73    3.80
  -2   1  -7  108.16    3.07
  -2   1  -7  109.48    3.03
   2  -1   8   99.86    3.36
   2  -1   8   96.46    3.75
  -2   1  -8   90.58    3.56
   2  -1   8   99.97    3.12
  -2   1  -8   98.44    2.96
  -2   1  -8   99.55    3.01
   2  -1   9   17.25    1.22
  -2   1  -9   16.00    1.15
   2  -1   9   14.36    1.05
  -2   1  -9   14.93    0.94
   2  -1   9   17.29    1.12
   2  -1   9   13.54    1.29
  -2   1  -9   17.15    1.21
  -2   1  -9   16.05    1.14
  -2   1  -9   15.76    1.30
   2  -1   9   14.80    1.00
  -2   1  -9   16.41    0.97
   2  -1   9   15.49    1.03
   2  -1  10    9.72    0.98
   2  -1  10   10.35    0.87
  -2   1 -10   14.56    0.93
   2  -1  10    9.16    0.82
   2  -1  10   13.13    1.01
   2  -1  10    9.15    0.84
  -2   1 -10    9.92    0.94
  -2   1 -10    9.90    1.31
  -2   1 -10   11.41    0.85
  -2   1 -10   10.95    0.98
  -2   1 -10    9.83    0.97
   2  -1  10   10.44    1.20
  -2   1 -11   17.85    1.10
   2  -1  11   15.68    1.12
   2  -1  11   16.32    1.13
   2  -1  11   17.41    1.24
   2  -1  11   17.91    1.20
  -2   1 -11   17.64    1.31
  -2   1 -11   19.07    1.85
  -2   1 -11   18.12    1.12
   2  -1  11   14.65    1.24
  -2   1 -11   17.32    1.29
  -2   1 -11   16.54    1.29
   2  -1  11   17.10    1.60
  -2   1 -12  806.45   19.07
   2  -1  12  804.21   19.23
   2  -1  12  856.16   19.52
   2  -1  12  767.51   20.51
  -2   1 -12  773.59   21.22
  -2   1 -12  844.85   19.70
  -2   1 -12  820.48   19.80
  -2   1 -12  819.48   19.67
   2  -1  12  845.47   19.38
  -2   1 -12  874.21   19.14
   2  -1  12  764.63   19.67
   2  -1  12  782.88   19.16
  -2   1 -13    2.46    0.55
  -2   1 -13    2.63    0.53
  -2   1 -13    2.94    0.55
   2  -1  13    2.70    0.48
   2  -1  13    2.40    0.49
   2  -1  13    2.07    0.55
  -2   1 -13    2.61    0.43
  -2   1 -14    0.29    0.26
  -2   1 -14    0.74    0.30
   2  -1  14    0.25    0.21
   2  -1  14    0.08    0.21
  -2   1 -14    0.17    0.16
   2  -1  14    0.24    0.27
  -2   1 -15    0.29    0.23
  -2   1 -15    0.16    0.23
  -2   1 -15    0.48    0.24
   2  -1  15    0.31    0.22
   2  -1  15    0.12    0.24
  -2   1 -16   33.84    1.42
   2  -1  16   34.46    1.43
   2  -1  16   37.03    1.41
   2  -1  16   32.09    1.44
   2  -1  17   84.54    2.24
  -2   1 -17   79.21    2.21
   2   0 -18    8.78    0.63
   2   0 -18   10.47    0.63
  -2   0  18   10.98    0.67
  -2   0  17   78.49    2.40
   2   0 -17   90.14    2.80
  -2   0  17   91.14    2.82
  -2   0  17   88.39    2.69
  -2   0  17   79.70    2.47
   2   0 -17   73.32    2.66
   2   0 -17   87.53    2.85
  -2   0  17   77.79    2.76
  -2   0  17   86.97    2.86
  -2   0  16   32.74    1.47
   2   0 -16   32.17    1.63
  -2   0  16   33.76    1.63
  -2   0  16   28.72    1.62
  -2   0  16   31.68    1.48
  -2   0  16   33.40    1.57
   2   0 -16   32.34    1.67
   2   0 -16   30.65    1.56
   2   0 -16   30.44    1.62
   2   0 -15    5.83    0.73
  -2   0  15    5.50    0.74
  -2   0  15    6.32    0.67
  -2   0  15    7.52    0.79
   2   0 -15    5.61    0.60
   2   0 -15    6.80    0.79
   2   0 -15    5.20    0.67
   2   0 -15    5.83    0.74
   2   0 -14  170.57    5.00
   2   0 -14  181.49    5.48
  -2   0  14  187.02    5.35
   2   0 -14  175.72    5.44
  -2   0  14  172.81    5.46
  -2   0  14  166.28    5.00
  -2   0  14  174.38    5.15
  -2   0  14  168.63    6.32
   2   0 -14  177.28    5.33
   2   0 -14  176.94    6.84
   2   0 -14  163.34    5.35
   2   0 -13   26.73    1.47
   2   0 -13   27.59    1.68
  -2   0  13   29.68    1.62
   2   0 -13   28.84    1.70
  -2   0  13   28.81    1.72
   2   0 -13   26.56    1.58
   2   0 -13   30.45    2.46
   2   0 -13   27.63    1.67
  -2   0  13   27.15    1.50
  -2   0  13   29.90    1.76
  -2   0  13   28.58    1.55
  -2   0  13   27.61    2.13
  -2   0  13   23.52    1.67
   2   0 -13   25.17    1.39
  -2   0  12   18.57    1.42
  -2   0  12   20.58    1.76
   2   0 -12   19.00    1.21
   2   0 -12   19.70    1.36
  -2   0  12   23.06    1.36
   2   0 -12   23.80    1.78
  -2   0  12   21.59    1.30
  -2   0  12   21.22    1.42
  -2   0  12   22.68    1.32
   2   0 -12   20.23    1.32
   2   0 -12   21.58    2.03
   2   0 -12   20.29    1.38
   2   0 -12   19.01    1.19
  -2   0  12   21.89    1.44
   2   0 -12   20.80    1.39
   2   0 -11   23.88    1.45
   2   0 -11   23.01    1.30
   2   0 -11   23.48    1.30
   2   0 -11   23.09    1.39
   2   0 -11   23.06    1.41
   2   0 -11   26.83    2.18
  -2   0  11   25.81    1.37
  -2   0  11   25.87    1.50
   2   0 -11   26.44    1.50
   2   0 -11   23.73    1.71
  -2   0  11   23.79    1.55
  -2   0  11   23.43    1.81
  -2   0  11   25.84    1.38
  -2   0  11   23.61    1.44
  -2   0  10    0.37    0.24
  -2   0  10    0.32    0.24
  -2   0  10    0.32    0.26
   2   0 -10    0.28    0.20
   2   0 -10    1.31    0.48
   2   0 -10    0.58    0.30
  -2   0  10    0.33    0.23
  -2   0  10    0.23    0.22
   2   0 -10    0.12    0.17
   2   0 -10    0.30    0.17
  -2   0   9    2.91    0.44
  -2   0   9    2.14    0.47
  -2   0   9    2.65    0.53
   2   0  -9    2.29    0.47
   2   0  -9    2.51    0.38
   2   0  -9    2.55    0.56
  -2   0   9    2.98    0.47
  -2   0   9    1.62    0.36
  -2   0   8  212.84    5.57
  -2   0   8  214.58    5.68
   2   0  -8  204.58    5.88
  -2   0   8  216.60    6.08
   2   0  -8  195.24    5.38
  -2   0   8  209.88    5.53
   2   0  -7  295.94    7.02
  -2   0   7  322.27    7.59
   2   0  -7  320.67    7.78
  -2   0   7  342.95    8.07
  -2   0   7  303.30    7.42
   2   0  -7  281.75    7.16
   2   0  -7  279.99    7.17
   2   0  -6    6.24    0.55
  -2   0   6    6.94    0.65
   2   0  -6    4.97    0.47
   2   0  -6    4.91    0.46
   2   0  -5    1.28    0.24
  -2   0   5    1.36    0.30
   2   0  -5    1.26    0.26
   2   0  -5    1.14    0.26
   2   0  -5    1.30    0.30
  -2   0   4  236.78    5.78
   2   0  -4  211.46    5.31
  -2   0   4  234.28    5.49
   2   0  -4  209.64    5.67
   2   0  -4  226.10    5.72
  -2   0   3    4.46    0.37
  -2   0   3    4.75    0.45
   2   0  -3    4.79    0.48
   2   0  -3    5.90    0.46
  -2   0   2  394.47    9.01
   2   0  -2  375.79    9.03
   2   0  -2  386.99    8.92
  -2   0   1  345.73    7.93
   2   0  -1  325.60    8.17
   2   0  -1  329.01    7.60
   2   0  -1  333.34    7.78
  -2   0   0   29.17    1.20
  -2   0   0   29.63    1.02
   2   0   0   28.61    1.29
   2   0   0   28.87    1.15
   2   0   0   29.30    0.87
   2   0   0   27.64    0.99
  -2   0  -1    0.71    0.18
   2   0   1    0.83    0.15
  -2   0  -2  325.88    7.87
   2   0   2  328.79    7.92
   2   0   2  325.96    7.46
  -2   0  -3 1171.28   25.46
  -2   0  -3 1058.88   25.51
   2   0   3 1122.16   25.21
   2   0   3 1130.21   25.22
   2   0   3 1107.40   24.82
  -2   0  -4  150.33    4.44
  -2   0  -4  134.45    4.39
   2   0   4  148.09    3.97
   2   0   4  144.97    3.96
   2   0   5  590.93   13.79
   2   0   5  555.73   12.99
   2   0   5  566.83   12.99
  -2   0  -5  603.53   13.95
  -2   0  -5  565.55   13.85
   2   0   5  544.17   12.73
   2   0   6  297.52    7.93
  -2   0  -6  274.62    7.99
  -2   0  -6  298.36    8.17
  -2   0  -6  291.28    6.95
   2   0   6  288.10    7.31
   2   0   6  278.48    7.28
   2   0   7  122.68    3.80
   2   0   7  120.89    3.73
   2   0   7  125.16    4.34
   2   0   7  126.49    3.56
  -2   0  -7  130.82    4.63
  -2   0  -7  115.38    4.36
  -2   0  -7  126.22    3.45
   2   0   8  336.76    8.84
   2   0   8  334.00    8.65
  -2   0  -8  355.16    9.98
  -2   0  -8  331.25    9.59
   2   0   8  340.33    9.51
   2   0   8  346.34    8.50
  -2   0  -8  346.85    8.36
  -2   0  -9  114.29    3.87
  -2   0  -9  117.02    3.82
   2   0   9  113.23    3.90
   2   0   9  113.46    3.67
   2   0   9  115.37    4.50
   2   0   9  116.86    3.61
  -2   0  -9  121.04    3.62
   2   0   9  116.72    3.85
  -2   0  -9  107.96    4.41
  -2   0  -9  121.52    4.89
   2   0   9  108.80    3.70
   2   0   9  122.36    3.74
   2   0   9  122.37    3.85
  -2   0  -9  123.80    3.52
   2   0  10    1.00    0.40
   2   0  10    0.79    0.26
  -2   0 -10    0.64    0.28
  -2   0 -10    0.70    0.31
   2   0  10    0.83    0.36
  -2   0 -10    1.89    0.35
   2   0  10    0.52    0.27
   2   0  10    0.66    0.28
   2   0  10    0.73    0.33
  -2   0 -10    0.61    0.24
  -2   0 -10    0.67    0.39
   2   0  11   13.63    1.14
   2   0  11   13.85    1.06
   2   0  11   15.18    1.16
   2   0  11   13.59    1.09
  -2   0 -11   13.87    1.17
  -2   0 -11   14.26    1.14
  -2   0 -11   14.45    0.95
   2   0  11   14.15    1.20
   2   0  11   10.72    1.31
  -2   0 -11   14.20    1.01
   2   0  11   13.24    0.99
   2   0  12   33.77    1.87
  -2   0 -12   33.36    1.86
   2   0  12   33.80    1.71
   2   0  12   39.70    1.96
   2   0  12   29.74    1.67
   2   0  12   36.50    1.97
  -2   0 -12   31.19    1.49
  -2   0 -12   36.11    1.96
  -2   0 -12   35.76    1.87
   2   0  12   29.64    2.18
  -2   0 -12   33.78    1.64
  -2   0 -13  188.89    5.25
   2   0  13  208.41    6.04
   2   0  13  197.35    5.60
   2   0  13  201.77    5.87
  -2   0 -13  204.39    5.95
   2   0  13  195.02    5.88
  -2   0 -13  209.54    5.92
  -2   0 -13  206.00    6.03
  -2   0 -13  191.29    5.46
   2   0  14  167.23    5.15
   2   0  14  173.63    5.14
  -2   0 -14  178.53    5.22
  -2   0 -14  183.30    5.31
  -2   0 -14  177.98    5.18
   2   0  14  176.30    5.27
   2   0  15   30.78    1.49
   2   0  15   30.30    1.45
  -2   0 -15   30.83    1.46
  -2   0 -15   33.93    1.53
   2   0  15   30.07    1.49
  -2   0 -16   40.05    1.45
   2   0  16   36.73    1.41
  -2   0 -16   41.54    1.49
   2   0  16   36.29    1.45
  -2  -1  18   58.06    1.83
   2   1 -18   52.78    1.83
  -2  -1  18   57.82    1.85
  -2  -1  17    1.19    0.32
  -2  -1  17    0.97    0.27
  -2  -1  17    1.15    0.30
   2   1 -17    0.82    0.27
   2   1 -17    1.11    0.29
  -2  -1  16    8.79    0.78
  -2  -1  16    8.05    0.79
  -2  -1  16    6.87    0.75
   2   1 -16    7.58    0.76
   2   1 -16    8.31    0.80
   2   1 -16    8.11    0.79
  -2  -1  15  104.66    3.49
  -2  -1  15  103.94    3.61
  -2  -1  15   98.50    3.28
  -2  -1  15  100.75    3.22
  -2  -1  15   98.47    3.60
   2   1 -15   98.52    3.46
   2   1 -15   97.72    3.53
   2   1 -15  100.28    3.59
   2   1 -15  104.01    3.66
   2   1 -15  102.69    3.33
  -2  -1  14   31.75    1.69
  -2  -1  14   31.12    1.76
  -2  -1  14   31.44    1.62
  -2  -1  14   33.43    1.59
   2   1 -14   28.59    1.58
   2   1 -14   32.25    1.84
  -2  -1  14   30.72    1.79
   2   1 -14   28.66    1.74
  -2  -1  14   28.71    2.21
  -2  -1  14   28.89    1.91
   2   1 -14   32.45    2.57
   2   1 -14   28.44    1.70
   2   1 -14   31.45    1.72
  -2  -1  13   95.70    3.31
  -2  -1  13   93.46    3.48
   2   1 -13   92.20    3.48
  -2  -1  13   87.79    3.35
  -2  -1  13   89.74    3.22
  -2  -1  13   89.91    3.09
   2   1 -13   89.02    3.32
   2   1 -13   93.47    4.59
   2   1 -13   86.83    3.34
   2   1 -13   90.30    3.23
   2   1 -13   92.60    3.50
  -2  -1  13   92.63    4.17
  -2  -1  13   83.71    3.62
   2   1 -12   61.75    2.48
   2   1 -12   59.56    2.63
  -2  -1  12   65.09    2.40
   2   1 -12   64.00    2.69
  -2  -1  12   61.94    2.64
  -2  -1  12   62.68    2.60
   2   1 -12   56.87    2.47
   2   1 -12   61.07    3.54
   2   1 -12   59.80    2.56
   2   1 -12   61.32    2.28
  -2  -1  12   63.65    3.25
  -2  -1  12   58.93    2.84
   2   1 -11    7.72    0.68
   2   1 -11    7.30    0.74
   2   1 -11    6.80    0.66
   2   1 -11    8.00    0.79
   2   1 -11    7.93    1.18
   2   1 -11    7.16    0.76
  -2  -1  11    8.26    0.83
   2   1 -11    7.99    0.82
  -2  -1  11    6.83    0.66
  -2  -1  11    6.85    0.76
   2   1 -11    7.20    0.88
  -2  -1  11    6.81    0.85
  -2  -1  11    6.77    0.96
  -2  -1  10   38.92    2.24
  -2  -1  10   40.03    2.04
  -2  -1  10   38.66    1.77
   2   1 -10   39.52    1.86
  -2  -1  10   39.81    1.85
   2   1 -10   41.62    2.61
   2   1 -10   36.24    1.62
   2   1 -10   39.45    1.77
   2   1 -10   36.54    1.95
  -2  -1  10   39.09    1.98
  -2  -1   9   84.34    2.80
   2   1  -9   79.98    2.71
   2   1  -9   85.94    3.79
  -2  -1   9   83.34    3.36
  -2  -1   9   87.17    3.16
   2   1  -9   81.88    3.01
  -2  -1   9   86.73    3.15
  -2  -1   9   88.24    2.93
   2   1  -9   82.88    2.90
  -2  -1   8  595.99   14.05
   2   1  -8  589.58   14.03
   2   1  -8  564.75   13.91
   2   1  -8  624.24   15.45
  -2  -1   8  626.79   14.55
  -2  -1   8  614.51   14.92
   2   1  -8  598.17   14.30
  -2  -1   8  629.28   14.63
   2   1  -8  619.98   14.25
   2   1  -7  112.47    3.34
   2   1  -7  114.54    4.08
   2   1  -7  107.77    3.37
  -2  -1   7  115.12    3.57
  -2  -1   7  117.42    3.76
   2   1  -7  115.41    3.17
  -2  -1   7  121.95    3.66
   2   1  -7  108.01    3.28
   2   1  -6  307.06    8.41
   2   1  -6  302.70    7.89
   2   1  -6  319.08    8.25
   2   1  -6  301.49    7.88
   2   1  -6  319.99    7.64
  -2  -1   6  329.58    8.00
   2   1  -6  304.38    7.47
  -2  -1   6  337.25    8.15
   2   1  -5  258.93    6.94
   2   1  -5  269.42    7.02
   2   1  -5  267.49    6.97
  -2  -1   5  283.40    6.91
   2   1  -5  261.40    6.23
  -2  -1   5  282.82    7.02
   2   1  -5  278.50    6.70
   2   1  -4    1.65    0.30
  -2  -1   4    1.26    0.18
  -2  -1   4    0.75    0.22
   2   1  -4    1.09    0.29
   2   1  -4    1.18    0.30
   2   1  -3   96.22    3.15
  -2  -1   3  103.76    3.04
  -2  -1   3  100.02    2.68
   2   1  -3   97.24    2.80
   2   1  -3   96.73    3.15
  -2  -1   2  181.09    4.81
  -2  -1   2  183.72    4.57
   2   1  -2  172.16    4.66
  -2  -1   1  150.96    3.91
  -2  -1   1  140.14    3.35
   2   1  -1  139.77    4.18
   2   1  -1  142.74    4.18
   2   1  -1  146.80    3.88
  -2  -1   0 1655.71   35.24
  -2  -1   0 1623.74   35.69
   2   1   0 1525.15   35.89
   2   1   0 1606.91   35.90
   2   1   0 1522.14   35.57
   2   1   1  209.67    5.66
   2   1   1  207.73    5.65
  -2  -1  -1  208.75    5.28
  -2  -1  -2   74.09    2.39
   2   1   2   66.79    2.21
   2   1   2   73.03    2.51
   2   1   2   72.05    2.50
  -2  -1  -3  197.17    5.43
   2   1   3  190.46    5.00
   2   1   3  187.56    5.42
   2   1   3  197.47    5.36
   2   1   3  199.42    5.35
   2   1   4    4.45    0.52
  -2  -1  -4    2.95    0.51
   2   1   4    3.07    0.45
   2   1   4    3.84    0.40
   2   1   4    3.02    0.45
   2   1   4    3.60    0.53
   2   1   5  156.55    4.93
  -2  -1  -5  172.06    5.12
   2   1   5  145.94    4.20
   2   1   5  161.38    4.48
  -2  -1  -5  157.77    3.97
   2   1   5  149.12    4.04
   2   1   5  159.05    4.37
  -2  -1  -6   56.86    2.65
  -2  -1  -6   53.63    1.75
   2   1   6   54.07    2.13
   2   1   6   51.07    1.99
   2   1   6   53.58    2.51
  -2  -1  -7   88.69    3.65
  -2  -1  -7   79.81    3.59
   2   1   7   82.14    3.43
   2   1   7   81.75    2.92
  -2  -1  -7   78.49    2.44
   2   1   7   82.28    2.82
   2   1   8   11.74    0.97
   2   1   8   12.61    0.94
   2   1   8   12.01    0.94
  -2  -1  -8   12.09    0.94
  -2  -1  -8   12.67    0.97
   2   1   8   12.25    0.97
   2   1   8   12.35    1.24
   2   1   8   10.34    0.90
  -2  -1  -8   12.06    0.75
   2   1   8   10.62    0.79
  -2  -1  -8   11.02    1.28
  -2  -1  -8   13.14    1.37
   2   1   9  268.60    7.41
   2   1   9  261.49    8.31
  -2  -1  -9  256.51    8.55
  -2  -1  -9  289.83    8.88
   2   1   9  259.82    7.46
   2   1   9  268.41    7.11
   2   1   9  281.55    7.37
   2   1   9  277.38    7.47
  -2  -1  -9  288.82    7.51
  -2  -1  -9  280.30    7.51
   2   1   9  298.14    7.67
  -2  -1  -9  272.20    6.92
   2   1  10   18.83    1.34
  -2  -1 -10   21.88    1.12
   2   1  10   18.71    1.33
   2   1  10   19.24    1.36
   2   1  10   18.27    1.67
  -2  -1 -10   21.78    1.29
   2   1  10   18.62    1.30
   2   1  10   20.43    1.29
  -2  -1 -10   22.64    1.40
  -2  -1 -10   21.56    1.40
  -2  -1 -10   17.39    1.71
  -2  -1 -10   19.97    1.87
   2   1  11  118.88    4.08
   2   1  11  108.74    3.92
   2   1  11  118.12    4.09
   2   1  11  103.51    4.52
  -2  -1 -11  121.39    4.00
  -2  -1 -11  122.35    4.07
   2   1  11  116.31    3.79
   2   1  11  113.77    3.92
  -2  -1 -11  108.34    4.70
  -2  -1 -11  112.82    5.06
  -2  -1 -11  116.23    3.75
   2   1  12   79.72    3.11
  -2  -1 -12   75.91    3.94
   2   1  12   71.35    2.91
   2   1  12   74.74    2.76
   2   1  12   73.94    2.91
  -2  -1 -12   72.98    2.74
  -2  -1 -12   82.77    3.11
  -2  -1 -12   77.25    2.96
   2   1  12   81.06    3.12
   2   1  13   39.14    1.95
   2   1  13   38.65    1.87
  -2  -1 -13   38.62    1.73
  -2  -1 -13   43.03    1.95
   2   1  13   36.07    1.67
  -2  -1 -13   42.93    2.01
   2   1  13   38.04    1.95
   2   1  14  226.54    6.26
   2   1  14  211.73    6.01
  -2  -1 -14  234.61    6.19
  -2  -1 -14  237.62    6.17
   2   1  14  215.93    6.12
  -2  -1 -15    5.62    0.54
  -2  -1 -15    5.64    0.52
  -2  -1 -15    5.66    0.56
   2   1  15    4.66    0.53
   2   1  16   47.06    1.57
   2   1  16   46.74    1.50
  -2  -1 -16   42.83    1.45
  -2  -1 -16   48.09    1.54
   2   2 -18    3.45    0.36
  -2  -2  18    3.59    0.37
  -2  -2  17    0.62    0.21
  -2  -2  17    0.46    0.22
  -2  -2  17    0.48    0.22
   2   2 -17    0.51    0.15
   2   2 -17    0.68    0.25
  -2  -2  16    0.60    0.24
  -2  -2  16    1.19    0.35
  -2  -2  16    1.10    0.30
   2   2 -16    0.93    0.25
   2   2 -16    1.11    0.35
  -2  -2  15    1.45    0.35
  -2  -2  15    1.02    0.32
  -2  -2  15    1.03    0.31
  -2  -2  15    0.91    0.36
   2   2 -15    0.92    0.32
   2   2 -15    1.32    0.36
   2   2 -15    1.37    0.41
   2   2 -14  272.80    7.98
   2   2 -14  280.58    7.72
  -2  -2  14  285.42    7.73
  -2  -2  14  294.48    7.73
   2   2 -14  269.50    7.30
  -2  -2  14  294.58    7.98
   2   2 -14  290.00    9.49
   2   2 -14  285.96    7.76
   2   2 -14  282.93    7.80
   2   2 -14  280.72    7.89
  -2  -2  14  275.53    8.37
  -2  -2  14  293.69    8.97
   2   2 -13    9.81    0.93
  -2  -2  13    9.24    0.86
  -2  -2  13    8.70    0.86
   2   2 -13    8.89    0.80
   2   2 -13    9.77    1.39
   2   2 -13    9.02    0.90
   2   2 -13   10.94    0.98
  -2  -2  13   10.69    1.30
  -2  -2  13    8.65    1.10
   2   2 -13    9.26    0.95
  -2  -2  13   10.51    1.00
   2   2 -12    4.02    0.92
   2   2 -12    4.58    0.58
  -2  -2  12    4.10    0.80
  -2  -2  12    4.35    0.60
   2   2 -12    6.02    0.76
   2   2 -12    4.82    0.67
   2   2 -12    5.44    0.69
  -2  -2  12    4.90    0.69
   2   2 -12    4.78    0.66
  -2  -2  12    5.27    0.82
   2   2 -11   49.62    2.21
   2   2 -11   52.58    2.39
  -2  -2  11   50.74    2.13
   2   2 -11   48.56    2.28
   2   2 -11   49.00    2.16
   2   2 -11   52.98    3.11
   2   2 -11   46.34    2.11
  -2  -2  11   50.62    2.27
   2   2 -11   51.28    2.06
  -2  -2  11   53.13    2.83
  -2  -2  11   52.38    2.61
   2   2 -10  149.15    4.67
  -2  -2  10  149.75    4.37
   2   2 -10  147.53    5.64
   2   2 -10  141.00    4.39
   2   2 -10  153.11    4.38
  -2  -2  10  157.08    5.32
  -2  -2  10  156.76    5.08
   2   2 -10  150.15    4.56
   2   2 -10  147.55    4.68
  -2  -2   9  210.56    5.62
   2   2  -9  223.65    7.02
  -2  -2   9  218.65    6.59
  -2  -2   9  217.63    6.34
   2   2  -9  197.33    5.55
   2   2  -9  220.29    5.99
   2   2  -8    2.03    0.40
   2   2  -8    2.23    0.43
   2   2  -8    2.26    0.35
   2   2  -8    2.20    0.34
   2   2  -8    2.40    0.57
  -2  -2   8    1.67    0.30
  -2  -2   8    1.62    0.40
  -2  -2   8    2.04    0.40
  -2  -2   8    1.90    0.45
   2   2  -7   20.11    1.09
  -2  -2   7   19.77    1.31
  -2  -2   7   19.33    1.16
   2   2  -7   19.03    1.42
   2   2  -7   18.69    1.00
   2   2  -7   18.14    1.23
   2   2  -7   20.47    1.12
   2   2  -6   23.20    1.21
  -2  -2   6   23.78    1.25
  -2  -2   6   24.43    1.39
   2   2  -6   24.79    1.48
   2   2  -6   21.76    1.12
   2   2  -6   21.27    1.36
   2   2  -5  244.13    6.33
  -2  -2   5  254.34    6.40
  -2  -2   5  242.75    6.53
   2   2  -5  239.96    6.52
   2   2  -5  227.79    6.06
   2   2  -5  240.15    6.73
   2   2  -4  453.27   11.32
   2   2  -4  445.39   11.26
  -2  -2   4  436.95   10.15
   2   2  -4  435.12   10.77
   2   2  -4  440.90   10.84
   2   2  -3   44.19    2.08
   2   2  -3   43.41    2.05
  -2  -2   3   42.06    1.81
  -2  -2   3   44.92    1.52
   2   2  -3   47.22    1.85
   2   2  -3   44.44    1.62
  -2  -2   2   45.56    1.65
   2   2  -2   42.32    1.60
   2   2  -2   43.97    1.80
   2   2  -1  123.12    3.95
  -2  -2   1  120.46    3.51
  -2  -2   1  113.57    2.97
   2   2  -1  118.77    3.33
   2   2  -1  118.54    3.92
   2   2   0   47.97    2.15
  -2  -2   0   43.29    1.55
   2   2   0   44.11    1.66
   2   2   0   44.39    1.80
   2   2   1  494.13   12.43
   2   2   1  502.53   12.41
   2   2   1  494.90   11.78
  -2  -2  -1  498.94   11.75
   2   2   1  487.43   11.89
   2   2   2  232.57    6.37
   2   2   2  214.90    5.86
   2   2   2  216.57    5.74
  -2  -2  -2  224.47    6.00
   2   2   3   70.76    2.72
   2   2   3   61.31    2.30
   2   2   3   68.30    2.40
  -2  -2  -3   67.59    2.61
   2   2   4  153.59    4.82
   2   2   4  151.08    4.40
   2   2   4  162.33    4.63
  -2  -2  -4  169.20    5.06
   2   2   5  181.30    5.33
   2   2   5  179.23    4.91
   2   2   5  181.98    4.86
  -2  -2  -5  173.22    4.54
   2   2   6   22.76    1.39
   2   2   6   21.42    1.18
   2   2   6   21.65    1.59
   2   2   7   22.14    1.37
  -2  -2  -7   27.02    1.94
   2   2   7   21.43    1.66
   2   2   7   21.40    1.25
   2   2   7   23.17    1.44
   2   2   7   23.15    1.39
   2   2   8  144.66    4.65
  -2  -2  -8  157.34    5.72
  -2  -2  -8  135.37    5.63
   2   2   8  148.82    4.48
   2   2   8  143.42    4.52
   2   2   8  154.04    4.77
   2   2   8  142.52    4.64
   2   2   8  149.08    4.52
   2   2   8  147.86    4.40
   2   2   9  127.76    4.04
   2   2   9  126.82    4.14
   2   2   9  121.13    4.24
   2   2   9  130.26    4.16
   2   2   9  125.14    4.27
  -2  -2  -9  128.68    4.12
  -2  -2  -9  124.05    4.02
  -2  -2  -9  127.89    5.26
  -2  -2  -9  126.28    5.31
   2   2  10   12.99    1.07
   2   2  10   12.14    0.98
   2   2  10   12.99    1.14
   2   2  10   12.73    1.08
   2   2  10   12.16    1.10
  -2  -2 -10   14.01    1.09
  -2  -2 -10   12.16    1.03
  -2  -2 -10   14.60    1.61
  -2  -2 -10   10.87    1.44
   2   2  11    8.06    0.84
   2   2  11    8.88    0.81
   2   2  11    7.45    0.89
   2   2  11    8.93    0.94
  -2  -2 -11    9.50    0.89
  -2  -2 -11    9.91    0.91
   2   2  11    8.71    0.89
  -2  -2 -11    8.43    1.26
  -2  -2 -11    7.75    1.21
  -2  -2 -11    8.00    0.80
   2   2  12  119.90    4.22
   2   2  12  127.61    4.14
  -2  -2 -12  138.34    4.19
  -2  -2 -12  127.94    4.04
   2   2  12  124.06    4.07
  -2  -2 -12  127.15    3.99
   2   2  12  123.92    4.03
  -2  -2 -12  138.15    4.35
  -2  -2 -13    1.54    0.38
  -2  -2 -13    1.12    0.30
   2   2  13    1.42    0.40
  -2  -2 -13    1.26    0.31
  -2  -2 -13    1.18    0.32
   2   2  13    1.47    0.36
   2   2  14   87.82    2.81
  -2  -2 -14  104.66    3.09
   2   2  14  109.30    3.25
  -2  -2 -14   92.93    2.92
   2   2  14   93.05    3.14
  -2  -2 -14  109.06    3.25
   2   2  15   16.39    0.77
  -2  -2 -15   17.99    0.85
  -2  -2 -15   18.64    0.91
   2   2  15   15.99    0.88
   2   2  15   17.41    0.88
   2   3 -18   41.79    1.42
  -2  -3  18   46.49    1.43
  -2  -3  17   10.92    0.58
  -2  -3  17   14.19    0.81
   2   3 -17   14.77    0.89
   2   3 -17   11.92    0.63
  -2  -3  17   12.30    0.81
  -2  -3  16   64.84    2.28
   2   3 -16   64.99    2.24
  -2  -3  16   67.20    2.19
  -2  -3  16   65.72    2.46
  -2  -3  15    0.46    0.24
  -2  -3  15    0.29    0.19
   2   3 -15    0.37    0.22
  -2  -3  15    0.62    0.29
   2   3 -14   35.54    1.57
  -2  -3  14   34.26    1.84
   2   3 -14   33.58    1.78
  -2  -3  14   35.27    1.66
   2   3 -13    2.60    0.57
   2   3 -13    2.51    0.51
  -2  -3  13    2.82    0.46
   2   3 -13    2.94    0.48
  -2  -3  13    2.02    0.61
   2   3 -13    2.69    0.73
   2   3 -13    3.27    0.53
   2   3 -13    2.34    0.46
  -2  -3  13    3.16    0.68
  -2  -3  13    2.41    0.52
   2   3 -13    2.50    0.52
   2   3 -12   10.74    0.91
  -2  -3  12   12.43    0.95
   2   3 -12   10.70    0.90
   2   3 -12   10.26    0.99
   2   3 -12   10.76    1.40
   2   3 -12    9.65    0.92
   2   3 -12    9.99    0.90
  -2  -3  12   11.11    1.03
   2   3 -12   10.48    0.99
   2   3 -12    9.90    1.02
  -2  -3  12   10.09    1.25
  -2  -3  12   10.88    1.24
   2   3 -11   61.84    2.62
   2   3 -11   57.95    2.38
   2   3 -11   57.17    2.34
   2   3 -11   54.47    2.37
   2   3 -11   63.87    3.40
   2   3 -11   60.62    2.69
   2   3 -11   56.49    2.49
  -2  -3  11   63.21    3.14
  -2  -3  11   58.98    2.99
   2   3 -10   77.72    2.98
   2   3 -10   73.67    2.77
   2   3 -10   76.27    2.74
   2   3 -10   70.57    2.71
   2   3 -10   77.28    3.69
   2   3 -10   75.32    3.02
  -2  -3  10   74.91    3.39
  -2  -3  10   76.86    3.37
   2   3  -9   50.33    2.21
   2   3  -9   47.28    2.05
   2   3  -9   50.30    2.04
   2   3  -9   52.00    2.76
   2   3  -9   49.77    2.24
   2   3  -9   44.48    2.07
  -2  -3   9   54.44    2.64
   2   3  -8   63.13    2.29
  -2  -3   8   74.48    3.06
   2   3  -8   73.98    2.68
   2   3  -8   65.30    2.89
   2   3  -8   74.92    3.23
   2   3  -8   71.01    2.60
   2   3  -7   70.05    2.89
   2   3  -7   61.90    2.25
   2   3  -7   62.83    2.88
   2   3  -7   69.04    2.49
   2   3  -7   62.81    2.23
  -2  -3   7   71.14    2.85
  -2  -3   7   64.06    2.47
   2   3  -7   69.39    2.60
   2   3  -6  246.38    6.77
   2   3  -6  235.57    6.30
   2   3  -6  227.97    6.18
   2   3  -6  244.03    7.26
   2   3  -6  243.50    6.41
  -2  -3   6  255.77    6.67
  -2  -3   6  258.45    6.92
   2   3  -6  249.24    6.72
   2   3  -5   51.20    2.04
   2   3  -5   51.08    1.97
   2   3  -5   50.91    1.97
   2   3  -5   50.37    2.54
   2   3  -5   48.05    1.84
  -2  -3   5   55.46    2.29
  -2  -3   5   57.85    2.26
   2   3  -5   54.96    2.27
   2   3  -4  148.17    4.02
   2   3  -4  145.95    4.18
   2   3  -4  153.29    5.13
   2   3  -4  140.24    4.08
   2   3  -4  148.00    4.23
  -2  -3   4  158.11    4.62
   2   3  -4  157.77    4.65
   2   3  -3    0.99    0.24
   2   3  -3    1.10    0.42
   2   3  -3    1.03    0.26
   2   3  -3    1.10    0.30
   2   3  -3    0.89    0.28
  -2  -3   3    1.11    0.23
   2   3  -2   47.04    1.76
  -2  -3   2   44.90    1.82
   2   3  -2   46.52    2.08
   2   3  -1  547.61   13.20
   2   3  -1  597.47   14.46
  -2  -3   1  546.16   12.88
  -2  -3   1  578.21   13.53
   2   3  -1  567.89   13.30
   2   3   0  173.66    5.09
   2   3   0  164.72    4.42
   2   3   0  172.04    4.68
   2   3   0  168.33    4.71
   2   3   0  180.04    5.65
  -2  -3   0  164.57    4.58
   2   3   0  173.95    4.73
   2   3   1   60.51    2.47
   2   3   1   60.01    2.08
   2   3   1   61.67    2.27
   2   3   1   68.93    2.99
  -2  -3  -1   61.82    2.31
   2   3   1   59.97    2.20
   2   3   2   78.50    2.92
   2   3   2   78.22    2.65
   2   3   2   77.59    2.78
   2   3   2   86.88    3.46
  -2  -3  -2   80.68    2.94
   2   3   2   80.56    2.66
   2   3   3   10.35    0.87
   2   3   3    8.15    1.00
   2   3   3   11.00    0.91
  -2  -3  -3   12.94    1.08
   2   3   3   10.18    0.77
   2   3   4   12.27    1.01
   2   3   4   11.33    0.83
   2   3   4   14.80    1.28
  -2  -3  -4   14.19    1.22
   2   3   4   13.58    1.01
   2   3   5  375.99   10.32
   2   3   5  364.14    9.72
   2   3   5  408.59   10.19
  -2  -3  -5  427.19   10.89
  -2  -3  -6    5.52    0.89
   2   3   6    2.66    0.51
   2   3   6    4.21    0.61
   2   3   6    3.62    0.56
   2   3   6    5.39    0.73
   2   3   6    3.48    0.55
  -2  -3  -7    2.57    0.67
   2   3   7    2.50    0.52
   2   3   7    2.21    0.48
   2   3   7    3.48    0.57
   2   3   7    2.27    0.44
   2   3   7    1.98    0.42
  -2  -3  -8   13.79    1.56
  -2  -3  -8   12.92    1.65
   2   3   8   15.12    1.14
   2   3   8   14.66    1.07
   2   3   8   13.09    1.05
   2   3   8   15.63    1.08
   2   3   8   15.50    1.23
  -2  -3  -9    6.91    1.19
  -2  -3  -9    6.38    1.08
   2   3   9    5.16    0.68
   2   3   9    5.42    0.63
   2   3   9    5.81    0.69
   2   3   9    5.46    0.66
   2   3   9    5.80    0.79
  -2  -3 -10    0.32    0.36
  -2  -3 -10    0.60    0.40
   2   3  10    0.38    0.26
  -2  -3 -10    0.56    0.28
   2   3  10    0.46    0.25
   2   3  10    0.05    0.24
  -2  -3 -11   86.71    3.08
   2   3  11   80.63    3.21
  -2  -3 -11   91.52    3.14
   2   3  11   90.23    3.29
  -2  -3 -12   12.41    1.00
  -2  -3 -12   11.57    0.89
   2   3  12   10.41    0.93
   2   3  12   12.94    1.05
   2   3  12   10.73    0.92
  -2  -3 -12   11.59    0.89
  -2  -3 -13    1.29    0.33
  -2  -3 -13    1.12    0.27
   2   3  13    0.97    0.28
   2   3  13    0.91    0.32
  -2  -3 -13    0.75    0.24
   2   3  13    0.62    0.26
   2   3  14   18.88    0.95
  -2  -3 -14   19.17    0.93
  -2  -3 -14   19.97    0.91
   2   3  14   17.05    0.85
   2   3  14   19.25    0.98
   2   3  14   20.99    1.01
  -2  -3 -15    4.10    0.34
  -2  -3 -15    3.79    0.32
   2   4 -17    5.93    0.40
  -2  -4  17    7.50    0.49
  -2  -4  16    6.69    0.59
   2   4 -16    8.03    0.60
  -2  -4  16    8.59    0.70
   2   4 -15   20.36    1.28
  -2  -4  15   21.35    1.21
  -2  -4  15   19.59    1.20
   2   4 -15   19.25    1.15
  -2  -4  14    0.13    0.23
   2   4 -14    0.14    0.17
   2   4 -14    0.10    0.21
   2   4 -14    0.04    0.19
  -2  -4  13    1.02    0.40
   2   4 -13    1.45    0.44
   2   4 -13    1.05    0.30
   2   4 -13    1.22    0.37
   2   4 -12   90.42    3.34
  -2  -4  12   88.22    3.35
   2   4 -12   91.93    3.20
   2   4 -12   89.91    3.56
  -2  -4  12   91.98    3.96
  -2  -4  12   90.99    4.05
  -2  -4  11   18.62    1.61
   2   4 -11   17.44    1.19
   2   4 -11   15.56    1.14
   2   4 -11   16.37    1.24
   2   4 -11   15.13    1.28
   2   4 -10   54.76    2.55
   2   4 -10   52.74    2.43
  -2  -4  10   55.91    2.86
   2   4 -10   55.35    2.33
   2   4 -10   59.64    2.43
   2   4 -10   59.52    3.06
   2   4 -10   52.97    2.42
  -2  -4   9   12.17    1.24
  -2  -4   9   10.73    1.17
   2   4  -9   10.56    1.17
   2   4  -9   11.20    0.95
   2   4  -9   13.69    1.08
   2   4  -9   11.29    1.00
   2   4  -9   10.31    1.00
   2   4  -8    0.43    0.24
   2   4  -8    0.28    0.20
  -2  -4   8    0.34    0.27
   2   4  -8    0.08    0.23
   2   4  -8    0.26    0.24
   2   4  -8    0.15    0.17
   2   4  -8    0.21    0.21
   2   4  -8    0.42    0.25
  -2  -4   8    0.50    0.28
   2   4  -8    0.15    0.19
   2   4  -8    0.99    0.29
   2   4  -7   15.73    1.11
   2   4  -7   14.40    1.45
   2   4  -7   16.53    1.10
   2   4  -7   14.52    1.05
   2   4  -7   15.80    1.11
   2   4  -7   15.24    1.07
   2   4  -7   17.93    1.32
   2   4  -7   15.41    1.02
  -2  -4   7   14.99    1.26
   2   4  -6   57.93    2.64
   2   4  -6   56.68    2.24
   2   4  -6   57.58    3.05
   2   4  -6   57.19    2.29
   2   4  -6   55.50    2.30
  -2  -4   6   60.32    2.48
  -2  -4   6   61.37    2.64
   2   4  -5    3.51    0.62
   2   4  -5    4.18    0.82
   2   4  -5    2.68    0.45
   2   4  -5    4.01    0.57
  -2  -4   5    2.67    0.52
  -2  -4   5    2.17    0.46
   2   4  -4   81.62    2.94
  -2  -4   4   83.51    3.24
   2   4  -4   78.40    3.74
   2   4  -4   79.48    3.24
   2   4  -3   59.42    2.66
   2   4  -3   58.28    2.38
  -2  -4   2    3.02    0.48
   2   4  -2    5.72    0.78
  -2  -4   1  319.52    8.89
   2   4  -1  345.70   10.01
   2   4  -1  342.96    8.70
   2   4   0   24.43    1.90
   2   4   0   21.81    1.32
   2   4   0   21.79    1.51
   2   4   1   87.60    3.03
  -2  -4  -1   82.88    3.03
   2   4   1   82.80    3.33
   2   4   1   83.36    3.85
   2   4   2    7.46    0.78
   2   4   2    9.36    1.22
  -2  -4  -2   11.29    1.02
   2   4   2    8.97    0.96
   2   4   3  128.86    4.18
   2   4   3  100.14    3.61
  -2  -4  -3  106.55    4.00
   2   4   3  103.33    3.63
   2   4   3  120.44    3.72
   2   4   3  121.49    4.70
   2   4   3  103.64    3.65
   2   4   3  108.66    3.70
   2   4   4    3.28    0.57
   2   4   4    2.97    0.51
   2   4   4    2.79    0.47
  -2  -4  -4    2.78    0.61
   2   4   4    2.52    0.50
   2   4   4    2.68    0.47
   2   4   4    3.77    0.60
   2   4   4    2.53    0.69
   2   4   4    2.96    0.54
  -2  -4  -5   43.63    2.49
   2   4   5   31.55    2.16
   2   4   5   39.98    1.98
   2   4   5   35.38    1.89
   2   4   5   40.08    1.96
   2   4   5   34.69    1.82
   2   4   5   37.72    1.87
   2   4   6    1.09    0.37
  -2  -4  -6    1.18    0.49
   2   4   6    1.60    0.41
   2   4   6    1.59    0.42
   2   4   6    1.25    0.43
  -2  -4  -7   43.52    2.75
  -2  -4  -7   41.18    2.98
   2   4   7   39.40    1.94
   2   4   7   43.47    2.11
   2   4   7   39.01    2.05
   2   4   7   43.62    2.05
   2   4   8    1.14    0.43
   2   4   8    1.18    0.47
   2   4   8    1.55    0.38
  -2  -4  -8    1.32    0.57
   2   4   8    1.10    0.38
   2   4   8    1.81    0.44
   2   4   8    1.30    0.43
   2   4   9   11.76    1.13
   2   4   9   12.77    1.15
   2   4   9   10.97    1.04
  -2  -4  -9    9.88    1.48
  -2  -4  -9   10.95    1.37
   2   4   9   13.39    1.06
   2   4  10   37.29    1.98
   2   4  10   38.52    1.97
  -2  -4 -10   40.13    1.79
   2   4  10   31.89    1.77
   2   4  10   37.36    1.74
   2   4  11    3.97    0.60
   2   4  11    4.17    0.49
   2   4  11    4.02    0.57
  -2  -4 -11    3.95    0.51
   2   4  11    3.51    0.57
  -2  -4 -12   33.47    1.48
   2   4  12   33.78    1.57
  -2  -4 -12   35.68    1.60
   2   4  12   32.07    1.54
  -2  -4 -12   33.23    1.39
  -2  -4 -13    0.86    0.18
   2   4  13    1.05    0.27
  -2  -4 -13    1.08    0.23
   2   4  13    1.09    0.27
   2   4  13    1.06    0.26
  -2  -4 -13    0.76    0.23
   2   4  14   10.54    0.53
  -2  -4 -14   11.37    0.57
  -2  -4 -14   12.05    0.61
   2   5 -16   10.88    0.68
   2   5 -16    9.49    0.58
   2   5 -15   14.36    0.95
  -2  -5  15   12.86    0.86
   2   5 -15   16.02    0.92
  -2  -5  15   15.06    0.92
   2   5 -14   34.09    1.70
   2   5 -14   34.23    1.61
   2   5 -14   33.61    1.34
  -2  -5  14   30.90    1.55
   2   5 -13    1.17    0.37
   2   5 -13    1.12    0.32
   2   5 -13    0.79    0.26
  -2  -5  13    1.00    0.35
   2   5 -12   34.16    1.91
   2   5 -12   33.57    1.79
   2   5 -12   34.34    1.66
  -2  -5  12   33.83    1.77
   2   5 -11   13.99    1.06
   2   5 -11   13.06    1.16
  -2  -5  11   14.36    1.46
   2   5 -10   14.43    1.16
   2   5 -10   15.15    1.12
   2   5 -10   15.51    1.15
  -2  -5  10   12.79    1.41
   2   5 -10   14.15    1.20
  -2  -5   9   11.53    1.31
   2   5  -9   10.36    0.98
   2   5  -9   12.26    0.99
   2   5  -9    9.95    0.87
   2   5  -9   12.45    1.05
   2   5  -9   10.95    1.04
  -2  -5   8    0.15    0.27
   2   5  -8    0.06    0.21
   2   5  -8    0.23    0.27
   2   5  -8    0.27    0.20
   2   5  -8    0.61    0.28
   2   5  -8   -0.04    0.18
   2   5  -8    0.45    0.25
   2   5  -8    0.34    0.34
   2   5  -8    0.24    0.25
   2   5  -8    0.45    0.20
   2   5  -7   18.49    1.11
   2   5  -7   19.75    1.31
   2   5  -7   20.97    1.15
   2   5  -7   21.45    1.34
  -2  -5   7   20.54    1.64
  -2  -5   7   18.98    1.45
   2   5  -7   17.32    1.22
   2   5  -7   20.21    1.43
   2   5  -7   19.12    1.21
   2   5  -7   20.40    1.58
   2   5  -7   20.69    1.30
   2   5  -7   18.63    1.85
   2   5  -7   18.61    1.32
   2   5  -6   84.48    4.24
  -2  -5   6   83.69    3.34
   2   5  -6   85.13    3.26
   2   5  -6   86.37    3.08
   2   5  -6   94.84    3.20
   2   5  -6   84.15    2.86
   2   5  -6   87.13    3.39
   2   5  -6   83.97    3.02
   2   5  -6   85.89    2.90
   2   5  -6   84.21    2.99
   2   5  -6   85.56    2.93
   2   5  -6   86.10    3.66
   2   5  -6   86.73    2.95
   2   5  -6   76.56    3.03
   2   5  -6   87.37    3.33
   2   5  -5    3.32    0.83
  -2  -5   5    4.20    0.65
  -2  -5   5    4.17    0.68
   2   5  -5    4.69    0.72
   2   5  -5    4.58    0.55
   2   5  -5    4.32    0.58
   2   5  -5    4.29    0.60
   2   5  -5    3.92    0.69
   2   5  -5    5.00    0.59
   2   5  -5    4.37    0.55
   2   5  -5    5.09    0.83
   2   5  -5    4.22    0.54
   2   5  -5    4.82    0.57
   2   5  -5    5.68    0.60
   2   5  -5    3.91    0.58
   2   5  -5    3.74    0.68
   2   5  -4   97.95    4.74
  -2  -5   4  105.09    4.02
  -2  -5   4  102.02    3.74
   2   5  -4  113.45    3.57
   2   5  -4  109.82    3.40
   2   5  -4  100.08    3.82
   2   5  -4  110.36    3.43
   2   5  -4  102.57    3.26
   2   5  -4  113.27    4.29
   2   5  -4  102.62    3.35
   2   5  -4  101.42    3.21
   2   5  -4  101.18    3.74
   2   5  -4  104.13    3.55
   2   5  -4  105.18    3.80
   2   5  -4   98.75    3.43
   2   5  -3  372.27    9.30
   2   5  -3  344.74    9.43
   2   5  -3  334.99    8.78
   2   5  -3  350.04    8.82
   2   5  -3  348.67    9.05
   2   5  -3  331.49    8.96
   2   5  -3  332.09    8.73
   2   5  -3  357.53    8.97
   2   5  -3  356.08    9.97
   2   5  -3  349.01    8.82
   2   5  -2   28.64    2.32
   2   5  -2   23.38    1.51
   2   5  -2   20.83    1.22
   2   5  -2   20.06    1.32
   2   5  -2   23.35    1.76
   2   5  -2   21.64    1.24
   2   5  -2   23.52    1.37
   2   5  -2   22.83    1.44
   2   5  -2   22.04    1.55
   2   5  -2   25.87    1.36
   2   5  -2   20.17    1.24
   2   5  -2   21.09    1.26
   2   5  -2   28.17    1.67
   2   5  -2   18.55    1.31
   2   5  -1   98.33    3.60
   2   5  -1   91.38    3.32
   2   5  -1   86.17    3.09
   2   5  -1   88.48    3.13
   2   5  -1   93.95    3.47
   2   5  -1   87.32    2.97
   2   5  -1   91.14    3.29
   2   5  -1   88.52    3.17
  -2  -5   1   90.86    3.50
   2   5  -1   89.31    3.30
   2   5  -1   92.84    3.47
   2   5  -1   89.43    4.42
   2   5   0   29.81    2.41
  -2  -5   0   24.40    1.76
   2   5   0   28.15    1.49
   2   5   0   28.29    1.62
   2   5   0   30.33    1.80
   2   5   0   26.71    1.40
   2   5   0   26.81    1.64
   2   5   0   29.72    1.74
   2   5   0   29.34    1.70
   2   5   0   28.51    1.58
   2   5   0   26.13    1.35
   2   5   0   26.91    1.40
   2   5   0   27.86    1.46
   2   5   0   26.54    1.54
   2   5   0   25.83    1.48
   2   5   0   27.24    1.90
   2   5   1   13.02    1.63
  -2  -5  -1   15.27    1.45
   2   5   1   11.67    1.01
   2   5   1   13.54    0.98
   2   5   1   17.15    1.30
   2   5   1   16.05    1.28
   2   5   1   15.84    1.18
   2   5   1   15.05    1.01
   2   5   1   17.70    1.29
   2   5   1   14.57    0.98
   2   5   1   18.82    1.30
   2   5   1   15.21    1.26
   2   5   1   15.12    1.06
   2   5   1   15.61    1.15
   2   5   1   14.27    1.36
   2   5   2   18.38    1.35
   2   5   2   21.10    1.48
   2   5   2   19.60    1.40
   2   5   2   20.75    1.17
   2   5   2   20.54    1.40
   2   5   2   30.21    1.39
   2   5   2   21.45    2.06
   2   5   2   17.35    1.27
   2   5   2   22.44    1.24
   2   5   2   17.71    1.29
   2   5   2   17.89    1.33
   2   5   2   28.82    1.89
   2   5   2   19.25    1.41
   2   5   2   20.68    1.43
   2   5   3   22.97    1.50
   2   5   3   22.96    1.47
   2   5   3   20.54    1.18
   2   5   3   20.71    1.44
   2   5   3   18.07    1.52
   2   5   3   23.43    1.56
   2   5   3   25.21    1.55
   2   5   3   22.15    2.05
   2   5   3   23.27    1.51
   2   5   3   21.76    1.22
   2   5   4    5.47    0.79
   2   5   4    6.47    0.78
   2   5   4    6.18    0.60
   2   5   4    5.89    0.61
   2   5   4    5.30    0.77
   2   5   4    5.31    0.78
   2   5   4    6.17    0.85
   2   5   4    6.24    0.80
   2   5   4    4.25    0.69
  -2  -5  -5   39.27    2.81
   2   5   5   39.73    2.03
   2   5   5   36.62    2.08
   2   5   5   40.05    2.11
   2   5   5   38.26    2.10
   2   5   5   43.85    2.18
  -2  -5  -6   10.74    1.49
   2   5   6   11.36    1.04
   2   5   6   10.53    1.07
   2   5   6   10.85    1.08
   2   5   6    9.47    1.00
   2   5   7   18.35    1.29
   2   5   7   23.04    1.58
  -2  -5  -7   18.23    1.97
   2   5   7   21.41    1.51
   2   5   7   23.43    1.47
   2   5   7   22.61    1.49
   2   5   7   16.37    1.22
   2   5   8   16.12    1.27
   2   5   8   15.22    1.11
   2   5   8   18.38    1.28
   2   5   8   15.03    1.13
  -2  -5  -9   19.09    1.10
   2   5   9   16.20    1.04
   2   5   9   19.77    1.33
   2   5   9   19.87    1.26
   2   5  10   25.94    1.33
  -2  -5 -10   29.31    1.44
   2   5  10   28.61    1.51
   2   5  10   31.90    1.61
  -2  -5 -10   27.39    1.25
   2   5  11    4.34    0.53
   2   5  11    4.08    0.42
  -2  -5 -11    4.70    0.51
  -2  -5 -11    4.51    0.49
   2   5  11    4.14    0.51
   2   5  11    4.04    0.53
  -2  -5 -11    4.21    0.39
   2   5  12   22.20    1.03
   2   5  12   22.30    0.99
  -2  -5 -12   21.62    0.96
   2   5  12   23.25    1.06
   2   5  13    1.44    0.18
   2   6 -15   30.67    1.19
   2   6 -14    0.95    0.26
  -2  -6  14    0.93    0.24
   2   6 -14    0.79    0.16
   2   6 -13   53.33    1.83
  -2  -6  13   47.06    1.90
   2   6 -13   51.68    2.08
   2   6 -12    8.63    0.72
   2   6 -12    8.47    0.81
  -2  -6  12    7.82    0.74
   2   6 -11    6.72    0.77
   2   6 -11    7.81    0.80
   2   6 -11    6.99    0.71
   2   6 -10    1.65    0.44
   2   6 -10    2.24    0.44
   2   6 -10    1.56    0.40
   2   6  -9   43.39    2.08
   2   6  -9   42.25    2.04
  -2  -6   9   40.35    2.47
   2   6  -9   37.92    1.86
   2   6  -9   44.37    2.05
   2   6  -8   22.22    1.39
   2   6  -8   18.56    1.12
   2   6  -8   17.09    1.10
   2   6  -8   20.07    1.32
  -2  -6   8   19.25    1.66
   2   6  -8   18.02    1.28
   2   6  -7    2.82    0.65
   2   6  -7    2.97    0.48
   2   6  -7    2.85    0.54
   2   6  -7    2.99    0.48
   2   6  -7    3.32    0.52
   2   6  -7    3.08    0.53
  -2  -6   7    3.11    0.68
   2   6  -7    2.51    0.54
   2   6  -7    2.85    0.63
   2   6  -6   57.35    2.46
   2   6  -6   56.52    2.40
   2   6  -6   53.55    2.20
   2   6  -6   55.70    2.19
   2   6  -6   52.11    2.22
   2   6  -6   51.97    2.15
   2   6  -6   54.00    2.96
   2   6  -6   54.88    2.26
   2   6  -6   50.34    2.38
   2   6  -6   52.92    2.59
  -2  -6   6   52.81    2.78
   2   6  -5   18.95    1.23
   2   6  -5   18.27    1.43
   2   6  -5   18.59    1.53
   2   6  -5   20.51    1.37
   2   6  -5   17.39    1.23
   2   6  -5   19.08    1.22
   2   6  -5   16.94    1.98
   2   6  -5   17.58    1.10
   2   6  -5   17.12    1.13
   2   6  -5   19.04    1.19
   2   6  -5   19.62    1.74
   2   6  -5   20.72    1.56
   2   6  -5   16.42    1.28
   2   6  -5   16.61    1.19
   2   6  -4   80.77    2.97
   2   6  -4   82.28    3.11
   2   6  -4   72.86    3.08
   2   6  -4   80.32    2.92
   2   6  -4   84.86    3.43
   2   6  -4   80.43    4.50
   2   6  -4   79.08    3.43
   2   6  -4   82.87    2.91
   2   6  -4   77.00    2.71
   2   6  -4   79.04    3.77
   2   6  -4   78.09    3.37
   2   6  -4   76.21    2.99
   2   6  -3    1.64    0.54
   2   6  -3    1.76    0.47
   2   6  -3    1.88    0.43
   2   6  -3    1.64    0.40
  -2  -6   3    0.60    0.38
   2   6  -3    1.43    0.39
   2   6  -3    1.52    0.37
   2   6  -3    0.95    0.40
   2   6  -3    0.85    0.38
   2   6  -2    0.78    0.41
   2   6  -2    1.17    0.35
   2   6  -2    1.00    0.39
   2   6  -2    1.13    0.36
   2   6  -2    1.24    0.48
   2   6  -2    1.25    0.45
   2   6  -2    1.25    0.55
   2   6  -2    0.90    0.63
   2   6  -2    1.39    0.40
   2   6  -2    1.25    0.37
   2   6  -2    0.46    0.28
   2   6  -2    0.85    0.40
   2   6  -2    1.39    0.45
   2   6  -2    1.31    0.52
   2   6  -1   36.97    1.94
   2   6  -1   37.67    1.79
   2   6  -1   36.21    2.10
   2   6  -1   38.22    2.08
   2   6  -1   38.93    2.22
   2   6  -1   35.53    2.90
   2   6  -1   36.75    1.81
   2   6  -1   34.27    1.78
   2   6  -1   33.58    1.80
   2   6  -1   32.99    2.31
   2   6  -1   32.83    1.93
   2   6  -1   33.96    2.08
   2   6   0  154.14    4.81
   2   6   0  162.22    5.13
   2   6   0  175.69    4.90
   2   6   0  160.11    4.80
   2   6   0  170.32    5.51
   2   6   0  164.22    5.30
   2   6   0  170.85    5.52
   2   6   0  152.60    6.65
   2   6   0  157.15    4.84
   2   6   0  152.73    4.99
   2   6   0  158.76    4.96
   2   6   0  159.18    5.87
   2   6   0  153.74    5.20
   2   6   0  172.88    5.47
   2   6   1  151.21    4.80
   2   6   1  151.02    4.69
   2   6   1  153.61    4.65
   2   6   1  166.13    4.71
   2   6   1  157.77    5.25
   2   6   1  149.88    4.88
   2   6   1  156.59    5.02
   2   6   1  149.63    5.65
   2   6   1  162.18    5.21
   2   6   1  153.27    6.59
   2   6   1  170.60    5.34
   2   6   2    2.18    0.59
   2   6   2    2.83    0.63
   2   6   2    3.38    0.67
   2   6   2    4.24    0.67
   2   6   2    3.17    0.52
   2   6   2    2.83    0.62
   2   6   2    2.95    0.54
  -2  -6  -2    2.41    0.65
   2   6   2    2.22    0.60
   2   6   2    2.60    0.47
   2   6   3    1.22    0.47
   2   6   3    0.83    0.40
   2   6   3    0.47    0.33
   2   6   3    0.52    0.27
   2   6   3    0.40    0.35
   2   6   3    0.16    0.28
  -2  -6  -3    0.09    0.31
   2   6   3    0.32    0.25
   2   6   4    1.98    0.54
   2   6   4    2.05    0.52
   2   6   4    2.61    0.43
   2   6   4    2.10    0.52
   2   6   4    2.13    0.53
  -2  -6  -4    1.07    0.49
   2   6   4    2.23    0.41
   2   6   5    0.52    0.35
   2   6   5    0.27    0.34
   2   6   5    0.93    0.39
   2   6   5    0.75    0.39
   2   6   5    0.54    0.31
   2   6   5    1.24    0.45
   2   6   6   92.39    3.39
   2   6   6   91.47    3.43
   2   6   6   87.43    3.37
   2   6   6   96.38    3.42
   2   6   6   86.86    3.24
   2   6   7    8.89    0.92
   2   6   7    9.54    0.92
   2   6   7    8.38    0.88
   2   6   7    8.84    0.91
   2   6   7    8.39    0.82
   2   6   7    8.89    0.88
   2   6   8    0.37    0.28
   2   6   8    0.61    0.29
   2   6   8    0.58    0.32
   2   6   8    0.46    0.29
   2   6   8    0.50    0.25
  -2  -6  -9   27.67    1.30
   2   6   9   26.98    1.32
   2   6   9   25.79    1.37
   2   6   9   28.02    1.43
   2   6   9   27.98    1.39
  -2  -6 -10    0.49    0.16
  -2  -6 -10    0.56    0.19
   2   6  10    0.56    0.22
   2   6  10    0.41    0.20
   2   6  10    0.50    0.22
   2   7 -13    3.33    0.29
   2   7 -13    3.46    0.39
   2   7 -12   45.24    1.63
   2   7 -12   46.65    1.78
   2   7 -11   25.58    1.25
   2   7 -11   24.68    1.30
   2   7 -10   18.98    1.13
   2   7 -10   16.17    1.08
   2   7  -9   82.54    2.64
   2   7  -9   89.69    3.09
   2   7  -9   87.53    3.03
   2   7  -8    3.86    0.61
   2   7  -8    4.47    0.59
   2   7  -8    4.99    0.56
   2   7  -8    5.46    0.68
   2   7  -7    0.23    0.24
   2   7  -7    0.19    0.28
   2   7  -7    0.31    0.21
   2   7  -7    0.29    0.26
   2   7  -7    0.68    0.31
   2   7  -6   10.09    0.88
   2   7  -6    9.62    1.09
   2   7  -6    9.60    0.82
   2   7  -6    8.63    0.93
   2   7  -6    9.23    0.84
   2   7  -6   10.48    0.94
   2   7  -5    0.17    0.26
   2   7  -5    0.21    0.32
   2   7  -5    0.32    0.38
   2   7  -5    0.24    0.17
   2   7  -5    0.21    0.27
   2   7  -5    0.46    0.33
   2   7  -4    3.94    0.61
   2   7  -4    3.59    0.67
   2   7  -4    4.18    0.65
   2   7  -4    5.77    0.91
   2   7  -4    3.44    0.51
   2   7  -4    4.33    0.69
   2   7  -4    4.74    0.66
   2   7  -3    3.41    0.58
   2   7  -3    3.47    0.54
   2   7  -3    3.32    0.66
   2   7  -3    3.67    0.65
   2   7  -3    4.42    0.63
   2   7  -3    3.18    0.61
   2   7  -3    3.91    0.59
   2   7  -2  201.69    5.69
   2   7  -2  184.20    5.57
   2   7  -2  203.76    6.43
   2   7  -2  195.79    6.07
   2   7  -2  217.82    6.14
   2   7  -2  210.70    5.88
   2   7  -2  191.23    6.14
   2   7  -1  128.35    4.51
   2   7  -1  121.58    4.02
   2   7  -1  123.70    3.98
   2   7  -1  115.33    3.96
   2   7  -1  124.51    4.55
   2   7  -1  123.58    4.33
   2   7  -1  130.84    4.31
   2   7  -1  114.61    3.91
   2   7  -1  124.81    4.01
   2   7   0    7.32    0.95
   2   7   0    6.22    0.75
   2   7   0    6.04    0.73
   2   7   0    5.62    0.75
   2   7   0    5.97    0.89
   2   7   0    6.63    0.89
   2   7   0    8.11    0.79
   2   7   0    7.94    0.80
   2   7   1    2.14    0.57
   2   7   1    3.14    0.65
   2   7   1    2.88    0.64
   2   7   1    2.80    0.49
   2   7   1    2.26    0.47
   2   7   1    2.75    0.58
   2   7   1    2.55    0.52
   2   7   2    4.46    0.59
   2   7   2    4.71    0.75
   2   7   2    4.15    0.63
   2   7   2    4.28    0.69
   2   7   2    3.82    0.54
   2   7   3    6.35    0.83
   2   7   3    6.46    0.85
   2   7   3    6.80    0.67
   2   7   3    4.86    0.66
   2   7   3    5.79    0.78
   2   7   3    5.24    0.70
   2   7   3    5.36    0.59
   2   7   4    4.26    0.68
   2   7   4    3.87    0.63
   2   7   4    2.96    0.53
   2   7   4    3.82    0.63
   2   7   4    2.98    0.54
   2   7   4    3.92    0.65
   2   7   5   16.87    1.20
   2   7   5   14.85    1.10
   2   7   5   15.24    1.10
   2   7   5   13.98    1.10
   2   7   5   14.65    1.12
   2   7   6    0.23    0.30
   2   7   6    0.45    0.27
   2   7   6    0.97    0.34
   2   7   6    0.98    0.36
   2   7   6    0.86    0.36
   2   7   6    0.57    0.27
   2   7   7    3.35    0.47
   2   7   7    2.73    0.45
   2   7   7    2.53    0.43
   2   7   7    3.20    0.47
   2   7   7    2.34    0.37
  -2  -7  -8    8.16    0.57
   2   7   8    8.48    0.66
   2   7   8    9.36    0.67
   2   7   8    9.06    0.67
   2   7   9    3.01    0.32
   2   7   9    2.95    0.31
   2   8 -11  126.41    3.31
   2   8 -10    7.65    0.59
   2   8  -9   11.88    0.81
   2   8  -8   16.06    1.01
   2   8  -7   12.75    0.86
   2   8  -7   15.12    1.02
   2   8  -6    1.05    0.30
   2   8  -6    0.83    0.31
   2   8  -6    1.08    0.39
   2   8  -5   25.77    1.57
   2   8  -5   29.40    1.47
   2   8  -4    0.27    0.28
   2   8  -4    0.28    0.25
   2   8  -4    0.44    0.35
   2   8  -3   15.11    1.14
   2   8  -3   12.73    0.98
   2   8  -3   13.12    1.00
   2   8  -3   12.85    1.00
   2   8  -2    4.89    0.60
   2   8  -2    4.08    0.65
   2   8  -1   28.77    1.47
   2   8  -1   27.82    1.48
   2   8  -1   27.01    1.61
   2   8   0   30.49    1.70
   2   8   0   27.95    1.42
   2   8   1    4.82    0.70
   2   8   1    4.96    0.62
   2   8   1    4.81    0.57
   2   8   2    3.65    0.55
   2   8   2    3.98    0.61
   2   8   2    4.31    0.50
   2   8   3    1.48    0.44
   2   8   3    1.64    0.40
   2   8   3    1.62    0.42
   2   8   4    6.07    0.68
   2   8   4    5.43    0.61
   2   8   4    5.60    0.62
   2   8   5   19.32    1.04
   2   8   5   17.38    0.98
   2   8   6   12.90    0.73
   2   8   7    2.30    0.27
   2   9   0    3.39    0.44
   2   9   1    4.33    0.48
   2   9   2    2.66    0.36
   2   9   3    2.92    0.32
  -3  11   4    0.14    0.13
  -3  11   3    0.47    0.18
  -3  11   2    2.28    0.35
  -3  11   1    4.45    0.50
  -3  11   1    4.41    0.50
  -3  11   0   85.74    2.74
  -3  11   0   85.21    2.77
  -3  11  -1   49.59    1.89
  -3  11  -2   30.82    1.21
  -3  11  -2   26.82    1.32
  -3  11  -3   19.54    1.03
  -3  11  -3   19.71    1.04
  -3  11  -4   38.56    1.41
  -3  11  -5   35.74    1.28
  -3  10   8    1.85    0.24
  -3  10   8    1.51    0.22
  -3  10   7    3.26    0.40
  -3  10   7    3.97    0.41
  -3  10   7    2.65    0.35
  -3  10   6    2.85    0.43
  -3  10   6    2.84    0.41
  -3  10   6    2.58    0.40
  -3  10   5   34.52    1.37
  -3  10   5   33.84    1.40
  -3  10   4    8.48    0.75
  -3  10   4    7.18    0.72
  -3  10   3   31.79    1.66
  -3  10   3   32.51    1.64
  -3  10   3   33.15    1.68
  -3  10   2    9.93    0.93
  -3  10   2    9.93    0.94
  -3  10   2    9.15    0.78
  -3  10   2    9.81    0.79
  -3  10   2    9.87    0.98
  -3  10   1    1.99    0.42
  -3  10   1    1.96    0.47
  -3  10   1    1.84    0.53
  -3  10   1    2.18    0.44
  -3  10   1    2.04    0.54
  -3  10   1    2.23    0.41
  -3  10   0    2.86    0.52
  -3  10   0    3.10    0.63
  -3  10   0    3.29    0.49
  -3  10   0    3.73    0.67
  -3  10  -1   29.19    1.53
  -3  10  -1   28.09    1.47
  -3  10  -1   25.76    1.42
  -3  10  -2    5.91    0.66
  -3  10  -2    6.64    0.83
  -3  10  -2    6.48    0.72
  -3  10  -2    6.69    0.70
  -3  10  -3  220.86    6.12
  -3  10  -3  223.95    6.54
  -3  10  -3  222.50    6.49
  -3  10  -3  228.50    6.14
  -3  10  -4  118.46    3.48
  -3  10  -4  122.83    3.74
  -3  10  -5   27.40    1.31
  -3  10  -5   25.68    1.41
  -3  10  -6   52.84    2.09
  -3  10  -7   30.09    1.28
  -3  10  -8   24.58    1.05
  -3  10  -8   23.20    1.10
  -3  10  -9    1.68    0.24
  -3   9  10    0.34    0.20
   3  -9  -9    5.58    0.41
  -3   9   9    6.30    0.55
  -3   9   9    7.67    0.66
  -3   9   9    6.74    0.64
  -3   9   8    2.18    0.45
  -3   9   8    1.85    0.40
   3  -9  -8    2.16    0.34
  -3   9   7   14.62    1.10
   3  -9  -7   14.97    0.92
  -3   9   6   12.13    0.89
  -3   9   6   12.72    1.06
   3  -9  -6   10.87    0.79
  -3   9   6   11.03    0.98
  -3   9   6   12.12    1.05
  -3   9   6   11.44    0.90
  -3   9   5    0.84    0.26
  -3   9   5    0.96    0.38
  -3   9   5    0.72    0.38
  -3   9   5    0.71    0.35
  -3   9   5    0.57    0.36
  -3   9   5    0.49    0.34
  -3   9   4    1.13    0.33
  -3   9   4    1.55    0.46
  -3   9   4    1.68    0.48
  -3   9   4    1.44    0.36
  -3   9   4    1.99    0.52
  -3   9   4    1.22    0.41
  -3   9   3   12.90    1.01
  -3   9   3   15.01    1.28
  -3   9   3   14.15    1.15
  -3   9   3   12.02    0.98
  -3   9   3   14.10    1.14
  -3   9   3   15.55    1.32
  -3   9   3   14.75    1.06
  -3   9   2    1.71    0.42
  -3   9   2    1.88    0.56
  -3   9   2    1.87    0.54
  -3   9   2    2.44    0.48
  -3   9   2    1.77    0.59
  -3   9   2    1.02    0.37
  -3   9   2    2.21    0.48
  -3   9   2    2.62    0.50
  -3   9   1   15.69    1.33
  -3   9   1   15.08    1.35
  -3   9   1   15.37    1.16
  -3   9   1   13.10    1.11
  -3   9   1   15.03    1.14
  -3   9   1   12.09    1.31
  -3   9   0    0.59    0.33
  -3   9   0    0.28    0.32
  -3   9   0    0.86    0.48
  -3   9   0    0.34    0.42
  -3   9  -1    3.04    0.55
  -3   9  -1    2.36    0.51
  -3   9  -1    2.03    0.50
  -3   9  -1    1.92    0.50
  -3   9  -1    1.42    0.41
  -3   9  -2   10.63    0.98
  -3   9  -2   10.94    1.19
  -3   9  -2   12.58    1.05
  -3   9  -2   12.92    1.12
  -3   9  -2   11.45    1.19
  -3   9  -2   13.37    1.04
  -3   9  -3  119.84    4.54
  -3   9  -3  131.35    4.19
  -3   9  -3  128.80    4.16
  -3   9  -3  131.64    4.41
  -3   9  -3  119.37    4.49
  -3   9  -3  135.70    4.21
  -3   9  -4  245.58    7.31
  -3   9  -4  238.33    7.34
  -3   9  -4  251.65    6.88
  -3   9  -4  251.48    6.85
  -3   9  -5    4.52    0.71
  -3   9  -5    4.32    0.70
  -3   9  -5    4.09    0.55
  -3   9  -5    3.98    0.67
  -3   9  -5    3.76    0.52
  -3   9  -6   50.32    1.95
  -3   9  -6   48.47    1.90
  -3   9  -6   51.62    2.35
  -3   9  -6   51.15    2.16
  -3   9  -7   11.24    0.88
  -3   9  -8    1.20    0.35
  -3   9  -8    0.45    0.24
  -3   9  -9    0.63    0.25
  -3   9  -9    0.54    0.22
  -3   9 -10    0.37    0.20
  -3   9 -10    0.49    0.18
  -3   9 -11   20.52    0.79
  -3   8  12    0.58    0.18
  -3   8  12    0.48    0.20
  -3   8  11    1.57    0.32
  -3   8  11    1.47    0.35
   3  -8 -11    1.01    0.21
   3  -8 -11    1.09    0.26
   3  -8 -10   29.61    1.43
   3  -8 -10   32.14    1.37
  -3   8  10   32.57    1.55
  -3   8  10   28.16    1.31
   3  -8  -9    3.90    0.53
  -3   8   9    3.75    0.56
  -3   8   9    4.32    0.64
   3  -8  -8   11.32    0.92
  -3   8   8   11.37    1.03
  -3   8   8    9.69    1.00
  -3   8   8    9.83    0.93
   3  -8  -7   38.04    1.80
  -3   8   7   39.07    2.02
  -3   8   7   35.41    1.99
  -3   8   6   37.45    1.72
  -3   8   6   41.91    2.21
  -3   8   6   47.12    2.15
  -3   8   6   47.20    2.30
   3  -8  -6   43.93    1.97
  -3   8   6   39.02    1.75
  -3   8   6   47.29    2.10
  -3   8   6   47.57    2.30
  -3   8   5    2.73    0.78
  -3   8   5    3.27    0.67
  -3   8   5    3.68    0.65
  -3   8   5    3.60    0.66
  -3   8   5    2.76    0.47
  -3   8   5    3.98    0.76
  -3   8   5    3.49    0.65
   3  -8  -5    2.77    0.76
  -3   8   5    3.40    0.65
  -3   8   5    4.00    0.55
  -3   8   4   18.31    1.46
  -3   8   4   18.33    1.20
  -3   8   4   17.80    1.65
  -3   8   4   18.89    1.42
  -3   8   4   19.23    1.24
  -3   8   4   19.85    1.46
  -3   8   4   17.04    1.92
  -3   8   4   18.74    1.47
  -3   8   4   18.21    1.41
  -3   8   3    2.63    0.49
  -3   8   3    1.85    0.75
  -3   8   3    1.71    0.55
  -3   8   3    2.22    0.50
  -3   8   3    2.31    0.46
  -3   8   3    3.19    0.74
  -3   8   3    1.85    0.54
  -3   8   3    1.88    0.51
  -3   8   3    2.67    0.50
   3  -8  -3    1.91    0.55
   3  -8  -2   33.28    2.27
  -3   8   2   34.07    1.79
  -3   8   2   35.46    1.89
  -3   8   2   35.61    2.15
  -3   8   2   36.46    2.52
  -3   8   2   34.20    1.91
  -3   8   2   34.32    1.80
  -3   8   2   36.86    3.00
  -3   8   2   36.08    2.13
  -3   8   2   33.87    2.04
  -3   8   2   33.92    1.80
  -3   8   1   53.66    2.73
  -3   8   1   46.21    2.22
  -3   8   1   50.94    3.07
  -3   8   1   44.91    2.21
  -3   8   1   55.53    2.28
  -3   8   1   54.10    2.36
  -3   8   1   54.62    3.71
  -3   8   1   53.23    2.68
  -3   8   1   50.11    2.52
   3  -8  -1   50.01    2.87
   3  -8   0  182.48    6.41
  -3   8   0  174.74    5.42
  -3   8   0  190.59    6.13
  -3   8   0  165.60    5.22
  -3   8   0  200.67    5.46
  -3   8   0  151.86    5.09
  -3   8   0  188.64    5.56
  -3   8   0  190.58    7.63
  -3   8   0  182.33    5.96
  -3   8   0  172.20    5.65
  -3   8   0  191.10    5.54
   3  -8   1   24.89    2.02
   3  -8   1   25.09    1.90
  -3   8  -1   21.13    1.35
  -3   8  -1   26.63    1.59
  -3   8  -1   23.33    2.06
  -3   8  -1   27.66    1.55
  -3   8  -1   26.52    1.63
  -3   8  -1   21.33    1.55
  -3   8  -1   28.63    1.63
   3  -8   2   26.56    2.02
   3  -8   2   22.50    1.97
  -3   8  -2   27.81    1.60
  -3   8  -2   26.00    1.86
  -3   8  -2   25.04    2.13
  -3   8  -2   26.09    1.54
  -3   8  -2   26.53    1.66
  -3   8  -2   20.40    2.31
  -3   8  -2   23.29    1.75
  -3   8  -2   23.01    1.53
  -3   8  -2   25.84    1.55
   3  -8   3   30.79    2.26
  -3   8  -3   30.84    2.05
  -3   8  -3   36.34    1.85
  -3   8  -3   31.80    2.39
  -3   8  -3   38.00    2.03
  -3   8  -3   29.81    2.71
  -3   8  -3   29.33    1.67
  -3   8  -3   31.16    1.99
  -3   8  -3   37.12    1.87
   3  -8   4    3.72    0.80
  -3   8  -4    3.61    0.58
  -3   8  -4    3.05    0.74
  -3   8  -4    2.80    0.65
  -3   8  -4    3.74    0.59
  -3   8  -4    3.62    0.66
  -3   8  -4    2.50    0.82
  -3   8  -4    2.79    0.63
  -3   8  -4    3.00    0.53
   3  -8   5    4.78    0.92
  -3   8  -5    6.99    0.89
  -3   8  -5    5.45    1.15
  -3   8  -5    4.80    0.76
  -3   8  -5    4.88    0.67
  -3   8  -5    4.44    0.59
  -3   8  -5    5.58    0.95
  -3   8  -5    4.05    0.69
  -3   8  -5    3.73    0.56
  -3   8  -6  616.58   14.43
  -3   8  -6  608.46   14.44
  -3   8  -6  576.35   14.87
  -3   8  -6  629.21   14.87
  -3   8  -6  557.19   14.79
  -3   8  -6  630.41   14.86
  -3   8  -7   69.32    2.72
  -3   8  -7   73.59    2.80
  -3   8  -8    7.65    0.87
  -3   8  -8    7.94    0.79
  -3   8  -9    8.98    0.88
  -3   8  -9   10.75    0.85
   3  -8  10   15.21    0.83
  -3   8 -10   14.77    1.08
  -3   8 -10   15.36    1.05
  -3   8 -10   16.14    0.97
  -3   8 -11   77.03    2.62
  -3   8 -11   73.83    2.44
  -3   8 -11   77.60    2.34
  -3   8 -12   13.04    0.59
   3  -8  12   10.42    0.53
  -3   7  14    7.21    0.48
  -3   7  14    6.87    0.48
   3  -7 -13    8.01    0.52
  -3   7  13    7.11    0.50
  -3   7  12    2.91    0.45
   3  -7 -12    2.54    0.37
  -3   7  12    2.65    0.48
   3  -7 -12    2.80    0.44
  -3   7  12    2.97    0.43
   3  -7 -11    0.91    0.29
  -3   7  11    0.84    0.31
  -3   7  11    0.78    0.37
   3  -7 -11    0.42    0.25
  -3   7  11    0.77    0.30
  -3   7  10   18.65    1.31
  -3   7  10   14.76    1.07
   3  -7 -10   17.84    1.22
  -3   7  10   18.08    1.26
  -3   7   9    0.66    0.34
  -3   7   9    0.54    0.34
  -3   7   9    0.41    0.37
   3  -7  -9    0.27    0.29
   3  -7  -8   18.11    1.94
  -3   7   8   21.62    1.56
  -3   7   8   23.41    1.60
  -3   7   8   19.81    1.37
  -3   7   8   21.91    1.47
  -3   7   8   22.04    1.51
   3  -7  -7   20.72    2.06
  -3   7   7   16.40    1.22
  -3   7   7   17.76    1.17
  -3   7   7   20.31    1.49
  -3   7   7   15.95    0.99
  -3   7   7   14.65    0.95
  -3   7   7   17.17    1.39
  -3   7   7   19.39    1.42
  -3   7   6   42.81    2.80
  -3   7   6   39.39    1.97
  -3   7   6   39.70    2.13
  -3   7   6   38.47    1.72
   3  -7  -6   41.28    2.48
   3  -7  -6   41.91    2.91
  -3   7   6   38.68    1.89
  -3   7   6   44.12    2.24
  -3   7   6   41.53    1.76
  -3   7   6   40.41    2.02
  -3   7   6   37.53    2.10
  -3   7   6   36.53    2.24
  -3   7   6   37.66    1.91
   3  -7  -5    6.86    1.01
  -3   7   5    6.17    0.72
  -3   7   5    7.52    0.90
  -3   7   5    7.30    0.86
  -3   7   5    7.28    1.21
  -3   7   5    8.02    0.96
  -3   7   5    8.45    0.84
  -3   7   5    7.87    0.73
  -3   7   5    8.27    0.74
  -3   7   5    8.39    0.95
  -3   7   5    6.45    0.84
  -3   7   5    8.09    1.05
   3  -7  -4  188.25    6.40
  -3   7   4  191.36    5.55
  -3   7   4  189.51    7.14
  -3   7   4  196.89    5.85
  -3   7   4  188.20    5.85
  -3   7   4  187.03    5.35
  -3   7   4  190.72    5.89
  -3   7   4  181.76    5.68
  -3   7   4  177.41    6.26
  -3   7   4  185.39    5.34
  -3   7   3    0.48    0.25
   3  -7  -3    0.55    0.36
  -3   7   3    0.64    0.21
  -3   7   3    0.48    0.29
  -3   7   3    0.96    0.31
  -3   7   3   -0.11    0.45
  -3   7   3    0.34    0.35
  -3   7   3    0.67    0.28
  -3   7   3    0.56    0.36
  -3   7   3    0.76    0.41
  -3   7   3    0.68    0.33
  -3   7   2    7.18    0.73
  -3   7   2    5.28    0.64
   3  -7  -2    6.22    0.85
   3  -7  -2    6.38    0.99
  -3   7   2    5.66    0.82
  -3   7   2    6.95    0.73
  -3   7   2    5.10    0.90
  -3   7   2    6.24    0.73
  -3   7   2    7.18    0.77
  -3   7   2    6.35    0.63
  -3   7   2    6.49    0.73
  -3   7   2    6.73    0.87
  -3   7   2    6.20    1.19
  -3   7   2    6.50    0.70
  -3   7   1   73.97    2.79
  -3   7   1   80.03    4.29
  -3   7   1   71.49    3.09
  -3   7   1   73.38    2.60
  -3   7   1   72.13    3.13
  -3   7   1   67.23    2.68
  -3   7   1   74.98    2.73
  -3   7   1   74.09    2.82
   3  -7  -1   71.32    3.49
   3  -7  -1   70.28    3.23
   3  -7   0   80.69    3.52
   3  -7   0   79.21    3.71
  -3   7   0   78.68    2.90
  -3   7   0   80.14    3.32
  -3   7   0   77.50    3.72
  -3   7   0   64.05    2.64
  -3   7   0   78.19    2.78
  -3   7   0   81.03    2.87
  -3   7   0   77.18    2.92
  -3   7   0   83.91    4.44
  -3   7   0   76.72    3.23
  -3   7   0   78.54    2.92
   3  -7   1    1.12    0.47
   3  -7   1    0.53    0.35
  -3   7  -1    1.36    0.37
  -3   7  -1    0.60    0.40
  -3   7  -1    0.71    0.28
  -3   7  -1    0.82    0.31
  -3   7  -1    1.02    0.34
  -3   7  -1    0.95    0.35
   3  -7   2   29.86    2.12
  -3   7  -2   29.10    1.57
  -3   7  -2   26.75    1.80
  -3   7  -2   27.57    2.09
  -3   7  -2   25.69    1.58
  -3   7  -2   28.32    1.65
  -3   7  -2   29.90    2.56
  -3   7  -2   25.77    1.73
  -3   7  -2   29.38    1.56
  -3   7  -2   26.86    1.51
  -3   7  -2   28.17    1.65
   3  -7   3   71.32    3.53
  -3   7  -3   71.29    2.73
  -3   7  -3   69.13    3.05
  -3   7  -3   73.52    3.54
  -3   7  -3   69.41    2.66
  -3   7  -3   71.91    2.72
  -3   7  -3   70.36    2.90
  -3   7  -3   66.40    3.95
  -3   7  -3   67.29    2.99
  -3   7  -3   64.42    2.64
  -3   7  -3   67.10    2.81
  -3   7  -3   69.88    2.93
   3  -7   4   14.64    1.54
  -3   7  -4   15.73    1.14
  -3   7  -4   13.98    1.05
  -3   7  -4   14.50    1.28
  -3   7  -4   15.99    1.55
  -3   7  -4   14.37    1.06
  -3   7  -4   14.56    1.22
  -3   7  -4   16.95    1.89
  -3   7  -4   18.59    1.40
  -3   7  -4   14.63    1.16
  -3   7  -4   13.42    1.18
   3  -7   5   90.01    4.24
  -3   7  -5   96.75    3.37
  -3   7  -5   97.02    3.18
  -3   7  -5   84.25    3.44
  -3   7  -5   93.76    4.02
  -3   7  -5   99.38    3.22
  -3   7  -5   92.16    4.58
  -3   7  -5   94.83    3.63
  -3   7  -5   85.28    3.43
  -3   7  -5   91.08    3.44
  -3   7  -6  198.75    7.26
  -3   7  -6  191.39    5.96
   3  -7   6  207.87    7.36
  -3   7  -6  209.31    5.97
  -3   7  -6  196.84    6.02
  -3   7  -6  224.08    6.78
  -3   7  -6  211.24    5.65
  -3   7  -6  209.49    5.62
  -3   7  -6  187.42    5.54
  -3   7  -6  211.45    6.12
  -3   7  -7   66.46    2.74
   3  -7   7   64.15    3.55
  -3   7  -7   66.64    2.63
  -3   7  -7   66.40    2.91
  -3   7  -7   60.25    2.50
  -3   7  -7   58.48    2.48
  -3   7  -7   64.68    2.45
   3  -7   8    7.74    1.20
  -3   7  -8   10.46    0.97
   3  -7   8    8.99    0.88
  -3   7  -8    9.14    1.00
  -3   7  -8   10.11    0.90
  -3   7  -8    8.16    0.79
  -3   7  -9  169.79    5.15
  -3   7  -9  175.93    5.42
   3  -7   9  162.20    5.04
  -3   7  -9  178.70    5.10
  -3   7 -10   10.50    0.95
  -3   7 -10    9.95    0.80
   3  -7  10    8.69    0.80
   3  -7  11   34.28    1.50
  -3   7 -11   33.11    1.62
  -3   7 -11   33.40    1.45
   3  -7  11   30.73    1.47
  -3   7 -12   10.41    0.64
   3  -7  12   10.40    0.72
   3  -7  12   10.62    0.82
   3  -7  13   17.91    0.86
   3  -7  14    2.38    0.24
  -3   6  15    0.70    0.21
   3  -6 -15    0.83    0.19
   3  -6 -14    6.31    0.60
   3  -6 -14    7.78    0.64
   3  -6 -14    7.46    0.55
  -3   6  14    8.35    0.68
  -3   6  14    5.62    0.56
   3  -6 -14    6.68    0.55
   3  -6 -13    0.70    0.25
  -3   6  13    1.03    0.32
  -3   6  13    0.49    0.23
  -3   6  13    0.70    0.27
  -3   6  13    0.64    0.32
   3  -6 -13    0.76    0.30
   3  -6 -13    0.69    0.23
   3  -6 -12   22.13    1.27
  -3   6  12   19.30    1.32
   3  -6 -12   20.12    1.17
  -3   6  12   17.25    1.13
  -3   6  12   20.40    1.25
   3  -6 -12   17.90    1.02
  -3   6  12   23.46    1.46
   3  -6 -11   46.98    1.99
  -3   6  11   49.91    2.37
   3  -6 -11   43.91    1.86
  -3   6  11   47.59    2.26
  -3   6  11   46.83    2.13
  -3   6  11   46.60    2.13
   3  -6 -11   51.36    2.27
  -3   6  11   54.54    2.46
  -3   6  10   16.36    1.34
  -3   6  10   15.11    1.20
   3  -6 -10   18.45    1.29
  -3   6  10   17.52    1.37
   3  -6 -10   18.49    1.14
  -3   6  10   13.84    1.07
   3  -6 -10   14.46    1.01
  -3   6  10   16.48    1.19
  -3   6  10   17.02    1.27
   3  -6 -10   12.89    1.66
  -3   6   9   34.38    1.84
   3  -6  -9   39.88    1.76
  -3   6   9   39.55    2.15
  -3   6   9   37.41    1.74
   3  -6  -9   34.41    2.32
  -3   6   9   36.50    1.84
  -3   6   9   38.35    1.99
  -3   6   8   14.94    1.18
   3  -6  -8   14.96    0.98
  -3   6   8   16.41    1.33
  -3   6   8   14.68    1.07
  -3   6   8   15.35    1.31
  -3   6   8   12.95    1.03
  -3   6   8   14.07    1.13
   3  -6  -8   13.09    1.39
   3  -6  -7   12.39    1.54
   3  -6  -7   13.97    1.41
  -3   6   7   13.72    1.08
  -3   6   7   12.73    0.98
  -3   6   7   16.19    1.28
   3  -6  -7   13.63    0.90
  -3   6   7   14.94    0.91
  -3   6   7   14.15    1.06
  -3   6   7   13.33    1.15
  -3   6   7   14.40    0.89
  -3   6   7   13.42    1.19
  -3   6   7   15.17    1.27
  -3   6   6  172.82    5.18
  -3   6   6  167.38    4.80
   3  -6  -6  187.74    6.14
  -3   6   6  186.23    5.24
  -3   6   6  175.29    5.39
  -3   6   6  182.70    6.34
  -3   6   6  182.35    5.28
  -3   6   6  165.17    4.78
  -3   6   6  168.91    5.57
  -3   6   6  190.48    5.59
  -3   6   5  121.81    4.11
  -3   6   5  128.73    4.56
  -3   6   5  127.72    4.21
  -3   6   5  127.09    3.75
  -3   6   5  121.80    3.73
  -3   6   5  116.23    3.97
   3  -6  -5  136.37    4.86
   3  -6  -5  133.72    4.33
  -3   6   5  135.34    4.07
  -3   6   5  130.92    5.17
  -3   6   5  125.73    4.09
  -3   6   5  122.72    3.91
  -3   6   4   68.65    3.53
  -3   6   4   63.28    2.61
  -3   6   4   61.40    2.46
  -3   6   4   66.94    2.36
  -3   6   4   65.41    3.02
  -3   6   4   61.71    2.62
  -3   6   4   62.81    2.57
  -3   6   4   60.80    2.90
  -3   6   4   63.21    2.31
  -3   6   4   69.39    2.54
  -3   6   4   63.98    2.14
   3  -6  -4   67.42    3.12
   3  -6  -4   66.74    2.81
   3  -6  -3   71.15    3.20
   3  -6  -3   68.25    2.90
  -3   6   3   64.73    2.38
  -3   6   3   69.94    3.13
  -3   6   3   65.51    3.02
  -3   6   3   65.63    2.72
  -3   6   3   63.47    2.46
  -3   6   3   64.88    2.36
  -3   6   3   66.14    3.52
  -3   6   3   69.10    2.73
  -3   6   3   63.58    2.22
  -3   6   2  117.17    3.75
  -3   6   2  109.44    3.39
   3  -6  -2  118.05    4.47
   3  -6  -2  116.92    4.16
  -3   6   2  114.41    3.55
  -3   6   2  118.69    4.42
  -3   6   2  108.70    3.89
  -3   6   2  110.83    4.30
  -3   6   2  114.30    3.53
  -3   6   2  113.06    3.52
  -3   6   2  113.75    4.94
  -3   6   2  115.11    3.92
  -3   6   2  115.57    3.64
  -3   6   1  144.34    4.13
   3  -6  -1  151.98    5.25
   3  -6  -1  141.42    4.91
  -3   6   1  140.11    4.29
  -3   6   1  151.42    5.88
  -3   6   0  379.35   10.32
  -3   6   0  369.22    9.17
  -3   6   0  362.38    9.15
  -3   6   0  368.54   11.13
  -3   6   0  376.76   10.30
  -3   6   0  354.41    9.04
   3  -6   0  355.90   10.01
   3  -6   1  185.78    5.96
  -3   6  -1  194.52    6.17
  -3   6  -1  184.24    5.09
  -3   6  -1  182.96    5.09
  -3   6  -1  166.04    5.39
  -3   6  -1  169.61    5.45
  -3   6  -1  187.23    6.07
  -3   6  -1  177.91    5.27
  -3   6  -1  181.21    5.03
  -3   6  -2  192.08    5.23
   3  -6   2  190.16    6.22
  -3   6  -2  200.66    6.26
  -3   6  -2  199.27    5.26
  -3   6  -2  175.14    5.58
  -3   6  -2  190.41    6.18
  -3   6  -2  191.51    5.23
  -3   6  -2  184.72    5.19
  -3   6  -2  184.12    5.40
  -3   6  -2  180.52    6.80
  -3   6  -2  173.65    5.53
  -3   6  -2  183.92    5.43
  -3   6  -2  174.34    5.36
  -3   6  -3    7.05    0.77
  -3   6  -3    5.95    0.76
  -3   6  -3    6.10    0.88
  -3   6  -3    7.43    0.71
   3  -6   3    9.72    1.14
  -3   6  -3    7.56    0.96
  -3   6  -3    7.49    0.69
  -3   6  -3    6.96    0.66
  -3   6  -3    6.78    0.74
  -3   6  -3    8.92    0.87
  -3   6  -3    7.28    1.17
  -3   6  -3    7.29    0.84
  -3   6  -4   30.80    1.53
  -3   6  -4   29.28    1.43
  -3   6  -4   27.09    1.63
  -3   6  -4   30.92    1.98
  -3   6  -4   27.50    1.47
   3  -6   4   29.70    1.65
   3  -6   4   28.14    2.05
  -3   6  -4   30.04    1.43
  -3   6  -4   30.61    1.96
  -3   6  -4   29.50    1.66
  -3   6  -4   29.13    1.34
  -3   6  -4   27.35    1.59
  -3   6  -4   29.96    1.70
  -3   6  -4   26.68    2.19
  -3   6  -4   28.70    1.67
  -3   6  -5   18.50    1.09
  -3   6  -5   17.95    1.26
  -3   6  -5   16.87    1.43
  -3   6  -5   17.37    1.14
   3  -6   5   19.19    1.39
  -3   6  -5   19.53    1.10
  -3   6  -5   17.70    1.27
  -3   6  -5   17.59    1.29
  -3   6  -5   17.71    1.07
   3  -6   5   19.18    1.19
  -3   6  -5   18.17    1.35
  -3   6  -5   16.85    1.71
  -3   6  -5   14.72    1.15
  -3   6  -6   38.83    1.82
   3  -6   6   39.54    2.19
  -3   6  -6   41.20    1.64
  -3   6  -6   39.70    2.00
  -3   6  -6   37.79    1.61
  -3   6  -6   34.88    1.81
  -3   6  -6   40.01    2.19
  -3   6  -6   37.13    2.01
  -3   6  -6   37.68    1.74
  -3   6  -6   36.47    2.47
  -3   6  -6   33.63    1.78
  -3   6  -7  101.68    3.49
  -3   6  -7  100.96    3.73
  -3   6  -7  100.86    3.70
  -3   6  -7  104.16    3.87
   3  -6   7  105.41    4.10
  -3   6  -7  104.75    3.49
  -3   6  -7  111.82    3.99
  -3   6  -8  155.04    4.68
   3  -6   8  162.14    5.49
  -3   6  -8  151.88    4.95
  -3   6  -8  149.32    4.91
  -3   6  -8  148.26    5.06
  -3   6  -8  156.94    4.73
  -3   6  -8  151.49    5.10
  -3   6  -9   36.07    1.72
   3  -6   9   34.21    2.19
  -3   6  -9   34.25    1.76
  -3   6  -9   33.17    1.86
   3  -6   9   32.23    1.84
  -3   6  -9   34.75    1.97
  -3   6  -9   34.09    1.87
  -3   6  -9   32.39    1.94
  -3   6 -10  103.67    3.66
   3  -6  10  106.82    3.73
  -3   6 -10   99.43    3.69
  -3   6 -10  103.38    3.66
  -3   6 -10  100.45    3.81
  -3   6 -10  102.66    3.36
  -3   6 -10  100.45    3.50
  -3   6 -11    1.99    0.44
  -3   6 -11    0.85    0.36
   3  -6  11    1.71    0.43
  -3   6 -11    1.61    0.34
  -3   6 -11    2.71    0.49
   3  -6  12   52.56    2.04
  -3   6 -12   49.92    2.22
   3  -6  12   49.12    2.10
  -3   6 -12   46.27    1.70
   3  -6  12   50.10    2.09
  -3   6 -13   70.10    2.58
   3  -6  13   75.12    2.43
   3  -6  13   66.57    2.42
   3  -6  14   29.07    1.20
  -3   6 -14   27.28    1.27
   3  -6  15   22.88    0.86
  -3   5  16    0.56    0.18
   3  -5 -16    0.44    0.12
   3  -5 -16    0.69    0.18
  -3   5  16    0.80    0.20
  -3   5  15   74.90    2.50
   3  -5 -15   72.17    2.41
   3  -5 -15   79.44    2.50
   3  -5 -15   70.39    2.27
   3  -5 -15   78.70    2.39
  -3   5  15   66.64    2.43
   3  -5 -15   76.17    2.46
  -3   5  15   75.27    2.50
  -3   5  14   23.62    1.34
   3  -5 -14   24.45    1.35
   3  -5 -14   26.99    1.39
   3  -5 -14   25.71    1.29
   3  -5 -14   24.92    1.30
   3  -5 -14   24.47    1.31
  -3   5  14   26.28    1.44
  -3   5  14   25.45    1.41
  -3   5  13    5.60    0.73
   3  -5 -13    4.99    0.63
  -3   5  13    4.96    0.69
  -3   5  13    4.30    0.62
  -3   5  13    4.20    0.53
   3  -5 -13    4.69    0.61
   3  -5 -13    5.31    0.67
  -3   5  13    4.57    0.68
   3  -5 -13    5.45    0.65
   3  -5 -12    0.19    0.23
   3  -5 -12    0.08    0.18
  -3   5  12    0.32    0.26
  -3   5  12    0.60    0.36
   3  -5 -12    0.04    0.24
  -3   5  12    0.16    0.29
   3  -5 -12    0.48    0.25
  -3   5  12    0.10    0.27
  -3   5  12    0.11    0.24
  -3   5  12    0.28    0.27
   3  -5 -11   14.50    1.12
   3  -5 -11   14.58    1.07
  -3   5  11   14.39    1.24
  -3   5  11   15.71    1.28
  -3   5  11   11.56    1.00
  -3   5  11   12.16    0.93
  -3   5  11   12.90    1.07
   3  -5 -11   13.77    1.46
   3  -5 -11   12.40    1.56
  -3   5  11   11.40    0.88
  -3   5  11   12.53    1.14
   3  -5 -10   67.68    3.82
  -3   5  10   68.56    2.95
  -3   5  10   69.34    2.61
   3  -5 -10   72.13    3.51
  -3   5  10   64.49    2.71
  -3   5  10   76.53    3.11
   3  -5 -10   73.84    2.82
   3  -5 -10   69.32    2.65
  -3   5  10   70.01    3.02
   3  -5 -10   70.32    2.86
   3  -5  -9   28.61    2.06
  -3   5   9   30.64    1.70
  -3   5   9   29.06    1.60
   3  -5  -9   31.68    1.56
  -3   5   9   26.81    1.53
   3  -5  -9   27.48    2.29
  -3   5   9   31.85    1.81
  -3   5   9   32.10    1.62
   3  -5  -9   29.82    1.63
   3  -5  -8   50.53    2.14
   3  -5  -8   44.97    2.64
  -3   5   8   50.82    2.37
   3  -5  -8   44.91    2.89
   3  -5  -8   51.33    2.73
  -3   5   8   42.53    2.05
   3  -5  -8   48.48    1.95
  -3   5   8   50.78    2.31
  -3   5   8   49.05    2.10
  -3   5   8   45.89    2.13
  -3   5   8   47.19    2.07
   3  -5  -7    0.89    0.26
  -3   5   7    0.69    0.31
  -3   5   7    0.33    0.31
  -3   5   7    0.47    0.26
  -3   5   7    1.12    0.24
  -3   5   7    0.55    0.25
  -3   5   7    0.83    0.36
   3  -5  -7    1.04    0.39
   3  -5  -7    0.93    0.32
  -3   5   7    0.78    0.30
  -3   5   7    0.58    0.25
  -3   5   7    0.59    0.19
  -3   5   6    6.10    0.65
  -3   5   6    4.54    0.47
  -3   5   6    4.56    0.66
  -3   5   6    4.98    0.61
  -3   5   6    4.76    0.58
  -3   5   6    5.17    0.67
  -3   5   6    5.04    0.66
   3  -5  -6    4.52    0.65
   3  -5  -6    4.49    0.74
   3  -5  -6    4.72    0.49
  -3   5   6    4.86    0.47
  -3   5   6    5.42    0.86
  -3   5   5    0.84    0.23
  -3   5   5    0.97    0.32
  -3   5   5    0.80    0.28
  -3   5   5    0.83    0.21
  -3   5   5    1.02    0.22
  -3   5   5    0.65    0.29
   3  -5  -5    1.04    0.37
   3  -5  -5    1.66    0.39
  -3   5   5    0.44    0.31
  -3   5   4    2.50    0.35
  -3   5   4    2.81    0.52
  -3   5   4    2.42    0.35
  -3   5   4    2.65    0.51
  -3   5   4    2.39    0.40
  -3   5   4    2.36    0.42
  -3   5   4    2.55    0.34
   3  -5  -4    4.03    0.66
   3  -5  -4    2.05    0.44
  -3   5   4    2.46    0.63
  -3   5   3   63.13    2.16
  -3   5   3   63.65    2.75
  -3   5   3   62.31    2.17
  -3   5   3   64.23    2.72
  -3   5   3   66.33    2.33
  -3   5   3   65.67    2.14
  -3   5   3   62.57    2.37
   3  -5  -3   66.05    2.88
   3  -5  -3   66.02    2.69
  -3   5   3   69.54    3.27
  -3   5   2  469.13   11.24
  -3   5   2  469.25   11.26
  -3   5   2  487.02   12.21
  -3   5   2  469.29   12.12
  -3   5   2  464.75   11.38
  -3   5   2  473.51   11.47
  -3   5   2  469.96   11.19
  -3   5   2  489.88   12.99
   3  -5  -2  480.99   12.34
   3  -5  -2  492.72   12.11
  -3   5   1    3.40    0.40
  -3   5   1    2.17    0.36
   3  -5  -1    2.22    0.50
   3  -5  -1    2.68    0.52
  -3   5   1    3.94    0.78
  -3   5   0  449.66   10.76
  -3   5   0  454.75   11.71
  -3   5   0  461.63   11.69
  -3   5   0  467.19   10.85
  -3   5   0  426.01   10.69
   3  -5   0  452.73   11.61
  -3   5   0  450.50   10.75
  -3   5  -1   19.23    1.02
   3  -5   1   17.34    0.92
   3  -5   1   21.60    1.47
  -3   5  -1   19.43    1.03
  -3   5  -1   18.97    1.38
  -3   5  -1   20.21    1.42
  -3   5  -1   18.40    1.02
  -3   5  -1   18.99    1.01
  -3   5  -1   18.67    1.65
  -3   5  -2   79.01    2.50
   3  -5   2   72.51    2.53
   3  -5   2   71.40    3.10
  -3   5  -2   76.54    2.49
  -3   5  -2   81.47    3.16
  -3   5  -2   81.37    3.17
  -3   5  -2   77.93    2.52
  -3   5  -2   70.19    2.21
  -3   5  -2   78.05    3.60
   3  -5   2   76.21    2.63
  -3   5  -3   23.88    1.17
   3  -5   3   23.44    1.38
  -3   5  -3   24.07    1.57
  -3   5  -3   28.66    1.70
  -3   5  -3   26.96    1.23
  -3   5  -3   24.75    1.12
   3  -5   3   23.97    1.34
  -3   5  -3   23.81    1.20
  -3   5  -3   24.63    1.89
  -3   5  -4   72.88    2.95
  -3   5  -4   66.99    2.29
   3  -5   4   64.42    2.65
  -3   5  -4   70.65    2.31
  -3   5  -4   71.27    2.92
  -3   5  -4   65.43    3.27
  -3   5  -4   69.59    2.31
  -3   5  -4   70.35    2.40
  -3   5  -5   48.69    1.73
  -3   5  -5   42.20    1.99
  -3   5  -5   43.94    2.56
  -3   5  -5   46.33    2.21
  -3   5  -5   42.94    1.76
  -3   5  -5   42.03    1.98
   3  -5   5   44.94    2.18
  -3   5  -5   43.45    2.15
  -3   5  -5   41.98    1.64
   3  -5   5   43.82    1.84
  -3   5  -5   42.64    1.77
  -3   5  -6  118.93    3.55
  -3   5  -6  113.12    3.87
  -3   5  -6  107.06    4.33
   3  -5   6  118.17    4.17
  -3   5  -6  111.06    3.82
  -3   5  -6  115.61    3.92
  -3   5  -6  109.89    3.50
  -3   5  -6  113.16    3.25
  -3   5  -6  104.98    3.68
  -3   5  -6  119.70    3.60
  -3   5  -7    0.39    0.21
   3  -5   7    0.53    0.33
  -3   5  -7    1.17    0.35
  -3   5  -7    1.03    0.37
  -3   5  -7    0.05    0.18
  -3   5  -7    0.19    0.18
  -3   5  -8   49.51    2.05
  -3   5  -8   45.82    2.30
   3  -5   8   51.80    2.70
  -3   5  -8   48.39    2.24
  -3   5  -8   53.81    2.48
  -3   5  -8   52.86    2.22
  -3   5  -9   55.53    2.23
   3  -5   9   60.81    2.71
  -3   5  -9   60.30    2.68
   3  -5   9   62.04    2.37
   3  -5   9   65.07    3.14
  -3   5  -9   55.70    2.48
  -3   5  -9   51.44    2.57
  -3   5  -9   60.93    2.47
  -3   5 -10   23.35    1.28
  -3   5 -10   26.66    1.53
  -3   5 -10   26.03    1.64
   3  -5  10   25.36    1.42
   3  -5  10   26.31    1.99
  -3   5 -10   25.54    1.67
  -3   5 -10   26.40    1.56
   3  -5  10   24.76    1.65
  -3   5 -11    0.26    0.24
   3  -5  11    0.28    0.23
  -3   5 -11    0.35    0.32
   3  -5  11    0.54    0.37
  -3   5 -11    0.36    0.25
  -3   5 -11    0.28    0.25
   3  -5  12   20.80    1.42
  -3   5 -12   20.13    1.27
   3  -5  12   21.00    1.28
  -3   5 -12   20.18    1.23
  -3   5 -12   20.87    1.42
   3  -5  12   20.23    1.21
   3  -5  12   23.81    1.34
  -3   5 -12   20.41    1.31
   3  -5  13   32.47    1.68
  -3   5 -13   34.49    1.73
   3  -5  13   30.81    1.46
   3  -5  13   35.12    1.60
   3  -5  14   28.96    1.42
   3  -5  14   32.36    1.38
   3  -5  14   28.38    1.24
  -3   5 -14   29.50    1.44
   3  -5  15    7.24    0.53
  -3   5 -15    6.48    0.52
   3  -4 -17   52.17    1.58
  -3   4  17   53.95    1.62
  -3   4  16   10.65    0.73
   3  -4 -16   10.71    0.74
   3  -4 -16   11.58    0.73
  -3   4  16    9.11    0.72
   3  -4 -16    9.49    0.73
   3  -4 -16   11.61    0.73
  -3   4  15   28.57    1.55
  -3   4  15   29.10    1.48
   3  -4 -15   30.73    1.46
   3  -4 -15   30.07    1.49
   3  -4 -15   30.79    1.44
  -3   4  15   26.95    1.48
   3  -4 -15   28.62    1.47
   3  -4 -15   26.56    1.37
   3  -4 -14   36.18    1.73
  -3   4  14   33.87    1.64
  -3   4  14   31.85    1.80
  -3   4  14   39.67    1.90
   3  -4 -14   35.79    1.74
   3  -4 -14   35.47    1.79
   3  -4 -14   33.38    1.70
  -3   4  14   34.55    1.84
   3  -4 -14   35.38    1.76
  -3   4  13    3.94    0.67
   3  -4 -13    4.77    0.65
   3  -4 -13    3.91    0.62
  -3   4  13    3.29    0.56
  -3   4  13    3.75    0.63
   3  -4 -13    3.29    0.56
  -3   4  13    3.48    0.53
  -3   4  13    3.49    0.59
  -3   4  13    3.10    0.60
   3  -4 -13    4.72    0.66
   3  -4 -12  176.88    5.24
   3  -4 -12  172.83    6.44
   3  -4 -12  181.44    5.40
  -3   4  12  157.22    4.81
  -3   4  12  177.65    5.57
  -3   4  12  172.26    5.26
  -3   4  12  170.82    5.24
   3  -4 -12  171.80    5.29
  -3   4  12  194.78    5.59
   3  -4 -12  170.86    5.23
  -3   4  12  165.77    5.01
   3  -4 -12  166.58    6.11
   3  -4 -12  159.99    6.28
  -3   4  12  157.71    4.85
   3  -4 -11   84.45    3.05
   3  -4 -11   78.74    4.00
   3  -4 -11   87.79    3.21
  -3   4  11   85.90    3.29
  -3   4  11   65.76    3.41
  -3   4  11   76.13    2.84
   3  -4 -11   72.45    3.84
  -3   4  11   81.41    3.28
  -3   4  11   78.25    2.86
   3  -4 -11   79.82    3.08
   3  -4 -11   79.33    3.79
  -3   4  11   80.31    3.06
  -3   4  11   75.99    3.03
   3  -4 -10   11.36    0.93
  -3   4  10   10.53    0.90
  -3   4  10   13.10    1.16
  -3   4  10   11.06    1.21
   3  -4 -10   12.44    1.02
  -3   4  10    9.78    0.85
   3  -4 -10   13.49    1.50
   3  -4 -10   11.61    1.43
   3  -4 -10   14.10    1.11
  -3   4  10   13.11    1.14
  -3   4  10   10.07    0.93
  -3   4  10   12.16    1.03
   3  -4 -10   12.64    1.36
   3  -4  -9   24.49    1.83
  -3   4   9   19.53    1.56
  -3   4   9   22.55    1.24
   3  -4  -9   23.07    1.37
  -3   4   9   22.91    1.34
  -3   4   9   22.73    1.39
   3  -4  -9   22.17    1.27
   3  -4  -9   23.28    1.96
   3  -4  -9   24.23    1.45
   3  -4  -9   18.36    1.74
  -3   4   9   22.08    1.47
  -3   4   9   22.71    1.33
   3  -4  -8    0.26    0.23
  -3   4   8    0.54    0.27
   3  -4  -8    0.62    0.35
  -3   4   8    0.37    0.25
   3  -4  -8    0.25    0.18
  -3   4   8    0.61    0.29
  -3   4   8    0.34    0.22
  -3   4   8    0.66    0.25
  -3   4   8    0.43    0.22
  -3   4   7   27.76    1.68
  -3   4   7   24.36    1.37
  -3   4   7   24.59    1.05
   3  -4  -7   29.00    1.81
   3  -4  -7   28.32    1.59
  -3   4   7   27.08    1.55
  -3   4   7   24.59    1.35
  -3   4   7   25.15    1.44
  -3   4   7   27.18    1.40
  -3   4   7   29.65    1.55
   3  -4  -7   27.30    1.26
  -3   4   6  407.76   10.57
  -3   4   6  385.90    9.31
  -3   4   6  391.01    9.97
  -3   4   6  370.57    9.27
   3  -4  -6  419.32   10.62
   3  -4  -6  408.03   10.19
  -3   4   6  385.97    9.91
  -3   4   6  398.12    9.96
  -3   4   6  409.93    9.94
  -3   4   6  410.14    9.85
  -3   4   6  419.87   10.01
   3  -4  -6  401.95    9.48
  -3   4   6  394.94    9.33
   3  -4  -5   13.98    1.14
   3  -4  -5   13.92    1.03
  -3   4   5   11.80    0.81
  -3   4   5   14.01    1.01
  -3   4   5   12.82    0.72
  -3   4   5   13.13    0.72
  -3   4   5   12.85    1.27
  -3   4   5   14.08    1.00
  -3   4   5   12.75    0.85
  -3   4   5   13.64    0.91
  -3   4   5   13.89    0.75
  -3   4   5   14.30    0.94
   3  -4  -5   12.61    0.71
   3  -4  -4  285.03    7.59
   3  -4  -4  285.04    7.40
  -3   4   4  250.01    6.58
  -3   4   4  273.46    7.33
  -3   4   4  275.18    6.66
  -3   4   4  268.43    6.63
  -3   4   4  261.43    7.84
  -3   4   4  275.58    7.29
  -3   4   4  286.45    6.94
  -3   4   4  278.30    6.67
  -3   4   4  276.34    6.96
  -3   4   3   10.62    1.02
  -3   4   3   13.64    0.72
  -3   4   3   15.23    1.04
  -3   4   3    9.21    0.60
  -3   4   3    8.08    0.78
   3  -4  -3    7.41    0.80
   3  -4  -3    9.12    0.82
  -3   4   3    8.83    0.59
  -3   4   3    7.92    0.64
  -3   4   2   79.36    3.11
  -3   4   2   82.52    2.46
  -3   4   2   75.81    2.90
  -3   4   2   81.63    2.45
  -3   4   2   84.07    2.98
   3  -4  -2   85.17    2.70
   3  -4  -2   84.73    3.00
   3  -4  -2   87.06    3.15
  -3   4   2   83.09    2.58
  -3   4   2   83.04    2.45
  -3   4   1  506.69   11.88
  -3   4   1  508.83   11.97
   3  -4  -1  523.86   12.21
  -3   4   1  523.85   12.00
   3  -4  -1  530.94   12.70
  -3   4   1  478.06   12.51
   3  -4   0  110.82    2.98
   3  -4   0  115.68    3.79
  -3   4   0  106.76    3.43
  -3   4   0  109.18    3.11
  -3   4   0  115.75    3.73
  -3   4   0  110.59    3.11
   3  -4   0  115.58    3.45
  -3   4   0  114.86    3.71
  -3   4   0  108.63    3.11
  -3   4   0  112.81    3.16
   3  -4   1    3.31    0.38
   3  -4   1    3.44    0.53
  -3   4  -1    3.38    0.54
  -3   4  -1    3.10    0.36
  -3   4  -1    3.60    0.55
  -3   4  -1    3.44    0.37
  -3   4  -1    3.35    0.52
   3  -4   1    2.91    0.44
  -3   4  -1    3.04    0.35
  -3   4  -2  298.80    8.19
  -3   4  -2  301.79    7.52
  -3   4  -2  325.86    8.28
  -3   4  -2  308.62    7.52
   3  -4   2  310.31    7.79
   3  -4   2  317.72    8.46
  -3   4  -2  323.22    8.26
  -3   4  -2  311.50    7.57
  -3   4  -2  317.33    7.58
  -3   4  -3  276.06    7.67
  -3   4  -3  291.40    7.74
  -3   4  -3  284.47    7.05
  -3   4  -3  292.18    7.07
   3  -4   3  290.85    7.53
  -3   4  -3  298.30    7.77
  -3   4  -3  288.92    7.04
  -3   4  -3  297.16    7.15
  -3   4  -4   16.46    0.90
   3  -4   4   18.62    1.20
  -3   4  -4   16.24    1.14
  -3   4  -4   16.86    0.85
  -3   4  -4   17.85    1.17
  -3   4  -4   17.14    0.86
  -3   4  -4   18.91    1.20
   3  -4   4   17.56    1.01
  -3   4  -4   17.50    0.92
  -3   4  -5  605.13   13.41
  -3   4  -5  550.22   14.45
   3  -4   5  572.01   14.15
  -3   4  -5  546.80   13.84
   3  -4   5  563.41   13.54
  -3   4  -5  589.97   13.47
  -3   4  -5  584.06   13.90
  -3   4  -5  554.07   13.15
  -3   4  -5  580.84   13.88
  -3   4  -5  570.47   13.17
  -3   4  -6    0.94    0.27
   3  -4   6    0.26    0.19
  -3   4  -6    0.53    0.21
  -3   4  -6    0.83    0.36
   3  -4   6    0.50    0.28
  -3   4  -6    0.24    0.14
  -3   4  -6    1.14    0.28
   3  -4   7   33.05    1.54
  -3   4  -7   29.89    1.67
  -3   4  -7   27.67    1.51
  -3   4  -7   35.78    1.61
  -3   4  -7   33.07    1.73
   3  -4   7   34.09    2.01
   3  -4   8   23.10    1.72
  -3   4  -8   19.67    1.27
   3  -4   8   20.68    1.25
  -3   4  -8   21.29    1.42
  -3   4  -8   19.65    1.27
  -3   4  -8   22.20    1.29
  -3   4  -8   19.55    1.37
   3  -4   9   65.53    3.20
   3  -4   9   68.20    2.85
  -3   4  -9   55.88    2.42
  -3   4  -9   59.08    2.66
   3  -4   9   63.98    2.49
  -3   4  -9   59.64    2.46
  -3   4  -9   58.89    2.68
   3  -4  10   97.03    4.20
   3  -4  10   98.68    3.73
  -3   4 -10   90.18    3.31
   3  -4  10  102.70    3.45
  -3   4 -10   96.92    3.64
  -3   4 -10   94.26    3.63
  -3   4 -10   91.07    3.28
   3  -4  11    0.68    0.37
  -3   4 -11    0.95    0.31
  -3   4 -11    1.17    0.33
   3  -4  11    0.94    0.35
  -3   4 -11    0.98    0.38
   3  -4  11    1.56    0.47
  -3   4 -11    0.96    0.31
  -3   4 -11    1.03    0.38
   3  -4  11    0.79    0.33
   3  -4  12   79.51    2.92
  -3   4 -12   83.70    3.01
   3  -4  12   88.03    3.10
  -3   4 -12   85.82    3.22
   3  -4  12   90.09    3.12
   3  -4  12   85.27    3.34
  -3   4 -12   81.36    3.25
  -3   4 -12   79.57    2.88
   3  -4  13    6.83    0.80
  -3   4 -13    6.39    0.66
   3  -4  13    7.44    0.73
  -3   4 -13    5.63    0.68
   3  -4  13    6.07    0.67
  -3   4 -13    6.76    0.80
  -3   4 -13    4.83    0.53
   3  -4  14    0.16    0.20
  -3   4 -14    0.23    0.21
   3  -4  14    0.12    0.19
  -3   4 -14    0.23    0.16
   3  -4  15    6.43    0.54
  -3   4 -15    6.84    0.58
   3  -4  15    5.86    0.58
  -3   4 -16    1.61    0.22
   3  -4  16    1.95    0.23
   3  -4  16    1.23    0.17
   3  -3 -18    1.09    0.16
  -3   3  17    1.88    0.31
  -3   3  17    1.24    0.27
   3  -3 -17    1.59    0.31
   3  -3 -17    1.59    0.27
  -3   3  17    1.53    0.26
   3  -3 -17    1.28    0.27
  -3   3  17    1.43    0.25
  -3   3  16   26.72    1.32
  -3   3  16   27.29    1.38
  -3   3  16   25.31    1.39
   3  -3 -16   28.11    1.42
   3  -3 -16   29.53    1.38
   3  -3 -16   27.73    1.31
   3  -3 -16   30.07    1.47
  -3   3  16   27.51    1.35
  -3   3  15    0.20    0.22
   3  -3 -15    0.26    0.24
   3  -3 -15    0.25    0.21
   3  -3 -15    0.31    0.29
   3  -3 -15    0.37    0.21
   3  -3 -15    0.47    0.25
  -3   3  15    0.62    0.31
  -3   3  15    0.23    0.25
   3  -3 -14   69.03    2.72
  -3   3  14   66.54    2.63
  -3   3  14   66.76    2.64
  -3   3  14   68.98    2.75
   3  -3 -14   62.76    2.59
   3  -3 -14   68.00    2.67
   3  -3 -14   70.77    2.86
   3  -3 -14   68.74    2.78
  -3   3  14   75.58    2.87
   3  -3 -13   93.90    3.47
   3  -3 -13   95.69    4.58
   3  -3 -13   98.38    3.55
  -3   3  13   84.18    3.05
   3  -3 -13   92.96    3.37
  -3   3  13   98.17    3.54
   3  -3 -13   92.72    3.41
  -3   3  13   94.59    3.31
   3  -3 -13   87.85    4.11
  -3   3  13  100.27    3.49
  -3   3  13   90.32    3.31
  -3   3  13   83.58    4.04
   3  -3 -12   24.56    1.51
   3  -3 -12   23.27    2.15
   3  -3 -12   25.03    1.58
  -3   3  12   22.66    1.36
   3  -3 -12   24.89    2.01
  -3   3  12   22.01    1.89
   3  -3 -12   23.84    1.51
  -3   3  12   26.44    1.48
   3  -3 -12   23.03    1.97
  -3   3  12   22.99    1.44
   3  -3 -12   25.24    1.54
   3  -3 -11  147.11    4.66
   3  -3 -11  157.82    6.16
   3  -3 -11  151.03    4.77
  -3   3  11  147.55    4.53
   3  -3 -11  145.85    5.58
  -3   3  11  133.93    5.29
   3  -3 -11  152.51    4.74
  -3   3  11  151.97    4.55
   3  -3 -11  141.33    5.57
  -3   3  11  155.65    4.70
  -3   3  11  145.58    4.87
   3  -3 -11  149.30    4.67
  -3   3  10   68.71    2.62
  -3   3  10   62.55    3.06
  -3   3  10   67.27    2.50
   3  -3 -10   65.97    2.69
   3  -3 -10   66.26    3.24
  -3   3  10   64.17    2.52
  -3   3  10   66.09    2.76
   3  -3 -10   67.23    2.56
   3  -3 -10   73.82    3.75
   3  -3 -10   68.51    2.69
   3  -3 -10   66.32    2.60
   3  -3 -10   60.68    3.23
  -3   3   9   12.98    1.18
   3  -3  -9   12.76    1.25
  -3   3   9   11.47    0.90
   3  -3  -9   11.12    0.95
  -3   3   9   12.05    0.92
  -3   3   9   12.96    1.03
   3  -3  -9   11.52    0.88
   3  -3  -9   11.90    0.96
   3  -3  -9   10.67    0.88
  -3   3   9   10.25    0.86
  -3   3   9   11.27    0.91
   3  -3  -9   10.11    1.16
   3  -3  -8  336.75    8.81
  -3   3   8  328.96    8.84
   3  -3  -8  353.91    9.25
  -3   3   8  337.23    8.33
   3  -3  -8  303.31    9.06
  -3   3   8  338.50    9.72
  -3   3   8  300.11    7.88
  -3   3   8  309.52    7.96
  -3   3   8  335.63    8.52
   3  -3  -8  339.99    8.17
   3  -3  -7   41.16    2.10
   3  -3  -7   39.83    1.92
  -3   3   7   37.50    1.85
  -3   3   7   42.25    1.72
   3  -3  -7   37.06    1.61
  -3   3   7   35.78    1.55
   3  -3  -7   34.09    1.98
  -3   3   7   39.88    2.30
  -3   3   7   36.57    1.58
  -3   3   7   39.53    1.42
  -3   3   7   45.52    1.84
   3  -3  -7   37.42    1.52
  -3   3   6   29.19    1.35
   3  -3  -6   30.01    1.57
   3  -3  -6   30.11    1.68
  -3   3   6   28.96    1.47
  -3   3   6   31.51    1.41
  -3   3   6   30.87    1.92
   3  -3  -6   29.42    1.21
  -3   3   6   30.65    1.42
  -3   3   6   29.54    1.40
  -3   3   5  525.88   12.98
   3  -3  -5  560.79   13.55
  -3   3   5  565.36   13.12
  -3   3   5  542.27   13.12
  -3   3   5  536.38   12.93
  -3   3   5  541.71   12.92
  -3   3   4   12.95    0.88
  -3   3   4   11.73    1.02
   3  -3  -4   11.35    0.90
  -3   3   4   11.08    0.70
   3  -3  -4   12.21    0.90
  -3   3   3   97.55    3.01
   3  -3  -3   92.98    2.99
  -3   3   3   87.29    3.16
   3  -3  -3   80.82    2.93
   3  -3  -3   91.73    3.01
  -3   3   3   84.88    2.47
   3  -3  -2   80.01    2.62
  -3   3   2   73.77    2.73
  -3   3   2   71.62    2.00
   3  -3  -2   79.15    2.66
  -3   3   1   44.30    1.78
   3  -3  -1   43.02    1.73
  -3   3   1   36.83    1.10
  -3   3   1   37.37    1.66
  -3   3   1   40.32    1.81
   3  -3  -1   38.58    1.23
   3  -3  -1   41.96    1.77
  -3   3   0   84.74    2.82
   3  -3   0   87.70    2.86
   3  -3   0   84.46    2.40
   3  -3   0   84.26    2.87
  -3   3   0   82.63    2.88
  -3   3   0   77.37    2.61
   3  -3   1  105.91    3.02
  -3   3  -1  103.30    3.39
  -3   3  -1   99.92    2.98
  -3   3  -1  109.58    3.35
   3  -3   2 1809.66   39.53
   3  -3   2 1745.51   39.86
  -3   3  -2 1836.25   39.88
  -3   3  -2 1660.66   39.00
  -3   3  -2 1948.50   39.77
  -3   3  -3  125.37    3.71
  -3   3  -3  117.52    3.80
   3  -3   3  121.89    3.72
  -3   3  -3  124.98    3.27
  -3   3  -3  118.44    3.26
   3  -3   4    9.92    0.72
  -3   3  -4   10.92    0.66
  -3   3  -4   10.43    0.79
   3  -3   4    9.93    0.85
  -3   3  -4   10.24    0.78
  -3   3  -4    8.86    0.81
  -3   3  -4    9.73    0.60
   3  -3   5    0.18    0.21
  -3   3  -5    0.47    0.22
   3  -3   5    0.47    0.24
  -3   3  -5    0.34    0.16
  -3   3  -5    0.31    0.16
  -3   3  -6   24.62    1.21
   3  -3   6   24.98    1.28
  -3   3  -6   22.26    1.37
   3  -3   6   27.07    1.65
  -3   3  -6   25.47    1.49
  -3   3  -6   28.20    1.15
   3  -3   7   15.32    1.29
   3  -3   7   14.22    0.95
  -3   3  -7   11.56    1.01
  -3   3  -7   13.02    1.01
  -3   3  -7   14.35    1.07
  -3   3  -8  253.85    8.32
   3  -3   8  266.11    6.93
  -3   3  -8  251.57    7.10
  -3   3  -8  234.87    7.04
  -3   3  -8  248.05    7.04
  -3   3  -8  242.98    6.91
   3  -3   8  261.49    7.79
  -3   3  -8  278.63    6.87
   3  -3   9    1.57    0.48
  -3   3  -9    2.07    0.41
   3  -3   9    1.29    0.33
  -3   3  -9    1.23    0.35
  -3   3  -9    2.04    0.49
  -3   3  -9    0.56    0.29
   3  -3   9    0.87    0.33
  -3   3  -9    0.78    0.33
   3  -3   9    0.93    0.39
   3  -3  10   94.09    3.27
  -3   3 -10   99.62    3.33
  -3   3 -10   93.55    3.57
   3  -3  10   94.32    3.40
   3  -3  10   90.41    3.21
  -3   3 -10   93.59    3.38
  -3   3 -10   95.62    3.58
   3  -3  10   96.37    3.66
   3  -3  10   96.20    4.19
   3  -3  11    5.18    0.64
  -3   3 -11    6.02    0.73
  -3   3 -11    5.23    0.75
   3  -3  11    5.94    0.75
   3  -3  11    5.69    0.67
  -3   3 -11    6.60    0.71
  -3   3 -11    6.64    0.81
   3  -3  11    6.68    0.87
  -3   3 -12    0.04    0.21
   3  -3  12    0.22    0.25
  -3   3 -12    0.32    0.20
  -3   3 -12    0.05    0.22
   3  -3  12   -0.08    0.20
   3  -3  12    0.09    0.21
  -3   3 -12    0.21    0.26
   3  -3  12    0.23    0.19
  -3   3 -13   68.21    2.68
   3  -3  13   60.57    2.48
  -3   3 -13   59.14    2.52
  -3   3 -13   63.72    2.38
   3  -3  13   62.60    2.65
   3  -3  13   58.42    2.25
  -3   3 -14   32.56    1.61
   3  -3  14   35.75    1.57
   3  -3  14   33.13    1.59
  -3   3 -14   30.54    1.54
  -3   3 -14   31.22    1.42
   3  -3  14   33.09    1.69
   3  -3  14   29.53    1.32
  -3   3 -15    0.20    0.16
   3  -3  15    0.10    0.16
   3  -3  15    0.20    0.18
   3  -3  15    0.13    0.19
  -3   3 -16    1.05    0.20
   3  -3  16    0.84    0.19
   3  -3  16    1.33    0.21
  -3   2  18    1.65    0.23
  -3   2  18    1.66    0.25
   3  -2 -18    2.05    0.26
   3  -2 -18    1.88    0.28
   3  -2 -17   91.38    2.81
  -3   2  17   90.55    2.79
  -3   2  17   88.67    2.92
  -3   2  17   94.53    2.82
   3  -2 -17   96.71    2.95
  -3   2  17   91.67    2.71
   3  -2 -16   12.65    0.94
  -3   2  16   13.42    0.94
  -3   2  16   14.57    0.99
  -3   2  16   13.94    1.05
   3  -2 -16   11.11    0.93
  -3   2  16   13.97    0.95
   3  -2 -16   11.97    0.86
   3  -2 -16   13.09    0.99
   3  -2 -15    2.01    0.44
  -3   2  15    1.37    0.37
  -3   2  15    2.09    0.49
   3  -2 -15    2.13    0.48
   3  -2 -15    1.42    0.35
   3  -2 -15    2.06    0.46
  -3   2  15    1.90    0.43
  -3   2  15    2.05    0.45
   3  -2 -14   10.33    0.96
  -3   2  14   10.42    0.91
  -3   2  14   10.70    0.96
  -3   2  14    7.61    0.77
   3  -2 -14    7.22    0.78
   3  -2 -14    8.13    0.82
   3  -2 -14    7.52    1.21
   3  -2 -14   10.26    0.99
  -3   2  14    7.60    1.12
  -3   2  14    7.46    0.88
   3  -2 -14   10.80    1.01
  -3   2  14    9.01    0.79
  -3   2  14    7.98    0.93
  -3   2  13   52.36    2.47
   3  -2 -13   51.42    2.39
   3  -2 -13   51.08    2.25
   3  -2 -13   49.65    2.38
   3  -2 -13   53.44    3.35
  -3   2  13   46.88    2.88
   3  -2 -13   53.23    2.40
   3  -2 -13   46.81    2.00
  -3   2  13   56.21    2.33
   3  -2 -13   46.95    2.76
   3  -2 -13   48.47    2.23
  -3   2  13   53.45    2.25
  -3   2  13   52.48    2.31
  -3   2  13   46.99    2.12
  -3   2  13   49.10    2.44
  -3   2  12  294.64    8.17
   3  -2 -12  303.38    8.09
   3  -2 -12  307.83    9.82
   3  -2 -12  299.89    8.11
  -3   2  12  282.09    8.93
   3  -2 -12  303.63    8.07
   3  -2 -12  277.29    7.55
  -3   2  12  300.27    7.87
   3  -2 -12  276.65    8.77
   3  -2 -12  288.06    9.09
   3  -2 -12  287.50    7.90
  -3   2  12  303.01    7.95
  -3   2  12  289.44    7.80
  -3   2  12  292.06    8.21
  -3   2  12  282.47    7.75
  -3   2  11    7.88    0.88
   3  -2 -11    9.34    0.88
   3  -2 -11    8.94    1.31
   3  -2 -11    7.75    0.83
   3  -2 -11    8.13    1.12
   3  -2 -11    8.09    0.81
  -3   2  11    7.02    1.03
   3  -2 -11    8.64    0.86
   3  -2 -11    7.80    0.72
   3  -2 -11    7.41    0.85
   3  -2 -11    6.86    1.02
  -3   2  11    7.41    0.76
  -3   2  11    7.14    0.76
  -3   2  11    6.98    0.85
  -3   2  11    9.33    0.83
  -3   2  10  105.42    3.58
   3  -2 -10  105.60    3.45
   3  -2 -10   99.55    4.55
   3  -2 -10  100.53    3.47
   3  -2 -10  102.91    3.43
   3  -2 -10   98.37    3.17
  -3   2  10   94.31    3.96
   3  -2 -10   97.83    3.19
   3  -2 -10  108.45    3.54
   3  -2 -10   97.36    3.51
   3  -2 -10  102.54    4.22
  -3   2  10  106.60    3.39
  -3   2  10   98.66    3.35
  -3   2  10  101.62    4.31
   3  -2 -10   99.94    4.10
  -3   2  10  107.14    3.63
  -3   2  10  102.90    3.37
  -3   2   9  113.04    3.68
  -3   2   9  108.93    3.46
   3  -2  -9  106.36    3.47
  -3   2   9  106.93    4.01
   3  -2  -9  103.09    4.06
  -3   2   9  114.68    4.44
  -3   2   9  110.68    3.59
   3  -2  -9  113.61    3.48
  -3   2   9  104.37    3.06
   3  -2  -9  110.62    4.23
   3  -2  -8  249.40    6.28
   3  -2  -8  233.13    6.88
  -3   2   8  262.53    7.42
  -3   2   8  232.23    5.84
  -3   2   8  246.39    6.36
   3  -2  -8  243.65    6.18
  -3   2   8  232.91    5.87
  -3   2   8  225.71    5.86
   3  -2  -8  207.18    6.06
  -3   2   8  247.08    6.42
  -3   2   8  248.08    6.26
   3  -2  -8  254.28    7.15
  -3   2   8  244.13    6.83
  -3   2   8  227.06    5.84
   3  -2  -7  463.89   11.50
   3  -2  -7  456.71   11.26
  -3   2   7  458.59   11.19
  -3   2   7  428.09   10.26
  -3   2   7  453.08   10.76
   3  -2  -7  439.56   10.54
  -3   2   7  442.93   10.39
  -3   2   7  426.93   10.53
   3  -2  -7  416.24   11.18
  -3   2   7  478.99   11.77
  -3   2   7  460.62   10.82
  -3   2   7  449.32   10.68
  -3   2   6    0.79    0.22
   3  -2  -6    0.57    0.18
  -3   2   6    1.05    0.17
   3  -2  -6    1.12    0.32
  -3   2   6    0.36    0.17
  -3   2   6    0.78    0.27
  -3   2   6    0.85    0.32
  -3   2   6    0.48    0.19
  -3   2   6    0.63    0.21
  -3   2   5    0.93    0.32
  -3   2   5    0.97    0.24
  -3   2   5    0.82    0.14
   3  -2  -5    0.58    0.24
  -3   2   4 1155.49   27.02
   3  -2  -4 1275.86   27.42
   3  -2  -3  289.81    7.29
  -3   2   3  279.46    6.79
  -3   2   3  287.43    7.28
  -3   2   3  270.51    7.27
   3  -2  -3  268.27    7.09
   3  -2  -3  280.17    7.15
   3  -2  -2   42.09    1.75
  -3   2   2   39.52    1.68
  -3   2   2   41.22    1.74
   3  -2  -2   40.63    1.64
  -3   2   1   59.15    2.08
   3  -2  -1   55.12    1.78
   3  -2  -1   58.65    2.07
   3  -2   0  240.69    6.21
   3  -2   0  233.27    5.73
   3  -2   0  230.80    6.01
  -3   2   0  219.20    5.80
   3  -2   1    0.70    0.22
   3  -2   1    0.74    0.19
  -3   2  -1    0.70    0.23
  -3   2  -1    0.57    0.17
   3  -2   2   16.24    0.97
   3  -2   2   18.54    1.06
  -3   2  -2   16.99    0.84
  -3   2  -2   18.16    1.10
   3  -2   3  480.52   11.09
  -3   2  -3  487.23   11.45
  -3   2  -3  466.06   11.18
  -3   2  -3  469.77   10.85
   3  -2   4   84.28    2.99
   3  -2   4   88.48    2.72
  -3   2  -4   86.46    3.25
  -3   2  -4   84.48    3.02
  -3   2  -4   90.69    2.72
   3  -2   5    3.25    0.53
   3  -2   5    3.26    0.45
  -3   2  -5    3.03    0.57
  -3   2  -5    3.10    0.52
  -3   2  -5    2.86    0.37
  -3   2  -6   18.64    1.49
  -3   2  -6   16.12    1.23
  -3   2  -6   17.13    0.94
   3  -2   6   18.41    1.33
   3  -2   6   16.19    1.03
  -3   2  -7  190.21    6.45
  -3   2  -7  183.06    5.82
   3  -2   7  196.73    6.12
  -3   2  -7  197.41    5.18
   3  -2   7  185.26    5.29
   3  -2   8    5.49    0.85
   3  -2   8    6.21    0.66
  -3   2  -8    6.14    0.82
   3  -2   8    6.28    0.68
  -3   2  -8    6.86    0.64
  -3   2  -8    5.95    0.69
  -3   2  -8    6.39    0.75
   3  -2   8    6.01    0.75
   3  -2   8    7.24    0.71
  -3   2  -9   53.43    2.12
  -3   2  -9   49.93    2.27
  -3   2  -9   49.76    2.36
   3  -2   9   50.01    2.05
   3  -2   9   52.80    2.28
   3  -2   9   50.42    2.18
  -3   2 -10    7.64    0.74
  -3   2 -10    9.12    0.92
  -3   2 -10    9.33    0.97
   3  -2  10    7.49    0.74
   3  -2  10    8.96    0.89
  -3   2 -10    7.35    0.86
   3  -2  10    8.85    0.86
   3  -2  11  178.95    6.65
   3  -2  11  195.07    5.72
  -3   2 -11  184.99    7.17
  -3   2 -11  200.20    5.57
  -3   2 -11  196.81    5.93
  -3   2 -11  201.92    6.10
   3  -2  11  186.48    5.40
  -3   2 -11  192.01    5.79
   3  -2  11  205.90    5.79
  -3   2 -11  193.54    5.96
   3  -2  11  199.66    5.88
  -3   2 -12   13.52    0.98
   3  -2  12   12.76    1.04
  -3   2 -12   12.74    1.10
  -3   2 -12   14.02    1.18
  -3   2 -12   13.34    1.06
   3  -2  12   11.62    1.04
  -3   2 -12   14.04    1.17
   3  -2  12   13.47    1.06
  -3   2 -13    9.19    0.76
   3  -2  13    9.14    0.83
  -3   2 -13    8.57    0.86
  -3   2 -13    8.63    0.80
   3  -2  13    8.82    0.86
   3  -2  13   10.57    0.88
  -3   2 -13    9.49    0.90
  -3   2 -14   12.59    0.95
   3  -2  14   12.08    0.87
  -3   2 -14   12.18    0.80
   3  -2  14   12.94    1.01
   3  -2  14   12.59    0.89
   3  -2  14   12.47    0.95
  -3   2 -14   12.93    0.96
  -3   2 -15    0.45    0.22
   3  -2  15    0.04    0.13
   3  -2  15    0.14    0.16
   3  -2  15    0.35    0.22
  -3   2 -15    0.35    0.20
   3  -2  15    0.25    0.20
  -3   2 -16    2.29    0.27
   3  -2  16    3.37    0.35
  -3   1  18    8.29    0.57
   3  -1 -18    8.49    0.57
  -3   1  18    6.42    0.40
  -3   1  18    6.23    0.42
  -3   1  17  132.80    3.68
  -3   1  17  125.27    3.83
  -3   1  17  127.70    3.62
   3  -1 -17  136.25    3.83
   3  -1 -17  118.58    3.79
  -3   1  16    8.58    0.75
  -3   1  16    7.47    0.79
  -3   1  16    8.49    0.84
  -3   1  16    7.70    0.73
   3  -1 -16    7.06    0.76
   3  -1 -16    9.50    0.84
  -3   1  15   40.30    1.87
  -3   1  15   35.87    1.68
  -3   1  15   37.76    1.97
   3  -1 -15   38.05    1.80
   3  -1 -15   38.01    1.65
   3  -1 -15   39.38    1.94
  -3   1  15   39.23    2.01
  -3   1  14   33.43    1.91
   3  -1 -14   30.10    1.65
   3  -1 -14   34.17    2.64
  -3   1  14   31.00    2.28
  -3   1  14   31.25    1.83
  -3   1  14   31.35    1.63
   3  -1 -14   29.77    1.61
  -3   1  14   30.73    1.53
  -3   1  14   32.50    1.71
   3  -1 -14   30.60    1.55
   3  -1 -14   34.93    1.88
  -3   1  13   62.82    2.76
   3  -1 -13   63.14    2.55
   3  -1 -13   57.34    2.61
   3  -1 -13   70.52    3.88
  -3   1  13   60.04    3.29
  -3   1  13   61.65    2.52
  -3   1  13   63.10    2.75
   3  -1 -13   61.72    2.54
  -3   1  13   62.19    2.42
  -3   1  13   63.20    2.57
   3  -1 -13   63.74    2.72
   3  -1 -13   63.20    2.45
   3  -1 -12   49.18    2.28
   3  -1 -12   47.69    2.06
   3  -1 -12   50.70    2.33
  -3   1  12   49.45    2.32
   3  -1 -12   46.77    2.10
   3  -1 -12   46.45    3.09
   3  -1 -12   46.67    2.24
   3  -1 -12   48.23    2.59
  -3   1  12   45.43    2.26
  -3   1  12   52.13    2.21
   3  -1 -12   47.63    2.17
  -3   1  12   47.11    2.78
  -3   1  12   49.39    2.16
  -3   1  12   50.05    2.08
   3  -1 -11   34.99    1.79
  -3   1  11   34.79    1.80
   3  -1 -11   31.79    1.62
   3  -1 -11   34.40    2.54
   3  -1 -11   32.77    1.73
  -3   1  11   29.66    1.63
  -3   1  11   33.48    2.18
   3  -1 -11   30.41    1.55
   3  -1 -11   34.55    1.82
   3  -1 -11   30.87    1.97
  -3   1  11   33.25    2.20
  -3   1  11   33.17    1.79
  -3   1  11   32.93    1.65
   3  -1 -11   31.16    1.65
   3  -1 -11   34.43    2.33
  -3   1  11   32.98    1.64
  -3   1  11   34.19    1.61
  -3   1  10   30.70    1.59
   3  -1 -10   29.07    1.55
   3  -1 -10   32.09    2.31
   3  -1 -10   27.74    1.51
  -3   1  10   28.01    1.89
  -3   1  10   26.67    1.46
   3  -1 -10   28.82    1.44
   3  -1 -10   30.88    2.09
  -3   1  10   28.95    1.46
   3  -1 -10   29.19    1.81
  -3   1  10   30.64    2.02
   3  -1 -10   27.37    1.56
   3  -1 -10   29.33    1.52
  -3   1  10   29.44    1.57
  -3   1  10   28.01    1.47
   3  -1  -9   93.67    3.11
  -3   1   9   93.86    3.15
   3  -1  -9   94.29    4.12
  -3   1   9   95.14    3.83
   3  -1  -9   93.05    3.50
  -3   1   9   90.91    3.61
  -3   1   9   94.98    3.09
  -3   1   9   94.24    3.18
  -3   1   9   95.94    3.10
   3  -1  -9   95.18    3.12
   3  -1  -8   11.65    0.76
   3  -1  -8   14.37    1.07
  -3   1   8   14.44    1.23
  -3   1   8   12.22    1.05
  -3   1   8   13.48    0.85
   3  -1  -8   13.47    0.87
  -3   1   8   12.01    0.85
   3  -1  -8   12.45    0.86
   3  -1  -8   10.79    0.80
  -3   1   8   10.99    0.69
   3  -1  -8   11.01    0.79
  -3   1   8   12.05    0.87
  -3   1   8   12.51    0.85
   3  -1  -7   34.51    1.65
  -3   1   7   36.63    1.94
   3  -1  -7   34.78    1.83
  -3   1   7   33.71    1.75
  -3   1   7   35.90    1.43
  -3   1   7   33.89    1.45
   3  -1  -7   34.96    1.44
   3  -1  -7   34.62    1.47
   3  -1  -7   34.19    1.60
  -3   1   7   35.18    1.49
  -3   1   6   19.01    1.26
  -3   1   6   17.82    1.10
   3  -1  -6   15.57    0.97
   3  -1  -6   17.55    1.18
   3  -1  -6   17.57    1.16
   3  -1  -6   17.65    0.89
   3  -1  -6   17.03    0.91
   3  -1  -6   16.77    1.09
  -3   1   6   17.86    0.91
   3  -1  -5  247.88    6.66
   3  -1  -5  254.85    6.68
  -3   1   5  252.25    6.80
  -3   1   5  245.88    6.48
   3  -1  -4  164.66    4.54
  -3   1   4  153.42    4.38
  -3   1   4  164.84    4.68
  -3   1   4  163.70    4.52
   3  -1  -4  165.17    4.73
   3  -1  -3  357.11    8.80
  -3   1   3  365.51    8.89
   3  -1  -3  364.70    9.10
   3  -1  -2   17.84    0.91
   3  -1  -2   19.98    1.02
  -3   1   2   18.29    1.02
   3  -1  -2   18.14    1.08
   3  -1  -1   38.76    1.53
   3  -1  -1   39.67    1.43
  -3   1   1   38.14    1.59
  -3   1   1   40.05    1.63
   3  -1  -1   38.38    1.69
   3  -1   0    1.73    0.30
   3  -1   0    1.63    0.25
   3  -1   0    2.04    0.30
  -3   1   0    2.23    0.33
  -3   1   0    1.66    0.32
   3  -1   0    1.65    0.34
   3  -1   1  115.33    3.42
   3  -1   1  115.87    3.31
  -3   1  -1  113.05    3.35
  -3   1  -1  115.71    3.42
   3  -1   2   38.18    1.66
   3  -1   2   38.90    1.51
  -3   1  -2   32.38    1.64
  -3   1  -2   37.19    1.66
  -3   1  -2   36.01    1.50
   3  -1   3  186.41    5.31
   3  -1   3  186.55    4.96
   3  -1   3  190.01    5.33
  -3   1  -3  179.68    5.35
  -3   1  -3  181.65    5.33
  -3   1  -4  148.76    4.77
  -3   1  -4  158.44    4.87
   3  -1   4  153.95    4.73
   3  -1   4  147.72    4.29
  -3   1  -4  154.21    4.00
   3  -1   4  157.14    4.56
   3  -1   4  156.00    4.34
   3  -1   5  851.92   19.88
  -3   1  -5  849.20   20.67
  -3   1  -5  854.08   20.56
   3  -1   5  901.99   20.52
   3  -1   5  822.24   19.80
  -3   1  -5  887.68   19.45
   3  -1   5  847.21   19.89
   3  -1   5  850.45   19.88
  -3   1  -6   12.95    0.77
  -3   1  -6   11.25    1.14
  -3   1  -6    9.19    0.99
   3  -1   6   10.41    0.85
  -3   1  -7  156.68    4.21
   3  -1   7  143.83    4.44
   3  -1   7  153.50    4.58
   3  -1   7  139.16    4.42
  -3   1  -7  165.49    5.60
  -3   1  -7  146.81    5.13
  -3   1  -8  111.33    4.43
  -3   1  -8  127.19    4.98
   3  -1   8  117.04    3.84
   3  -1   8  119.11    3.96
   3  -1   8  116.40    3.80
   3  -1   8  119.25    3.87
   3  -1   8  122.47    3.82
  -3   1  -8  119.42    3.95
  -3   1  -8  119.43    3.48
   3  -1   8  113.25    4.54
  -3   1  -8  122.28    3.60
  -3   1  -8  110.66    3.89
  -3   1  -8  120.13    3.82
  -3   1  -9   13.38    1.53
  -3   1  -9   16.27    1.47
   3  -1   9   16.89    1.20
   3  -1   9   13.81    1.05
   3  -1   9   13.85    1.14
   3  -1   9   13.89    1.10
   3  -1   9   15.74    1.12
  -3   1  -9   12.75    1.10
  -3   1  -9   15.24    0.94
   3  -1   9   14.16    1.44
  -3   1  -9   14.81    0.97
  -3   1  -9   13.37    1.07
  -3   1  -9   14.51    1.16
  -3   1 -10   33.11    2.50
   3  -1  10   34.81    1.84
  -3   1 -10   32.99    1.58
   3  -1  10   34.78    1.76
  -3   1 -10   28.16    1.74
  -3   1 -10   32.83    1.78
  -3   1 -10   31.11    1.83
   3  -1  10   30.88    2.22
  -3   1 -10   33.07    1.50
   3  -1  10   30.99    1.83
   3  -1  11   26.61    1.68
  -3   1 -11   26.23    1.40
   3  -1  11   28.00    1.58
  -3   1 -11   25.57    1.65
  -3   1 -11   27.30    1.62
  -3   1 -11   23.96    1.27
   3  -1  11   24.55    2.02
   3  -1  11   27.19    1.62
  -3   1 -12  116.63    3.61
   3  -1  12  113.53    4.05
   3  -1  12  115.57    3.84
   3  -1  12  111.98    3.91
  -3   1 -12  119.02    3.97
  -3   1 -12  117.47    4.09
  -3   1 -13    3.94    0.47
   3  -1  13    3.78    0.60
   3  -1  13    4.30    0.57
  -3   1 -13    4.12    0.59
   3  -1  13    3.70    0.58
  -3   1 -13    4.51    0.61
   3  -1  14    1.31    0.34
  -3   1 -14    1.38    0.25
  -3   1 -14    1.64    0.37
   3  -1  14    0.90    0.29
  -3   1 -14    0.73    0.24
  -3   1 -14    1.24    0.31
   3  -1  14    1.05    0.30
  -3   1 -15    4.57    0.48
   3  -1  15    4.42    0.50
   3  -1  15    4.11    0.47
  -3   1 -15    3.49    0.42
   3  -1  15    3.99    0.43
  -3   1 -16    1.49    0.21
  -3   1 -16    1.17    0.18
  -3   0  18   99.27    2.66
   3   0 -18   88.98    2.59
  -3   0  18   91.00    2.68
   3   0 -18   92.79    2.66
  -3   0  17   12.32    0.79
   3   0 -17   13.85    0.93
  -3   0  17   13.46    0.88
  -3   0  17   13.40    0.83
  -3   0  17   11.96    0.86
   3   0 -17   12.43    0.89
   3   0 -17   12.76    0.88
  -3   0  17   12.96    0.76
  -3   0  17   11.41    0.88
  -3   0  16   13.19    1.03
   3   0 -16   12.65    1.00
  -3   0  16   13.70    1.03
   3   0 -16   13.23    1.03
   3   0 -16   13.47    0.87
  -3   0  16   14.33    1.01
   3   0 -16   11.70    0.75
  -3   0  16   14.43    0.93
   3   0 -16   13.22    1.04
   3   0 -15    2.03    0.40
   3   0 -15    2.29    0.50
  -3   0  15    2.25    0.46
  -3   0  15    2.26    0.42
   3   0 -15    2.18    0.49
   3   0 -15    2.14    0.47
  -3   0  15    2.10    0.42
  -3   0  15    1.91    0.44
  -3   0  15    2.26    0.51
  -3   0  14    4.92    0.66
  -3   0  14    3.78    0.63
  -3   0  14    4.46    0.62
  -3   0  14    4.98    0.64
   3   0 -14    4.18    0.58
   3   0 -14    4.85    0.68
   3   0 -14    5.02    0.63
  -3   0  14    5.88    0.77
   3   0 -14    4.25    0.68
  -3   0  13  281.69    7.26
  -3   0  13  251.86    7.27
  -3   0  13  264.37    7.18
  -3   0  13  271.75    7.12
   3   0 -13  242.04    6.97
   3   0 -13  255.11    7.05
   3   0 -13  252.73    7.27
   3   0 -13  258.29    7.08
  -3   0  13  257.66    7.36
   3   0 -13  250.73    7.39
  -3   0  12   15.29    1.20
   3   0 -12   15.17    1.10
   3   0 -12   15.93    1.21
  -3   0  12   14.70    1.16
  -3   0  12   16.60    1.18
  -3   0  12   14.95    1.08
   3   0 -12   15.37    1.12
  -3   0  12   14.72    1.23
   3   0 -12   18.16    1.20
  -3   0  11   34.02    1.75
   3   0 -11   29.76    1.53
   3   0 -11   33.19    1.71
  -3   0  11   32.92    1.60
   3   0 -11   33.48    1.67
   3   0 -11   29.62    1.41
   3   0 -11   33.51    1.77
   3   0 -11   32.26    1.63
   3   0 -11   29.26    1.68
  -3   0  11   29.69    1.63
  -3   0  11   33.80    1.68
  -3   0  11   28.98    1.95
  -3   0  11   30.24    1.74
   3   0 -10   42.73    1.89
   3   0 -10   44.19    2.79
   3   0 -10   41.42    1.88
  -3   0  10   41.76    1.99
   3   0 -10   41.68    1.84
   3   0 -10   40.54    1.91
   3   0 -10   45.16    2.03
  -3   0  10   40.54    1.78
   3   0 -10   38.11    2.40
  -3   0  10   40.19    1.88
  -3   0  10   41.36    1.87
   3   0 -10   39.09    1.93
  -3   0  10   41.23    2.29
  -3   0   9    0.10    0.16
  -3   0   9    0.14    0.18
   3   0  -9    0.16    0.29
   3   0  -9   -0.07    0.19
  -3   0   9   -0.06    0.19
   3   0  -9    0.42    0.24
   3   0  -9    0.29    0.22
   3   0  -9    0.80    0.29
   3   0  -8   23.50    1.25
  -3   0   8   23.70    1.21
   3   0  -8   24.11    1.62
   3   0  -8   26.26    1.16
   3   0  -8   22.05    1.25
   3   0  -8   23.26    1.23
  -3   0   8   23.85    1.29
   3   0  -8   22.52    1.21
  -3   0   8   24.81    1.58
   3   0  -8   21.46    1.22
  -3   0   8   25.48    1.23
  -3   0   7    9.06    0.65
   3   0  -7    7.97    0.75
   3   0  -7    8.21    0.66
   3   0  -7    9.21    0.91
   3   0  -7    9.58    0.71
  -3   0   7    8.26    0.65
   3   0  -7    8.21    0.63
  -3   0   7    9.12    0.89
   3   0  -7    9.19    0.81
   3   0  -6   21.99    1.08
   3   0  -6   22.72    1.34
   3   0  -6   22.68    1.36
   3   0  -6   23.57    1.09
  -3   0   6   23.89    1.39
   3   0  -6   22.88    0.99
   3   0  -6   22.26    1.33
   3   0  -5   70.28    2.52
   3   0  -5   68.59    2.64
   3   0  -5   67.15    2.61
  -3   0   5   71.16    2.58
   3   0  -5   66.71    1.90
  -3   0   5   70.66    2.30
   3   0  -4  272.86    7.29
   3   0  -4  287.69    7.07
   3   0  -4  286.88    6.92
  -3   0   4  297.73    7.17
  -3   0   4  292.88    6.82
   3   0  -3  205.99    5.81
   3   0  -3  210.29    6.06
   3   0  -3  222.45    5.51
   3   0  -3  213.55    5.68
  -3   0   3  213.00    5.59
  -3   0   3  225.85    5.85
   3   0  -2   94.72    2.66
   3   0  -2   95.45    2.89
   3   0  -2   90.13    3.06
  -3   0   2  101.26    3.00
   3   0  -1 1229.39   28.93
   3   0  -1 1289.40   29.33
   3   0  -1 1268.48   28.21
   3   0  -1 1248.64   28.53
   3   0   0  124.06    3.87
  -3   0   0  134.36    3.91
  -3   0   0  128.52    3.45
   3   0   0  126.56    3.10
   3   0   0  126.54    3.44
   3   0   0  126.17    4.06
  -3   0  -1  172.07    4.53
  -3   0  -1  175.05    4.93
   3   0   1  174.15    5.03
   3   0   1  161.04    4.75
   3   0   1  161.94    3.92
   3   0   1  171.38    4.29
   3   0   2   74.82    2.78
  -3   0  -2   78.63    2.63
   3   0   2   77.96    2.82
   3   0   2   70.36    2.74
   3   0   2   74.11    2.20
   3   0   3  237.73    5.81
   3   0   3  249.25    6.57
   3   0   3  242.88    6.56
  -3   0  -3  226.05    5.76
  -3   0  -3  251.67    6.56
   3   0   3  236.93    6.20
   3   0   4   17.87    0.84
   3   0   4   18.38    1.16
   3   0   4   18.05    1.16
  -3   0  -4   18.59    0.86
  -3   0  -4   19.43    1.31
  -3   0  -4   18.64    1.38
   3   0   4   15.80    1.04
   3   0   4   16.02    0.93
   3   0   5   66.62    2.21
  -3   0  -5   70.16    2.15
  -3   0  -5   70.64    2.95
  -3   0  -5   63.16    2.95
   3   0   5   65.66    2.46
   3   0   5   66.80    2.51
   3   0   5   67.36    2.35
   3   0   5   66.38    2.28
   3   0   5   66.93    2.49
   3   0   6   94.77    3.78
  -3   0  -6   94.65    2.81
  -3   0  -6   99.15    3.87
  -3   0  -6   91.53    3.82
   3   0   6   93.51    3.09
   3   0   6   88.41    3.18
   3   0   7   77.64    3.50
   3   0   7   77.49    2.88
  -3   0  -7   83.37    3.68
  -3   0  -7   73.46    3.49
   3   0   7   83.77    2.88
   3   0   7   75.73    2.83
  -3   0  -7   78.73    2.54
   3   0   7   74.69    2.80
   3   0   7   82.75    2.98
   3   0   7   77.84    2.85
  -3   0  -8  143.91    4.03
   3   0   8  142.38    4.35
   3   0   8  137.80    4.39
   3   0   8  139.06    4.44
   3   0   8  135.37    4.39
   3   0   8  138.40    4.41
  -3   0  -8  141.25    4.27
  -3   0  -8  131.21    4.34
   3   0   8  135.50    4.20
  -3   0  -8  147.06    5.52
  -3   0  -8  131.96    5.21
   3   0   8  136.34    5.20
  -3   0  -9   29.59    1.41
  -3   0  -9   28.35    1.68
   3   0   9   29.15    1.67
   3   0   9   30.67    1.64
   3   0   9   28.06    1.66
   3   0   9   29.63    1.68
   3   0   9   29.28    1.64
  -3   0  -9   27.79    1.56
   3   0   9   27.87    1.51
  -3   0  -9   29.73    1.69
  -3   0  -9   28.28    2.09
  -3   0  -9   30.49    2.33
   3   0   9   26.11    2.05
  -3   0  -9   28.73    1.44
   3   0  10    7.04    0.84
  -3   0 -10    7.32    0.68
   3   0  10    6.54    0.80
  -3   0 -10    7.39    0.86
   3   0  10    6.49    0.75
   3   0  10    6.51    0.81
   3   0  10    6.53    0.76
  -3   0 -10    5.37    0.94
  -3   0 -10    6.98    1.15
   3   0  10    6.93    1.07
  -3   0 -10    6.50    0.81
  -3   0 -10    7.31    0.79
  -3   0 -10    7.17    0.69
   3   0  11   67.29    2.88
   3   0  11   68.86    2.89
  -3   0 -11   74.43    2.53
  -3   0 -11   74.01    3.93
   3   0  11   70.52    2.90
   3   0  11   72.40    2.80
  -3   0 -11   72.60    2.97
  -3   0 -11   66.60    2.48
   3   0  11   60.29    3.36
  -3   0 -11   71.78    2.82
  -3   0 -11   73.40    2.96
   3   0  12   21.18    1.40
  -3   0 -12   20.28    1.10
   3   0  12   19.45    1.26
   3   0  12   20.38    1.38
  -3   0 -12   20.58    1.38
  -3   0 -12   21.17    1.33
  -3   0 -12   20.69    1.40
   3   0  12   22.01    1.44
   3   0  13    6.83    0.73
   3   0  13    7.06    0.76
   3   0  13    7.26    0.77
   3   0  13    6.44    0.66
  -3   0 -13    5.82    0.66
  -3   0 -14   80.75    2.74
   3   0  14   82.23    2.78
   3   0  14   83.83    2.81
  -3   0 -14   83.14    2.73
   3   0  14   86.06    2.87
   3   0  15    1.22    0.25
  -3   0 -15    1.18    0.22
   3   0  15    1.02    0.24
  -3   0 -16   14.33    0.60
  -3  -1  18    4.62    0.41
   3   1 -18    4.49    0.44
  -3  -1  18    5.33    0.44
   3   1 -17  133.78    3.82
  -3  -1  17  137.25    3.70
  -3  -1  17  117.28    3.46
   3   1 -17  118.98    3.66
   3   1 -17  116.15    3.36
  -3  -1  17  128.36    3.77
  -3  -1  16    8.28    0.75
  -3  -1  16    7.45    0.70
  -3  -1  16    7.51    0.68
   3   1 -16    6.98    0.56
   3   1 -16    7.70    0.79
   3   1 -16    8.90    0.79
  -3  -1  16    8.44    0.81
   3   1 -16    7.70    0.69
   3   1 -15  177.48    5.20
  -3  -1  15  192.76    5.35
   3   1 -15  175.27    4.98
  -3  -1  15  174.58    5.22
  -3  -1  15  178.90    5.21
  -3  -1  15  177.75    4.98
   3   1 -15  178.41    5.32
  -3  -1  15  181.00    5.43
   3   1 -15  180.64    5.51
   3   1 -14   45.10    2.09
  -3  -1  14   48.69    2.15
  -3  -1  14   44.71    2.09
  -3  -1  14   46.16    2.11
  -3  -1  14   47.06    1.98
  -3  -1  14   42.26    2.71
   3   1 -14   42.78    2.97
   3   1 -14   41.47    2.08
   3   1 -14   46.40    2.31
  -3  -1  14   47.01    2.23
   3   1 -13   10.05    0.81
  -3  -1  13   10.23    1.00
   3   1 -13    9.55    0.87
   3   1 -13    9.52    1.39
   3   1 -13    9.95    0.94
  -3  -1  13   10.29    0.94
  -3  -1  13    9.94    0.92
  -3  -1  13   10.09    0.86
   3   1 -13   10.22    1.01
   3   1 -13   11.10    0.97
  -3  -1  13    9.11    1.05
  -3  -1  13   11.15    1.35
   3   1 -13    9.92    1.03
   3   1 -12   79.71    2.74
  -3  -1  12   74.98    2.99
   3   1 -12   71.58    2.74
   3   1 -12   76.46    2.95
   3   1 -12   82.16    4.18
  -3  -1  12   77.87    2.90
  -3  -1  12   80.27    2.80
   3   1 -12   75.98    3.07
   3   1 -12   75.60    2.93
  -3  -1  12   78.44    3.30
  -3  -1  12   78.47    3.71
   3   1 -12   76.59    3.16
   3   1 -12   73.76    2.78
   3   1 -11  181.32    5.14
   3   1 -11  188.79    5.46
   3   1 -11  186.45    5.58
  -3  -1  11  185.19    5.46
   3   1 -11  186.63    6.89
   3   1 -11  183.00    5.38
  -3  -1  11  187.02    5.21
  -3  -1  11  179.71    5.29
   3   1 -11  175.54    5.27
   3   1 -11  187.79    5.69
  -3  -1  11  185.52    6.32
  -3  -1  11  186.24    5.81
   3   1 -10    0.80    0.29
   3   1 -10    1.11    0.30
   3   1 -10    1.03    0.31
  -3  -1  10    0.61    0.23
  -3  -1  10    0.77    0.24
   3   1 -10    0.82    0.43
   3   1 -10    1.17    0.28
   3   1 -10    1.71    0.40
   3   1 -10    1.27    0.34
  -3  -1  10    1.34    0.41
  -3  -1  10    1.61    0.49
  -3  -1  10    1.81    0.40
  -3  -1  10    0.69    0.31
   3   1 -10    0.79    0.30
  -3  -1   9  139.28    4.03
   3   1  -9  128.70    4.24
   3   1  -9  133.71    4.15
   3   1  -9  142.38    5.32
  -3  -1   9  139.17    4.70
  -3  -1   9  141.40    4.18
  -3  -1   9  149.28    4.92
  -3  -1   9  143.30    4.53
  -3  -1   8   11.38    0.76
   3   1  -8   12.30    0.88
   3   1  -8   11.65    0.98
   3   1  -8   13.84    1.32
  -3  -1   8   12.02    1.09
  -3  -1   8   12.42    1.08
  -3  -1   8   13.27    0.87
   3   1  -8   13.22    0.88
   3   1  -7   87.56    3.24
   3   1  -7   88.41    2.87
   3   1  -7   85.38    3.21
  -3  -1   7   90.39    3.28
  -3  -1   7   91.73    3.31
   3   1  -7   91.35    2.96
  -3  -1   7   85.39    2.72
   3   1  -6    1.51    0.41
   3   1  -6    1.15    0.28
   3   1  -6    1.42    0.40
  -3  -1   6    1.74    0.39
  -3  -1   6    1.58    0.37
   3   1  -6    1.65    0.39
   3   1  -6    2.19    0.38
   3   1  -5   14.27    0.97
   3   1  -5   13.40    0.82
   3   1  -5   13.32    1.11
   3   1  -5   13.26    0.82
   3   1  -5   11.90    1.05
  -3  -1   5   15.77    1.08
  -3  -1   5   13.56    0.78
   3   1  -4  232.52    6.14
  -3  -1   4  249.83    6.53
  -3  -1   4  243.13    6.04
   3   1  -4  232.45    6.79
   3   1  -4  226.58    6.76
   3   1  -3  225.98    6.67
  -3  -1   3  247.24    6.44
  -3  -1   3  235.88    6.02
   3   1  -3  224.82    6.27
   3   1  -3  227.30    6.67
  -3  -1   2   42.28    1.71
  -3  -1   2   41.66    1.87
   3   1  -2   39.92    1.77
   3   1  -1  530.95   12.86
  -3  -1   1  490.44   11.42
  -3  -1   1  537.15   12.35
   3   1  -1  526.29   12.84
   3   1  -1  502.43   12.29
   3   1   0   36.28    1.90
  -3  -1   0   34.97    1.30
  -3  -1   0   34.44    1.69
   3   1   0   35.45    1.89
   3   1   0   34.13    1.65
   3   1   1   97.34    3.49
   3   1   1   98.41    3.51
  -3  -1  -1   92.73    2.87
  -3  -1  -1   95.46    3.37
   3   1   1   90.53    2.87
   3   1   1   98.14    3.30
   3   1   2    0.64    0.32
   3   1   2    1.12    0.27
   3   1   2    0.84    0.33
  -3  -1  -2    0.76    0.32
  -3  -1  -2    0.82    0.25
  -3  -1  -3   54.46    2.58
  -3  -1  -3   55.01    2.29
   3   1   3   54.89    2.16
   3   1   3   52.00    2.03
   3   1   3   57.81    2.47
   3   1   3   55.72    2.45
   3   1   3   53.79    2.10
  -3  -1  -4  163.86    5.05
   3   1   4  155.45    4.45
   3   1   4  146.51    5.12
   3   1   4  164.34    4.94
   3   1   4  157.90    4.47
   3   1   4  158.48    4.67
  -3  -1  -4  150.69    4.06
   3   1   4  153.92    4.86
   3   1   5   98.95    4.03
  -3  -1  -5  105.51    2.99
   3   1   5  102.27    3.17
   3   1   5  112.40    3.61
  -3  -1  -5  113.85    4.05
  -3  -1  -5   95.46    4.09
   3   1   5  103.31    3.55
   3   1   5   97.73    3.15
  -3  -1  -6   85.72    3.60
  -3  -1  -6   76.62    3.69
   3   1   6   76.20    3.52
   3   1   6   78.34    3.01
   3   1   6   72.64    2.65
  -3  -1  -6   85.90    2.54
   3   1   7  465.74   11.48
  -3  -1  -7  446.72   11.03
   3   1   7  465.10   11.67
   3   1   7  494.64   11.68
  -3  -1  -7  493.18   12.96
  -3  -1  -7  468.38   13.05
   3   1   7  453.07   12.78
  -3  -1  -7  473.80   11.38
  -3  -1  -7  430.00   11.36
   3   1   7  491.00   11.92
   3   1   8    8.79    0.87
  -3  -1  -8    9.11    0.71
   3   1   8   12.19    1.01
   3   1   8   10.53    0.98
   3   1   8    8.41    0.91
   3   1   8    9.60    1.23
  -3  -1  -8    9.14    0.82
  -3  -1  -8    9.17    0.86
   3   1   8   10.60    0.95
  -3  -1  -8    9.78    1.26
  -3  -1  -8    8.13    1.21
   3   1   9   87.59    3.33
   3   1   9   89.94    3.24
   3   1   9   91.12    3.35
   3   1   9   87.71    3.38
  -3  -1  -9   81.87    2.76
   3   1   9   85.66    3.19
   3   1   9   78.46    3.92
  -3  -1  -9   91.99    3.17
  -3  -1  -9   82.80    3.15
   3   1   9   87.28    3.20
  -3  -1  -9   91.14    4.27
  -3  -1  -9   87.95    4.21
   3   1  10    2.27    0.49
   3   1  10    3.43    0.63
  -3  -1 -10    3.51    0.56
  -3  -1 -10    4.17    0.61
   3   1  10    3.12    0.54
   3   1  10    4.01    0.62
  -3  -1 -10    3.10    0.58
   3   1  10    3.25    0.60
  -3  -1 -10    4.60    0.91
  -3  -1 -10    2.82    0.75
   3   1  10    3.69    0.61
  -3  -1 -10    3.53    0.45
   3   1  11    1.91    0.50
   3   1  11    2.46    0.51
   3   1  11    1.98    0.44
  -3  -1 -11    3.88    0.60
   3   1  11    2.02    0.45
  -3  -1 -11    2.24    0.46
  -3  -1 -11    2.33    0.46
   3   1  11    1.90    0.42
  -3  -1 -11    2.18    0.40
   3   1  12  137.15    4.25
   3   1  12  145.85    4.52
  -3  -1 -12  147.22    4.38
   3   1  12  134.37    4.15
   3   1  12  150.28    4.68
  -3  -1 -12  141.28    4.15
  -3  -1 -13    0.90    0.27
   3   1  13    0.97    0.30
  -3  -1 -13    0.78    0.32
   3   1  13    0.61    0.27
  -3  -1 -14    0.41    0.22
  -3  -1 -14    0.37    0.20
   3   1  14    0.33    0.15
   3   1  14    0.37    0.21
  -3  -1 -14    0.30    0.16
  -3  -1 -15   24.27    0.99
   3   1  15   25.87    1.07
  -3  -1 -15   27.10    1.07
  -3  -2  18   42.07    1.36
  -3  -2  18   57.03    1.65
  -3  -2  17   24.63    1.10
   3   2 -17   22.85    1.04
  -3  -2  17   24.25    1.21
  -3  -2  16   40.10    1.72
   3   2 -16   39.24    1.46
  -3  -2  16   40.51    1.82
   3   2 -16   40.53    1.82
  -3  -2  16   41.92    1.73
  -3  -2  15    7.80    0.74
   3   2 -15    7.13    0.65
  -3  -2  15    6.80    0.71
  -3  -2  15    6.34    0.73
   3   2 -15    6.53    0.78
   3   2 -15    6.14    0.69
   3   2 -15    6.46    0.76
  -3  -2  14  108.00    3.51
   3   2 -14  100.64    3.36
  -3  -2  14  105.78    3.57
   3   2 -14   95.32    3.65
   3   2 -14   94.05    3.37
   3   2 -14  100.59    3.71
   3   2 -14  100.68    3.56
  -3  -2  14   98.90    3.56
  -3  -2  13   24.16    1.52
   3   2 -13   27.09    2.30
   3   2 -13   24.23    1.45
   3   2 -13   24.32    1.45
   3   2 -13   26.89    1.70
   3   2 -13   25.78    1.40
  -3  -2  13   23.32    1.77
  -3  -2  13   25.11    2.02
   3   2 -13   25.32    1.64
   3   2 -13   24.82    1.54
  -3  -2  12    1.99    0.59
  -3  -2  12    2.26    0.50
   3   2 -12    2.28    0.45
   3   2 -12    2.65    0.55
   3   2 -12    2.32    0.68
   3   2 -12    2.68    0.47
  -3  -2  12    1.89    0.53
   3   2 -12    1.86    0.45
   3   2 -12    2.26    0.50
  -3  -2  11   51.81    2.27
   3   2 -11   54.36    3.16
   3   2 -11   48.71    2.12
   3   2 -11   50.37    2.12
   3   2 -11   51.39    2.45
   3   2 -11   51.61    2.14
  -3  -2  11   54.65    2.93
  -3  -2  11   52.42    2.67
   3   2 -11   50.85    2.38
   3   2 -11   54.13    2.36
  -3  -2  10   75.92    2.82
   3   2 -10   76.57    3.73
   3   2 -10   73.90    2.74
   3   2 -10   79.03    3.07
   3   2 -10   71.82    2.68
  -3  -2  10   77.53    3.52
  -3  -2  10   77.00    3.26
   3   2 -10   79.68    3.00
  -3  -2   9   16.95    1.31
  -3  -2   9   16.13    1.07
   3   2  -9   17.26    1.58
   3   2  -9   15.57    1.12
   3   2  -9   16.60    1.13
   3   2  -9   16.09    1.09
   3   2  -9   17.83    1.24
   3   2  -9   16.31    1.26
  -3  -2   9   17.85    1.46
  -3  -2   9   19.42    1.42
   3   2  -9   16.56    1.05
   3   2  -8    3.08    0.60
   3   2  -8    2.65    0.47
   3   2  -8    3.01    0.47
   3   2  -8    2.67    0.46
   3   2  -8    3.38    0.67
   3   2  -8    2.79    0.40
  -3  -2   8    3.05    0.55
  -3  -2   8    2.06    0.49
   3   2  -7    1.06    0.33
   3   2  -7    1.52    0.46
   3   2  -7    1.04    0.28
   3   2  -7    1.01    0.29
   3   2  -7    0.85    0.35
   3   2  -7    0.97    0.28
  -3  -2   7    1.07    0.35
  -3  -2   7    1.22    0.37
   3   2  -6   13.13    1.02
   3   2  -6   12.74    1.10
   3   2  -6   13.38    0.91
   3   2  -6   11.66    1.15
   3   2  -6   13.06    0.92
   3   2  -6   11.30    0.83
  -3  -2   6   13.40    1.11
  -3  -2   6   16.05    1.17
   3   2  -5   32.22    1.68
   3   2  -5   28.50    1.58
   3   2  -5   31.41    1.44
   3   2  -5   30.56    1.90
  -3  -2   5   31.31    1.70
   3   2  -5   29.28    1.87
   3   2  -5   30.39    1.42
   3   2  -4    5.36    0.65
   3   2  -4    3.66    0.71
   3   2  -4    4.56    0.51
   3   2  -4    4.57    0.54
   3   2  -4    4.76    0.75
  -3  -2   4    4.90    0.66
  -3  -2   4    5.17    0.50
   3   2  -3  170.33    4.96
   3   2  -3  158.13    4.42
   3   2  -3  151.57    4.36
   3   2  -3  156.06    4.49
  -3  -2   3  166.85    5.04
  -3  -2   3  162.55    4.51
   3   2  -2  130.87    4.14
   3   2  -2  124.99    4.55
   3   2  -2  127.91    3.68
   3   2  -2  121.52    3.86
   3   2  -2  118.85    3.64
   3   2  -2  129.46    4.60
  -3  -2   2  134.20    3.94
   3   2  -1  308.93    8.47
   3   2  -1  293.91    7.60
   3   2  -1  276.31    7.31
   3   2  -1  286.86    7.39
   3   2  -1  300.52    8.43
  -3  -2   1  288.38    7.70
   3   2   0   53.41    2.28
   3   2   0   56.04    2.67
   3   2   0   51.52    2.17
   3   2   0   53.28    2.04
   3   2   0   51.14    2.03
   3   2   0   53.80    2.05
   3   2   0   59.62    2.76
  -3  -2   0   51.40    1.76
  -3  -2   0   53.83    2.37
   3   2   1  404.11   10.30
   3   2   1  420.69   10.98
   3   2   1  396.40   10.26
   3   2   1  395.05   10.03
   3   2   1  411.72    9.92
   3   2   1  412.67   10.94
  -3  -2  -1  396.81    9.83
  -3  -2  -1  410.27   10.59
   3   2   2    3.41    0.53
   3   2   2    3.11    0.63
   3   2   2    4.85    0.65
   3   2   2    2.58    0.42
   3   2   2    2.71    0.45
   3   2   2    2.58    0.47
   3   2   2    2.71    0.60
  -3  -2  -2    3.11    0.48
  -3  -2  -2    3.04    0.59
   3   2   3  268.86    7.87
   3   2   3  262.78    7.28
   3   2   3  280.04    7.23
   3   2   3  276.49    6.96
  -3  -2  -3  253.03    7.97
  -3  -2  -3  266.95    7.44
  -3  -2  -4   42.35    2.56
  -3  -2  -4   45.65    2.27
   3   2   4   45.16    1.99
   3   2   4   44.80    2.32
   3   2   4   43.60    2.07
  -3  -2  -4   44.43    1.59
   3   2   4   42.31    1.75
   3   2   5   44.27    2.06
   3   2   5   47.39    2.02
   3   2   5   48.79    2.25
   3   2   5   46.39    2.09
  -3  -2  -5   52.67    2.60
  -3  -2  -5   41.66    2.64
   3   2   5   46.28    2.31
   3   2   5   44.15    1.93
  -3  -2  -5   43.56    1.63
   3   2   6   57.95    2.49
   3   2   6   56.38    2.48
  -3  -2  -6   62.89    3.08
   3   2   6   57.96    2.41
   3   2   6   56.97    2.42
   3   2   6   61.00    2.68
   3   2   6   56.75    2.35
   3   2   6   61.70    2.40
  -3  -2  -6   58.78    2.00
   3   2   7   58.97    2.38
  -3  -2  -7   61.21    3.19
  -3  -2  -7   58.77    3.43
   3   2   7   57.85    2.45
   3   2   7   59.07    2.53
   3   2   7   53.65    2.50
  -3  -2  -7   55.92    1.99
   3   2   7   59.87    2.56
   3   2   7   60.89    2.69
   3   2   8  223.53    6.14
   3   2   8  213.92    6.05
   3   2   8  219.72    6.28
   3   2   8  214.88    6.35
  -3  -2  -8  231.44    7.59
  -3  -2  -8  212.30    7.73
   3   2   8  207.60    6.45
  -3  -2  -8  221.15    6.06
   3   2   8  215.66    6.40
   3   2   8  228.55    6.65
   3   2   9   48.62    2.38
   3   2   9   50.10    2.21
   3   2   9   47.73    2.25
  -3  -2  -9   40.61    2.88
  -3  -2  -9   49.00    2.98
   3   2   9   47.77    2.08
  -3  -2  -9   48.30    2.08
   3   2   9   46.25    2.26
  -3  -2 -10   52.30    3.14
  -3  -2 -10   46.18    3.04
  -3  -2 -10   51.18    2.15
  -3  -2 -10   51.13    2.15
   3   2  10   51.01    2.31
   3   2  10   48.87    2.15
   3   2  10   52.50    2.33
   3   2  10   51.61    2.43
  -3  -2 -11    3.23    0.49
   3   2  11    2.88    0.55
  -3  -2 -11    3.41    0.58
   3   2  11    2.96    0.51
  -3  -2 -11    3.08    0.48
   3   2  11    3.01    0.51
   3   2  12    1.53    0.40
  -3  -2 -12    1.69    0.39
  -3  -2 -12    1.81    0.35
  -3  -2 -12    2.11    0.37
   3   2  12    1.96    0.39
   3   2  13    0.62    0.24
  -3  -2 -13    0.61    0.25
  -3  -2 -13    0.67    0.20
   3   2  13    0.86    0.25
  -3  -2 -14    0.61    0.19
   3   2  14    0.26    0.12
   3   2  14    0.54    0.20
   3   3 -18    2.53    0.26
  -3  -3  18    2.94    0.27
   3   3 -17    7.32    0.52
  -3  -3  17    7.36    0.58
  -3  -3  16    0.89    0.23
   3   3 -16    0.91    0.19
  -3  -3  16    1.03    0.28
   3   3 -16    1.40    0.31
   3   3 -16    0.98    0.29
  -3  -3  16    0.93    0.27
  -3  -3  15  168.21    4.90
   3   3 -15  162.89    4.58
   3   3 -15  160.91    4.89
   3   3 -15  168.04    5.07
  -3  -3  15  163.96    4.89
  -3  -3  14    5.46    0.62
  -3  -3  14    5.97    0.70
   3   3 -14    5.14    0.69
   3   3 -14    4.93    0.69
   3   3 -14    5.13    0.68
  -3  -3  14    5.16    0.66
   3   3 -14    4.36    0.56
   3   3 -13    0.72    0.36
   3   3 -13    0.55    0.34
  -3  -3  13    0.43    0.36
   3   3 -13    0.52    0.29
  -3  -3  13    0.75    0.32
   3   3 -13    0.27    0.28
  -3  -3  13   -0.08    0.23
   3   3 -13    0.16    0.23
   3   3 -12  431.13   10.83
   3   3 -12  423.78   10.93
  -3  -3  12  422.66   10.96
   3   3 -12  430.97   12.40
   3   3 -12  432.70   11.30
   3   3 -12  432.33   11.25
  -3  -3  12  419.16   11.88
  -3  -3  12  444.70   12.25
   3   3 -11    3.86    0.65
   3   3 -11    4.33    0.65
  -3  -3  11    3.92    0.79
   3   3 -11    4.33    0.63
  -3  -3  11    2.90    0.53
   3   3 -11    5.04    0.73
  -3  -3  11    4.71    0.81
   3   3 -11    4.20    0.83
   3   3 -11    5.02    0.64
   3   3 -10   20.15    1.26
   3   3 -10   19.41    1.33
  -3  -3  10   21.51    1.33
   3   3 -10   17.95    1.35
  -3  -3  10   20.79    1.72
   3   3 -10   20.00    1.75
   3   3 -10   18.91    1.36
   3   3 -10   19.98    1.37
   3   3  -9   20.04    1.66
   3   3  -9   17.35    1.49
   3   3  -9   18.62    1.33
   3   3  -9   19.97    1.22
   3   3  -9   20.70    1.35
   3   3  -9   18.78    1.28
   3   3  -9   19.12    1.21
  -3  -3   9   20.49    1.67
  -3  -3   9   21.37    1.64
   3   3  -9   20.58    1.32
   3   3  -8    2.34    0.45
   3   3  -8    1.18    0.35
   3   3  -8    1.83    0.39
   3   3  -8    0.45    0.35
   3   3  -8    0.61    0.28
   3   3  -8    1.10    0.30
   3   3  -8    1.04    0.40
  -3  -3   8    1.03    0.36
  -3  -3   8    0.68    0.32
   3   3  -8    0.61    0.24
   3   3  -8    0.50    0.23
   3   3  -7   36.47    1.98
   3   3  -7   35.08    1.77
   3   3  -7   35.36    2.30
   3   3  -7   33.91    1.66
   3   3  -7   35.59    1.70
   3   3  -7   37.59    1.99
  -3  -3   7   34.18    1.91
  -3  -3   7   36.20    2.10
   3   3  -7   33.94    1.67
   3   3  -7   36.81    1.69
   3   3  -6  113.72    4.01
   3   3  -6  105.03    4.43
   3   3  -6  107.65    3.58
   3   3  -6  108.18    3.51
  -3  -3   6  117.73    4.16
  -3  -3   6  110.11    3.97
   3   3  -6  107.19    3.65
   3   3  -6  105.04    3.54
   3   3  -5   48.25    2.37
  -3  -3   5   52.82    2.47
   3   3  -5   46.20    2.03
   3   3  -5   47.52    2.75
   3   3  -5   49.13    2.03
   3   3  -5   45.98    1.85
   3   3  -5   49.89    2.11
   3   3  -4   23.85    1.58
  -3  -3   4   24.09    1.60
   3   3  -4   22.37    1.26
   3   3  -4   20.65    1.21
   3   3  -4   21.77    1.79
   3   3  -4   18.51    1.12
   3   3  -4   21.91    1.31
  -3  -3   3   43.70    2.26
  -3  -3   3   42.90    1.82
   3   3  -3   42.58    1.82
   3   3  -3   37.41    1.73
   3   3  -3   36.60    1.54
   3   3  -3   45.25    2.24
   3   3  -2   18.44    1.36
   3   3  -2   15.66    1.08
  -3  -3   2   17.37    1.19
   3   3  -2   17.53    1.11
   3   3  -2   14.16    0.96
   3   3  -2   18.87    1.19
   3   3  -1  145.31    5.29
   3   3  -1  132.86    4.05
   3   3  -1  132.47    4.13
  -3  -3   1  133.51    4.44
   3   3  -1  132.62    4.03
   3   3  -1  138.56    4.21
   3   3   0  269.79    7.69
   3   3   0  286.07    8.49
   3   3   0  273.67    7.21
   3   3   0  261.15    7.22
  -3  -3   0  267.56    7.71
   3   3   0  255.60    7.06
   3   3   0  285.80    7.28
   3   3   1  441.23   11.28
   3   3   1  456.48   12.19
   3   3   1  434.74   10.96
  -3  -3  -1  433.68   11.55
   3   3   1  410.70   10.78
   3   3   1  440.22   10.82
   3   3   2   15.52    1.24
   3   3   2   14.47    1.46
   3   3   2   14.26    1.13
   3   3   2   15.67    1.07
  -3  -3  -2   12.93    1.30
  -3  -3  -2   12.26    1.00
   3   3   2   12.49    1.04
   3   3   3   86.27    3.35
   3   3   3   94.66    3.26
   3   3   3   91.16    3.24
   3   3   3   86.71    3.39
   3   3   3   96.60    4.06
   3   3   3   88.27    3.19
   3   3   3   88.68    3.08
  -3  -3  -3   85.49    3.97
  -3  -3  -3   95.45    3.48
   3   3   4    6.91    0.87
   3   3   4    6.30    0.76
   3   3   4    7.14    0.80
   3   3   4    6.75    0.76
  -3  -3  -4    6.22    1.06
  -3  -3  -4    5.47    0.80
   3   3   4    5.71    0.70
   3   3   4    6.74    0.80
   3   3   4    6.80    0.81
   3   3   4    7.50    1.03
   3   3   4    5.77    0.67
   3   3   4    5.57    0.68
   3   3   4    6.00    0.67
   3   3   5   62.06    2.69
   3   3   5   59.08    2.58
  -3  -3  -5   62.79    3.52
  -3  -3  -5   70.26    3.18
   3   3   5   69.33    2.67
   3   3   5   63.57    2.75
   3   3   5   65.97    2.65
   3   3   5   54.44    2.45
   3   3   5   65.61    2.88
   3   3   5   61.07    2.52
   3   3   5   63.02    2.52
   3   3   6   77.12    3.14
   3   3   6   72.70    3.05
  -3  -3  -6   82.52    4.24
  -3  -3  -6   78.67    3.64
   3   3   6   83.99    3.07
   3   3   6   81.31    3.36
   3   3   6   74.05    2.92
   3   3   6   78.29    2.99
   3   3   6   79.92    3.25
   3   3   6   82.18    3.07
  -3  -3  -7   83.43    3.87
   3   3   7   77.56    2.99
   3   3   7   76.09    2.98
   3   3   7   73.98    3.15
   3   3   7   79.98    3.23
   3   3   7   86.49    3.43
   3   3   7   86.44    3.13
  -3  -3  -8   12.28    1.43
  -3  -3  -8   11.35    1.53
   3   3   8   12.29    1.02
   3   3   8   10.75    0.98
   3   3   8   12.50    1.19
   3   3   8   10.12    1.05
   3   3   8   12.47    1.13
   3   3   8   12.94    1.04
   3   3   9   -0.06    0.35
   3   3   9    0.16    0.24
  -3  -3  -9    0.04    0.15
   3   3   9    0.05    0.26
   3   3   9    0.27    0.30
   3   3  10   62.72    2.69
   3   3  10   71.15    2.85
  -3  -3 -10   68.19    2.68
   3   3  10   64.73    2.37
  -3  -3 -10   65.28    2.38
   3   3  10   66.04    2.68
  -3  -3 -10   66.77    2.54
  -3  -3 -11    0.99    0.26
   3   3  11    0.70    0.29
  -3  -3 -11    0.97    0.31
   3   3  11    0.70    0.31
  -3  -3 -11    0.72    0.25
   3   3  11    0.74    0.28
   3   3  12   49.93    1.94
  -3  -3 -12   52.01    1.87
   3   3  12   48.60    1.98
   3   3  12   51.72    1.95
  -3  -3 -13    1.32    0.26
   3   3  13    0.91    0.20
   3   3  13    1.17    0.23
  -3  -3 -14    1.21    0.17
   3   3  14    0.86    0.15
  -3  -4  17    3.71    0.31
   3   4 -17    3.64    0.31
   3   4 -17    3.54    0.33
   3   4 -16   12.11    0.75
  -3  -4  16   10.57    0.70
  -3  -4  16   11.27    0.74
   3   4 -16   12.09    0.79
  -3  -4  15   16.91    1.02
   3   4 -15   20.06    1.18
   3   4 -15   18.71    0.94
   3   4 -15   19.79    1.13
  -3  -4  14    0.33    0.21
   3   4 -14    0.73    0.31
   3   4 -14    0.88    0.32
   3   4 -14    0.39    0.21
   3   4 -13    6.89    0.77
   3   4 -13    7.92    0.77
  -3  -4  13    6.92    0.75
   3   4 -13    7.99    0.86
  -3  -4  13    7.41    0.65
   3   4 -12    0.26    0.27
   3   4 -12    0.82    0.33
  -3  -4  12    0.56    0.26
   3   4 -12    0.52    0.31
   3   4 -12    0.69    0.30
  -3  -4  12    0.40    0.34
   3   4 -12    0.13    0.22
   3   4 -11   21.72    1.48
   3   4 -11   22.48    1.43
  -3  -4  11   20.08    1.31
  -3  -4  11   20.40    1.75
  -3  -4  11   20.99    1.77
   3   4 -11   21.55    1.35
   3   4 -11   19.87    1.41
   3   4 -11   18.71    1.38
   3   4 -10    2.19    0.51
  -3  -4  10    2.20    0.59
   3   4 -10    1.92    0.48
   3   4 -10    1.80    0.44
   3   4 -10    1.50    0.39
   3   4  -9  225.16    6.36
   3   4  -9  204.12    5.99
   3   4  -9  196.98    7.03
   3   4  -9  235.14    6.55
  -3  -4   9  228.07    7.09
   3   4  -9  215.06    6.13
   3   4  -9  212.57    6.25
   3   4  -9  220.46    6.34
  -3  -4   8  210.84    6.58
   3   4  -8  184.32    5.62
   3   4  -8  203.40    5.93
   3   4  -8  182.53    6.75
   3   4  -8  191.60    5.55
   3   4  -8  194.92    5.59
   3   4  -8  195.88    6.18
   3   4  -8  189.74    5.24
   3   4  -8  208.79    5.85
   3   4  -8  191.29    5.61
   3   4  -8  195.29    5.29
   3   4  -8  194.05    5.70
  -3  -4   7    0.77    0.33
  -3  -4   7    1.03    0.38
   3   4  -7    0.39    0.42
   3   4  -7    0.53    0.30
   3   4  -7    0.21    0.20
   3   4  -7    0.57    0.31
   3   4  -7    0.48    0.27
   3   4  -7    0.86    0.28
   3   4  -7    1.07    0.33
   3   4  -7    0.72    0.31
   3   4  -7    0.83    0.25
   3   4  -7    0.91    0.30
   3   4  -7    0.66    0.24
   3   4  -7    0.46    0.22
   3   4  -6   21.41    1.20
   3   4  -6   19.25    1.19
  -3  -4   6   23.18    1.68
  -3  -4   6   21.20    1.57
   3   4  -6   19.31    1.14
   3   4  -6   19.50    1.23
   3   4  -6   21.82    1.28
   3   4  -6   22.23    1.67
   3   4  -6   21.36    1.46
   3   4  -6   21.69    1.28
   3   4  -6   19.61    1.19
   3   4  -6   19.54    1.90
   3   4  -6   20.75    1.39
   3   4  -5    2.65    0.44
   3   4  -5    2.93    0.49
  -3  -4   5    2.65    0.58
  -3  -4   5    2.74    0.57
   3   4  -5    2.27    0.50
   3   4  -5    2.34    0.46
   3   4  -5    2.57    0.56
   3   4  -5    3.08    0.45
   3   4  -5    2.98    0.61
   3   4  -5    2.79    0.46
   3   4  -5    3.43    0.50
   3   4  -5    2.44    0.43
   3   4  -5    2.60    0.46
   3   4  -5    2.77    0.43
   3   4  -5    2.54    0.76
   3   4  -4   33.78    2.54
   3   4  -4   30.63    1.79
   3   4  -4   32.59    1.59
   3   4  -4   32.05    1.56
   3   4  -4   29.00    1.54
   3   4  -4   32.88    1.55
   3   4  -4   30.54    1.76
   3   4  -4   32.05    2.04
   3   4  -4   32.33    1.57
   3   4  -4   27.92    1.54
   3   4  -4   32.11    1.52
   3   4  -4   31.75    1.55
  -3  -4   4   30.48    1.98
   3   4  -3   29.96    1.48
   3   4  -3   26.87    1.44
   3   4  -3   28.89    1.50
   3   4  -3   28.21    1.93
   3   4  -3   30.10    1.50
   3   4  -3   30.63    1.47
   3   4  -3   28.57    1.43
   3   4  -3   27.99    1.53
  -3  -4   3   31.41    2.06
   3   4  -2    0.53    0.28
   3   4  -2    0.27    0.24
  -3  -4   2    0.29    0.24
   3   4  -2    0.70    0.40
   3   4  -2    1.54    0.35
   3   4  -2    0.55    0.24
   3   4  -2    0.54    0.28
   3   4  -2    0.22    0.26
   3   4  -2    0.51    0.35
   3   4  -2    0.36    0.23
   3   4  -2    0.85    0.36
   3   4  -1   41.34    1.87
   3   4  -1   45.19    2.16
   3   4  -1   39.17    1.97
   3   4  -1   44.90    2.02
   3   4  -1   40.38    1.79
  -3  -4   1   39.80    2.18
   3   4  -1   41.99    1.80
   3   4  -1   40.79    1.86
   3   4  -1   43.25    1.99
   3   4  -1   40.56    1.90
   3   4  -1   45.37    2.95
   3   4  -1   42.72    2.11
   3   4  -1   42.41    1.92
   3   4  -1   38.63    1.85
   3   4   0   23.06    1.36
   3   4   0   22.40    1.50
   3   4   0   21.89    1.34
   3   4   0   23.79    2.11
   3   4   0   22.66    1.37
   3   4   0   22.41    1.24
  -3  -4   0   22.99    1.69
   3   4   0   23.43    1.73
   3   4   0   21.65    1.22
   3   4   0   22.63    1.36
   3   4   0   23.22    1.48
   3   4   0   22.47    1.37
   3   4   0   22.05    1.35
   3   4   1    0.62    0.30
   3   4   1    0.52    0.28
   3   4   1    0.48    0.21
  -3  -4  -1    0.98    0.43
   3   4   1    0.68    0.35
   3   4   1    0.47    0.19
   3   4   1    0.66    0.24
   3   4   1    0.40    0.27
   3   4   1    1.28    0.43
   3   4   1    0.99    0.42
   3   4   1    0.29    0.23
   3   4   1    1.31    0.41
   3   4   1    0.50    0.47
   3   4   1    0.77    0.30
   3   4   2  235.51    7.95
   3   4   2  250.39    6.77
   3   4   2  217.33    6.34
   3   4   2  226.86    6.42
   3   4   2  227.88    6.12
  -3  -4  -2  220.34    7.46
   3   4   2  234.66    7.10
   3   4   2  219.07    6.50
   3   4   2  223.81    6.07
   3   4   2  233.64    6.59
   3   4   2  240.86    6.63
   3   4   3   28.29    2.28
   3   4   3   30.28    1.66
   3   4   3   33.15    1.84
   3   4   3   30.25    1.78
   3   4   3   29.31    1.44
   3   4   3   30.88    1.45
   3   4   3   30.50    1.95
   3   4   3   30.40    1.76
   3   4   3   30.97    1.70
   3   4   3   30.43    1.75
  -3  -4  -3   34.40    2.43
   3   4   4    8.12    1.18
   3   4   4    9.37    0.89
   3   4   4    7.19    0.65
   3   4   4    7.61    0.92
   3   4   4    7.54    0.66
  -3  -4  -4   10.66    1.42
   3   4   4    8.97    0.87
   3   4   4    8.84    0.95
   3   4   4    6.92    0.88
   3   4   4    9.65    0.99
   3   4   4    7.32    0.79
   3   4   4    8.24    0.94
   3   4   5   24.43    1.58
  -3  -4  -5   30.36    2.43
   3   4   5   25.63    1.53
   3   4   5   30.91    1.77
   3   4   5   27.69    1.74
   3   4   5   27.63    1.56
   3   4   5   28.30    1.78
   3   4   5   31.28    1.78
  -3  -4  -6    9.22    1.37
   3   4   6   12.97    1.11
   3   4   6   10.31    1.01
   3   4   6   10.23    0.92
   3   4   6   12.20    1.11
   3   4   6   12.12    1.13
   3   4   6   12.61    1.18
  -3  -4  -7  276.08    9.49
   3   4   7  300.58    7.87
   3   4   7  276.20    7.95
   3   4   7  253.73    7.70
   3   4   7  301.05    8.18
   3   4   7  286.35    8.04
   3   4   8   30.39    1.79
   3   4   8   35.05    1.76
   3   4   8   28.05    1.67
   3   4   8   32.78    1.89
   3   4   8   31.60    1.83
   3   4   9   58.06    2.48
   3   4   9   65.70    2.65
   3   4   9   62.68    2.43
   3   4   9   69.82    2.74
  -3  -4 -10   38.07    1.69
  -3  -4 -10   43.04    1.77
   3   4  10   36.43    1.76
   3   4  10   36.74    1.57
   3   4  10   41.47    1.87
  -3  -4 -11   20.53    1.06
  -3  -4 -11   21.40    1.08
   3   4  11   20.52    1.12
   3   4  11   21.44    1.16
  -3  -4 -12   18.24    0.84
   3   4  12   17.53    0.87
   3   4  12   18.21    0.88
   3   5 -16   13.31    0.67
  -3  -5  15   25.37    1.18
   3   5 -15   24.72    0.95
   3   5 -15   28.03    1.21
  -3  -5  14    2.68    0.42
   3   5 -14    2.45    0.35
  -3  -5  14    2.69    0.38
   3   5 -13    2.85    0.47
   3   5 -13    2.56    0.42
  -3  -5  13    1.89    0.36
   3   5 -12   49.19    2.20
   3   5 -12   52.76    2.28
   3   5 -12   53.06    2.20
  -3  -5  12   52.30    2.09
   3   5 -11   57.82    2.46
   3   5 -11   59.47    2.53
   3   5 -11   59.51    2.42
   3   5 -11   61.85    2.51
  -3  -5  11   55.44    2.26
   3   5 -10  203.49    5.80
  -3  -5  10  187.47    6.51
   3   5 -10  188.32    5.69
   3   5 -10  195.12    5.60
   3   5 -10  184.95    5.60
  -3  -5  10  183.65    5.36
  -3  -5   9    4.97    0.87
   3   5  -9    4.10    0.62
   3   5  -9    5.25    0.66
   3   5  -9    5.07    0.55
   3   5  -9    4.33    0.61
   3   5  -9    5.21    0.71
   3   5  -9    4.25    0.49
  -3  -5   8  158.67    5.62
   3   5  -8  149.22    5.29
   3   5  -8  155.26    4.71
   3   5  -8  152.75    4.62
   3   5  -8  147.60    4.38
   3   5  -8  137.45    4.46
   3   5  -8  135.52    5.86
   3   5  -8  163.09    4.87
   3   5  -8  136.09    4.42
   3   5  -8  153.63    4.37
   3   5  -8  145.24    4.77
  -3  -5   7   13.60    1.32
   3   5  -7   13.40    1.38
   3   5  -7   15.39    1.10
   3   5  -7   13.30    1.03
   3   5  -7   14.07    1.05
   3   5  -7   13.88    1.00
   3   5  -7   11.91    1.61
   3   5  -7   14.16    1.20
   3   5  -7   14.65    1.15
   3   5  -7   12.77    1.07
   3   5  -7   13.33    0.98
   3   5  -6    0.24    0.29
   3   5  -6    0.27    0.22
   3   5  -6    0.31    0.30
  -3  -5   6    0.33    0.25
   3   5  -6    0.64    0.31
   3   5  -6    0.31    0.21
   3   5  -6    0.51    0.26
   3   5  -6    0.35    0.47
   3   5  -6    0.20    0.23
   3   5  -6    0.41    0.27
   3   5  -6    0.30    0.38
   3   5  -6    0.92    0.36
   3   5  -5  240.64    6.45
   3   5  -5  235.11    6.55
   3   5  -5  254.73    6.67
   3   5  -5  237.18    7.64
   3   5  -5  219.06    6.58
  -3  -5   5  242.40    7.38
  -3  -5   5  228.52    7.13
   3   5  -5  214.91    6.15
   3   5  -5  240.36    6.53
   3   5  -5  226.47    6.27
   3   5  -5  222.84    8.40
   3   5  -5  225.85    6.44
   3   5  -5  237.50    7.07
   3   5  -5  249.05    6.61
   3   5  -5  234.14    6.99
   3   5  -4  150.50    5.62
   3   5  -4  147.38    4.58
   3   5  -4  149.58    4.56
   3   5  -4  155.65    4.70
   3   5  -4  145.62    4.75
  -3  -5   4  142.03    5.12
  -3  -5   4  148.95    5.44
   3   5  -4  152.08    4.58
   3   5  -4  137.25    4.26
   3   5  -4  158.28    4.67
   3   5  -4  157.04    6.56
   3   5  -4  149.80    4.60
   3   5  -4  155.80    5.15
   3   5  -4  152.80    4.75
   3   5  -4  154.73    5.13
  -3  -5   3   16.74    1.60
   3   5  -3   19.54    1.28
   3   5  -3   17.60    1.18
   3   5  -3   15.32    1.12
   3   5  -3   18.90    1.24
   3   5  -3   18.70    1.34
   3   5  -3   21.60    1.81
   3   5  -3   19.88    1.25
   3   5  -3   18.77    1.34
   3   5  -3   19.10    1.22
   3   5  -3   19.40    1.30
   3   5  -2  155.86    4.66
   3   5  -2  153.61    4.85
   3   5  -2  155.18    5.02
  -3  -5   2  141.93    5.69
   3   5  -2  159.84    4.87
   3   5  -2  156.09    4.78
   3   5  -2  150.65    4.65
   3   5  -2  161.72    5.30
   3   5  -2  158.75    5.05
   3   5  -2  169.12    6.80
   3   5  -2  164.08    5.13
   3   5  -2  166.43    5.33
   3   5  -1   64.26    2.74
   3   5  -1   63.31    2.48
   3   5  -1   63.16    3.24
   3   5  -1   61.48    2.42
   3   5  -1   60.58    2.34
   3   5  -1   60.84    2.71
   3   5  -1   63.00    2.61
   3   5  -1   60.38    2.80
   3   5  -1   61.17    3.80
   3   5  -1   62.50    2.87
   3   5  -1   58.43    2.68
   3   5  -1   57.77    2.38
   3   5  -1   58.54    2.52
   3   5  -1   61.26    2.57
   3   5   0  192.95    5.58
   3   5   0  178.84    5.42
   3   5   0  210.83    6.05
   3   5   0  190.93    5.80
   3   5   0  178.03    5.30
   3   5   0  179.27    5.27
   3   5   0  183.57    6.38
   3   5   0  178.70    5.55
   3   5   0  176.06    5.11
  -3  -5   0  176.36    6.07
   3   5   0  189.89    7.39
   3   5   0  193.91    5.74
   3   5   0  185.43    5.86
   3   5   0  189.47    5.61
   3   5   0  180.41    5.56
   3   5   0  176.90    5.27
   3   5   1  137.49    4.46
   3   5   1  128.01    4.24
   3   5   1  142.14    4.57
   3   5   1  135.18    4.18
   3   5   1  138.65    4.14
   3   5   1  130.28    4.43
   3   5   1  127.87    3.93
  -3  -5  -1  129.23    5.09
   3   5   1  137.57    5.94
   3   5   1  140.21    4.70
   3   5   1  137.61    4.51
   3   5   1  131.49    4.43
   3   5   1  129.29    4.16
   3   5   1  129.63    5.04
   3   5   2   74.39    3.03
   3   5   2   71.17    2.81
   3   5   2   87.44    3.34
   3   5   2   76.86    3.03
   3   5   2   71.31    2.68
   3   5   2   70.24    2.97
   3   5   2   71.35    2.50
   3   5   2   75.12    2.67
  -3  -5  -2   63.79    3.50
   3   5   2   69.94    4.01
   3   5   2   77.05    3.12
   3   5   2   79.35    3.13
   3   5   2   66.83    3.33
   3   5   2   76.88    3.08
   3   5   2   69.94    2.72
   3   5   3    5.31    0.77
   3   5   3    3.95    0.59
   3   5   3    5.38    0.81
   3   5   3    5.06    0.72
   3   5   3    4.75    0.58
   3   5   3    4.69    0.73
   3   5   3    4.96    0.58
  -3  -5  -3    3.63    0.82
   3   5   3    4.40    0.94
   3   5   3    5.39    0.75
   3   5   3    4.50    0.72
   3   5   3    5.59    0.87
   3   5   4   14.52    1.17
   3   5   4   15.61    0.97
   3   5   4   15.08    1.27
  -3  -5  -4   13.70    1.61
   3   5   4   13.31    1.04
   3   5   4   16.90    1.32
   3   5   4   16.12    1.31
   3   5   4   13.62    1.22
   3   5   4   14.11    0.94
   3   5   4   14.50    1.26
  -3  -5  -5   83.33    4.34
   3   5   5   97.52    3.55
   3   5   5   88.62    3.53
   3   5   5   91.21    3.30
   3   5   5   97.78    3.57
   3   5   5   93.99    3.59
   3   5   6    2.61    0.55
   3   5   6    2.15    0.53
   3   5   6    2.60    0.47
   3   5   6    2.94    0.59
   3   5   6    1.64    0.50
   3   5   7    1.42    0.45
   3   5   7    1.44    0.44
   3   5   8    0.04    0.26
   3   5   8    0.15    0.25
  -3  -5  -9   11.52    0.82
  -3  -5  -9    9.85    0.69
   3   5   9   11.07    0.88
   3   5   9   11.85    0.90
   3   5   9   11.35    0.81
  -3  -5 -10    0.37    0.14
   3   5  10    0.43    0.23
   3   5  10    0.38    0.22
   3   5  11   29.19    1.09
   3   5  11   29.07    1.09
   3   5  11   32.18    1.16
  -3  -6  14    6.12    0.51
   3   6 -14    6.03    0.50
   3   6 -14    5.74    0.41
   3   6 -13    0.57    0.20
   3   6 -13    0.77    0.22
   3   6 -12   26.31    1.35
   3   6 -12   27.38    1.33
   3   6 -11    8.05    0.76
   3   6 -11    9.66    0.82
[truncated: 579,186 more chars]
