# Supplementary material for: Crystal structure and Hirshfeld surface analysis of 1,6-di­amino-2-oxo-4-(thio­phen-2-yl)-1,2-di­hydro­pyridine-3,5-dicarbo­nitrile
Source: Acta Crystallogr E Crystallogr Commun. 2023 Apr 21;79(Pt 5):494–8. doi: 10.1107/S2056989023003237 (PMC10162080; doi:10.1107/S2056989023003237)
Supplement: Supplementary file 2 [file e-79-00494-Isup2.hkl]

data_I                                                                          
_shelx_title ' T445 in P-1'                                                     
_shelx_refln_list_code          4                                               
_shelx_F_calc_maximum      240.52                                               
_exptl_crystal_F_000       528.00                                               
_reflns_d_resolution_high  0.7846                                               
                                                                                
loop_                                                                           
 _space_group_symop_operation_xyz                                               
 'x, y, z'                                                                      
 '-x, -y, -z'                                                                   
                                                                                
_cell_length_a     8.9478                                                       
_cell_length_b     9.0391                                                       
_cell_length_c    14.8730                                                       
_cell_angle_alpha  90.944                                                       
_cell_angle_beta  104.120                                                       
_cell_angle_gamma 111.745                                                       
                                                                                
_shelx_F_squared_multiplier     1.000                                           
                                                                                
loop_                                                                           
 _refln_index_h                                                                 
 _refln_index_k                                                                 
 _refln_index_l                                                                 
 _refln_F_squared_calc                                                          
 _refln_F_squared_meas                                                          
 _refln_F_squared_sigma                                                         
 _refln_observed_status                                                         
   1   0   0        606.42        582.66         9.72 o                         
   2   0   0        105.02        130.27         1.95 o                         
   3   0   0        651.94        578.03         6.64 o                         
   4   0   0         16.54         20.59         0.82 o                         
   5   0   0        104.73         92.93         1.83 o                         
   6   0   0         15.99         13.71         0.61 o                         
   7   0   0        369.40        373.48         5.32 o                         
   8   0   0        452.52        479.80         5.27 o                         
   9   0   0         72.45         67.31         1.50 o                         
  10   0   0        109.11         90.33         3.78 o                         
 -10   1   0          2.42          1.36         0.37 o                         
  -9   1   0          1.93          2.91         0.42 o                         
  -8   1   0        176.35        181.15         2.59 o                         
  -7   1   0         93.35         99.27         1.88 o                         
  -6   1   0        986.85        990.20         9.00 o                         
  -5   1   0        535.82        563.00         9.20 o                         
  -4   1   0          0.98          1.06         0.30 o                         
  -3   1   0         10.53          8.26         0.55 o                         
  -2   1   0       3377.71       3337.75        43.47 o                         
  -1   1   0         24.37         25.21         1.13 o                         
   0   1   0         37.65         30.10         1.76 o                         
   1   1   0       2280.84       2208.71        22.76 o                         
   2   1   0       7697.30       7722.53       121.58 o                         
   3   1   0        171.98        157.67         3.30 o                         
   4   1   0        309.07        352.16         4.83 o                         
   5   1   0        577.30        608.40         8.99 o                         
   6   1   0        303.71        325.19         3.69 o                         
   7   1   0        888.56        936.81        10.05 o                         
   8   1   0        254.32        268.57         3.26 o                         
   9   1   0         24.41         22.97         1.30 o                         
 -10   2   0         18.16         17.13         0.85 o                         
  -9   2   0         81.08         88.01         1.55 o                         
  -8   2   0        694.72        670.37         5.81 o                         
  -7   2   0       3134.26       3135.84        21.35 o                         
  -6   2   0         43.70         47.29         1.26 o                         
  -5   2   0         26.29         18.62         0.84 o                         
  -4   2   0       6673.53       6861.67        69.40 o                         
  -3   2   0        998.30       1049.29        15.71 o                         
  -2   2   0         45.74         53.01         1.43 o                         
  -1   2   0       1430.74       1259.69        20.46 o                         
   0   2   0      13650.04      13330.97       294.52 o                         
   1   2   0        611.08        523.21        10.56 o                         
   2   2   0        231.59        201.17         3.95 o                         
   3   2   0        190.79        240.45         3.27 o                         
   4   2   0        647.34        674.35         8.59 o                         
   5   2   0        706.99        730.92         8.20 o                         
   6   2   0        408.14        422.11         5.15 o                         
   7   2   0          6.90          5.42         0.59 o                         
   8   2   0        139.03        165.64         3.44 o                         
   9   2   0        433.15        442.44        12.38 o                         
 -10   3   0        158.19        168.74         2.59 o                         
  -9   3   0        218.25        207.75         2.60 o                         
  -8   3   0         93.05         91.25         1.69 o                         
  -7   3   0       1239.72       1214.97        10.26 o                         
  -6   3   0         23.02         16.11         0.81 o                         
  -5   3   0        143.09        128.22         2.19 o                         
  -4   3   0         33.67         24.44         0.93 o                         
  -3   3   0        361.61        377.08         5.01 o                         
  -2   3   0       1458.23       1589.37        25.10 o                         
  -1   3   0       2288.34       2117.58        30.89 o                         
   0   3   0       4054.55       3928.23        65.18 o                         
   1   3   0         41.13         26.27         2.31 o                         
   2   3   0        766.18        771.68         8.32 o                         
   3   3   0       1203.31       1229.22        16.54 o                         
   4   3   0        578.36        625.19         6.07 o                         
   5   3   0          0.32          2.21         0.40 o                         
   6   3   0          9.60         14.97         0.81 o                         
   7   3   0        263.94        321.89         6.26 o                         
   8   3   0        206.00        216.26         5.60 o                         
 -11   4   0         90.42         91.83         2.39 o                         
 -10   4   0          0.72          1.69         0.26 o                         
  -9   4   0          4.07          4.66         0.43 o                         
  -8   4   0        616.03        619.66         5.98 o                         
  -7   4   0       2564.88       2507.43        21.47 o                         
  -6   4   0        226.97        243.10         2.95 o                         
  -5   4   0        191.34        208.89         2.92 o                         
  -4   4   0        111.91         77.24         1.49 o                         
  -3   4   0        494.95        505.04         4.75 o                         
  -2   4   0       3561.66       3635.70        49.65 o                         
  -1   4   0         48.32         69.03         3.39 o                         
   0   4   0        316.48        266.14         6.36 o                         
   1   4   0       3059.39       2812.79        38.61 o                         
   2   4   0         90.06        100.95         3.97 o                         
   3   4   0         84.66        101.57         1.78 o                         
   4   4   0        188.71        181.58         2.70 o                         
   5   4   0          0.08          2.58         0.77 o                         
   6   4   0        129.20        126.27         2.40 o                         
   7   4   0        203.02        233.38         6.29 o                         
 -10   5   0        315.48        314.18         4.17 o                         
  -9   5   0         23.31         21.93         0.88 o                         
  -8   5   0        248.35        255.80         2.77 o                         
  -7   5   0        751.55        771.18         5.75 o                         
  -6   5   0        247.15        277.40         2.76 o                         
  -5   5   0       1780.64       1792.86        24.84 o                         
  -4   5   0        242.79        262.59         3.72 o                         
  -3   5   0       1981.86       2058.80        19.16 o                         
  -2   5   0        787.50        852.36         8.51 o                         
  -1   5   0        194.26        177.02         3.58 o                         
   0   5   0         12.31          4.65         0.69 o                         
   1   5   0         72.60         70.00         1.92 o                         
   2   5   0        145.76        124.12         1.80 o                         
   3   5   0        840.47        835.69         8.39 o                         
   4   5   0         47.71         53.21         1.43 o                         
   5   5   0        266.13        273.13         5.00 o                         
   6   5   0          3.89          5.65         0.66 o                         
   7   5   0         11.50         16.25         1.71 o                         
 -10   6   0         87.32         86.87         1.33 o                         
  -9   6   0         26.28         23.38         0.88 o                         
  -8   6   0        381.86        390.04         4.20 o                         
  -7   6   0       2244.92       2293.15        16.53 o                         
  -6   6   0          4.10          5.42         0.42 o                         
  -5   6   0         42.51         49.13         1.17 o                         
  -4   6   0         15.95          9.98         0.65 o                         
  -3   6   0       1596.20       1663.28        16.82 o                         
  -2   6   0          5.85          9.06         0.83 o                         
  -1   6   0         49.94         59.78         2.23 o                         
   0   6   0        686.24        682.92         7.06 o                         
   1   6   0        834.86        817.59         8.74 o                         
   2   6   0        711.02        732.06         8.22 o                         
   3   6   0          2.97          4.60         0.56 o                         
   4   6   0         25.88         26.13         1.34 o                         
   5   6   0         14.05         17.37         1.14 o                         
 -10   7   0          1.02          1.46         0.29 o                         
  -9   7   0         24.11         26.88         0.85 o                         
  -8   7   0         18.95         20.92         0.92 o                         
  -7   7   0        147.39        147.40         2.20 o                         
  -6   7   0         47.75         49.72         1.19 o                         
  -5   7   0        314.47        318.65         3.56 o                         
  -4   7   0         96.28         97.66         2.38 o                         
  -3   7   0        324.38        349.75         4.10 o                         
  -2   7   0        330.57        350.74         5.15 o                         
  -1   7   0        206.64        194.71         3.06 o                         
   0   7   0         38.38         33.10         1.04 o                         
   1   7   0        239.55        253.04         3.42 o                         
   2   7   0         23.81         30.66         1.38 o                         
   3   7   0        353.31        376.84         7.88 o                         
   4   7   0         14.79         11.84         0.98 o                         
   5   7   0         29.93         38.44         1.83 o                         
 -10   8   0        131.25        118.83         4.15 o                         
  -9   8   0         30.77         34.21         1.04 o                         
  -8   8   0         96.94        102.76         2.13 o                         
  -7   8   0         25.83         27.05         1.26 o                         
  -6   8   0        148.02        148.81         2.83 o                         
  -5   8   0         33.12         31.18         1.33 o                         
  -4   8   0         19.05         24.46         1.11 o                         
  -3   8   0        802.53        816.91        15.55 o                         
  -2   8   0          3.71          6.21         0.68 o                         
  -1   8   0        159.41        150.69         2.81 o                         
   0   8   0         16.73         19.58         1.09 o                         
   1   8   0        123.67        142.08         4.64 o                         
   2   8   0        115.19        130.82         5.72 o                         
   3   8   0          0.81          0.54         0.64 o                         
  -9   9   0        116.25        105.33         2.75 o                         
  -8   9   0          0.34          0.71         0.42 o                         
  -7   9   0         10.26         13.10         0.93 o                         
  -6   9   0          0.86          2.44         0.53 o                         
  -5   9   0         79.69         93.39         3.05 o                         
  -4   9   0        155.30        159.55         3.60 o                         
  -3   9   0          1.95          2.23         0.84 o                         
  -2   9   0         91.33         89.35         2.95 o                         
  -1   9   0         30.40         30.82         1.56 o                         
   0   9   0          4.08          2.70         0.67 o                         
   1   9   0         62.90         74.03         3.52 o                         
   2   9   0         11.79         15.26         1.98 o                         
  -8  10   0          7.32          8.08         1.03 o                         
  -7  10   0         22.92         26.70         1.32 o                         
  -6  10   0        185.76        195.65         4.75 o                         
  -5  10   0         13.43         14.88         1.02 o                         
  -4  10   0        130.74        135.19         2.95 o                         
  -3  10   0         18.10         14.54         1.27 o                         
  -2  10   0         50.19         54.23         2.28 o                         
  -1  10   0         21.35         20.70         2.10 o                         
  -7  11   0         27.94         14.81         1.44 o                         
  -5  11   0         78.08         78.63         4.50 o                         
  -4  11   0        280.61        300.86         7.49 o                         
  -3  11   0        392.51        385.94         8.80 o                         
  -2  11   0         18.86         24.35         2.30 o                         
   2 -11   1          1.58          1.22         0.95 o                         
   3 -11   1        217.05        223.58         8.52 o                         
   4 -11   1          1.00          1.17         0.72 o                         
   5 -11   1        115.42        131.05         6.04 o                         
   6 -11   1         43.58         39.22         3.62 o                         
   1 -10   1          0.04          0.33         0.75 o                         
   2 -10   1          9.95          9.56         1.31 o                         
   3 -10   1        106.20        124.61         4.09 o                         
   4 -10   1        155.82        158.87         4.38 o                         
   5 -10   1         17.51         17.14         1.09 o                         
   6 -10   1         83.17         76.37         2.36 o                         
   7 -10   1          4.89          6.11         0.60 o                         
   8 -10   1        153.39        132.19         5.27 o                         
  -1  -9   1          5.63          6.67         1.06 o                         
   0  -9   1          1.46          2.26         0.72 o                         
   1  -9   1          2.57          1.99         0.74 o                         
   2  -9   1        130.72        145.03         4.16 o                         
   3  -9   1          7.23          9.88         1.00 o                         
   4  -9   1        194.80        202.04         4.72 o                         
   5  -9   1        409.22        444.03         7.10 o                         
   6  -9   1        275.73        273.59         4.64 o                         
   7  -9   1          7.80          6.97         0.68 o                         
   8  -9   1         62.15         57.01         1.73 o                         
   9  -9   1        175.49        177.10         5.99 o                         
  -4  -8   1          7.60         12.74         1.49 o                         
  -3  -8   1          3.71          3.61         0.97 o                         
  -2  -8   1        115.60        125.81         3.94 o                         
  -1  -8   1          0.97          1.14         0.62 o                         
   0  -8   1          5.33          8.11         0.93 o                         
   1  -8   1        167.98        186.35         2.71 o                         
   2  -8   1         11.03         12.59         0.85 o                         
   3  -8   1        116.56        113.43         3.34 o                         
   4  -8   1       1140.98       1117.28        12.74 o                         
   5  -8   1         58.99         68.00         1.71 o                         
   6  -8   1          1.48          2.11         0.41 o                         
   7  -8   1          3.63          2.62         0.38 o                         
   8  -8   1         50.12         49.90         1.29 o                         
   9  -8   1        117.90        119.05         2.21 o                         
  -5  -7   1          2.61          3.32         0.48 o                         
  -4  -7   1         23.08         26.26         1.66 o                         
  -3  -7   1         71.58         73.35         2.03 o                         
  -2  -7   1        494.97        554.37         6.32 o                         
  -1  -7   1         49.60         54.55         2.69 o                         
   0  -7   1        985.22        990.82         9.33 o                         
   1  -7   1        120.88        116.80         1.87 o                         
   2  -7   1        514.18        552.83         5.84 o                         
   3  -7   1          0.55          4.00         0.55 o                         
   4  -7   1          5.21         12.61         0.69 o                         
   5  -7   1        500.68        499.08         5.41 o                         
   6  -7   1         11.25         11.89         0.61 o                         
   7  -7   1         77.49         80.68         1.50 o                         
   8  -7   1         19.95         17.13         1.20 o                         
   9  -7   1         38.44         44.66         1.05 o                         
  10  -7   1         14.62         14.63         0.99 o                         
  -6  -6   1         17.12         14.47         0.96 o                         
  -5  -6   1         70.44         79.72         2.66 o                         
  -4  -6   1         15.28         17.23         1.02 o                         
  -3  -6   1          9.05         12.99         0.73 o                         
  -2  -6   1        144.22        161.03         2.61 o                         
  -1  -6   1        715.63        645.27        10.14 o                         
   0  -6   1        132.72         94.26         1.79 o                         
   1  -6   1        159.22        170.73         2.76 o                         
   2  -6   1         13.99         15.01         1.19 o                         
   3  -6   1        775.05        817.71        10.61 o                         
   4  -6   1        123.76        119.32         1.80 o                         
   5  -6   1        141.34        132.07         2.03 o                         
   6  -6   1         17.61         17.92         0.76 o                         
   7  -6   1        526.68        518.32         4.98 o                         
   8  -6   1          6.34          7.46         0.55 o                         
   9  -6   1        605.44        620.07         5.94 o                         
  10  -6   1        206.53        228.27         4.03 o                         
  -7  -5   1         96.61        109.18         4.86 o                         
  -6  -5   1        137.27        152.00         2.90 o                         
  -5  -5   1          1.64          3.32         0.68 o                         
  -4  -5   1        286.66        287.52         4.10 o                         
  -3  -5   1        281.68        275.52         3.21 o                         
  -2  -5   1        430.62        408.22         4.36 o                         
  -1  -5   1        879.72        896.12        17.61 o                         
   0  -5   1         61.53         57.32         1.75 o                         
   1  -5   1        430.80        388.81         5.85 o                         
   2  -5   1        318.78        337.45         6.12 o                         
   3  -5   1         66.42         85.65         1.72 o                         
   4  -5   1        707.43        830.01         8.51 o                         
   5  -5   1        480.10        471.58         4.64 o                         
   6  -5   1        625.44        603.26         4.88 o                         
   7  -5   1        457.61        450.34         4.11 o                         
   8  -5   1        540.09        530.80         4.20 o                         
   9  -5   1        232.38        229.99         2.95 o                         
  10  -5   1         59.80         58.20         1.45 o                         
  -7  -4   1        196.89        205.82         5.08 o                         
  -6  -4   1         17.21         18.40         1.02 o                         
  -5  -4   1          4.67          3.62         0.48 o                         
  -4  -4   1         19.13         16.87         0.75 o                         
  -3  -4   1        204.99        188.08         2.39 o                         
  -2  -4   1       1607.59       1526.46        35.65 o                         
  -1  -4   1         72.84         88.31         3.55 o                         
   0  -4   1       1226.60       1094.50        12.04 o                         
   1  -4   1        239.84        243.95         5.26 o                         
   2  -4   1        339.54        350.87         5.69 o                         
   3  -4   1         13.16         14.67         0.64 o                         
   4  -4   1        456.69        502.40         6.10 o                         
   5  -4   1        820.30        812.00         7.09 o                         
   6  -4   1        180.69        194.41         2.38 o                         
   7  -4   1         85.00         78.90         1.50 o                         
   8  -4   1        120.71        114.65         2.03 o                         
   9  -4   1         26.70         25.43         0.87 o                         
  10  -4   1         62.69         67.77         1.48 o                         
  -8  -3   1        148.48        121.18         2.66 o                         
  -7  -3   1          2.85          2.18         0.45 o                         
  -6  -3   1        271.66        300.55         4.12 o                         
  -5  -3   1        117.70        130.73         2.20 o                         
  -4  -3   1        562.34        586.57         6.44 o                         
  -3  -3   1        604.37        611.40         7.94 o                         
  -2  -3   1       2631.62       2598.28        38.08 o                         
  -1  -3   1        820.78        746.62        11.06 o                         
   0  -3   1       2552.17       2531.66        44.58 o                         
   1  -3   1       2603.36       2414.19        27.51 o                         
   2  -3   1        382.61        448.69         6.64 o                         
   3  -3   1        409.17        472.30         8.00 o                         
   4  -3   1       1559.47       1756.15        16.78 o                         
   5  -3   1         63.90         70.56         1.55 o                         
   6  -3   1       3053.96       2984.10        27.80 o                         
   7  -3   1       3616.10       3649.26        23.80 o                         
   8  -3   1        317.70        327.15         3.31 o                         
   9  -3   1         27.39         26.79         0.89 o                         
  10  -3   1         54.88         49.72         1.30 o                         
  -9  -2   1         12.86         21.11         2.03 o                         
  -8  -2   1         52.96         51.15         1.40 o                         
  -7  -2   1        927.10        965.63        12.73 o                         
  -6  -2   1        107.48        105.22         2.11 o                         
  -5  -2   1          2.54          1.96         0.38 o                         
  -4  -2   1        495.27        434.39         5.15 o                         
  -3  -2   1       1324.39       1325.41        17.54 o                         
  -2  -2   1        494.57        535.20         7.03 o                         
  -1  -2   1        217.24        203.80         3.28 o                         
   0  -2   1       1785.46       1571.74        37.07 o                         
   1  -2   1        789.36        615.13         6.85 o                         
   2  -2   1        165.20        161.50         3.29 o                         
   3  -2   1          1.37          3.03         0.45 o                         
   4  -2   1         47.42         66.32         1.88 o                         
   5  -2   1         60.10         66.71         1.70 o                         
   6  -2   1          4.82          7.14         0.77 o                         
   7  -2   1       1218.14       1248.17        11.67 o                         
   8  -2   1        235.95        255.46         3.12 o                         
   9  -2   1        117.66        121.53         1.88 o                         
  10  -2   1         93.95         84.95         2.38 o                         
  -9  -1   1        214.79        223.25         3.86 o                         
  -8  -1   1        261.15        260.03         3.37 o                         
  -7  -1   1          1.05          3.04         0.65 o                         
  -6  -1   1       1235.04       1242.41        11.66 o                         
  -5  -1   1          1.99         10.80         0.96 o                         
  -4  -1   1        114.62        120.10         2.63 o                         
  -3  -1   1       2162.72       2367.37        38.79 o                         
  -2  -1   1        585.39        652.65         8.69 o                         
  -1  -1   1       4867.00       4609.21        72.41 o                         
   0  -1   1       2089.81       1984.10        22.26 o                         
   1  -1   1        296.58        276.92         3.63 o                         
   2  -1   1       1040.86       1084.48        13.20 o                         
   3  -1   1        496.45        519.94         7.63 o                         
   4  -1   1        620.14        658.71        11.65 o                         
   5  -1   1         24.62         35.27         1.19 o                         
   6  -1   1         68.85         83.37         1.60 o                         
   7  -1   1       1679.29       1685.54        12.47 o                         
   8  -1   1         69.52         72.16         1.52 o                         
   9  -1   1        100.07        104.30         1.91 o                         
  10  -1   1        179.62        156.28         3.76 o                         
 -10   0   1         13.66         13.33         1.04 o                         
  -9   0   1        118.06        118.63         2.04 o                         
  -8   0   1         15.02         11.97         0.69 o                         
  -7   0   1        596.27        574.88         5.99 o                         
  -6   0   1        116.32        123.80         1.93 o                         
  -5   0   1         10.54          9.55         0.60 o                         
  -4   0   1       4341.04       4787.31        65.97 o                         
  -3   0   1       5886.66       5976.26        68.20 o                         
  -2   0   1       1565.47       1533.97        18.07 o                         
  -1   0   1        493.14        527.99         8.99 o                         
   0   0   1       1238.75       1145.38        18.18 o                         
   1   0   1         11.15          9.42         2.95 o                         
   2   0   1          3.93          3.53         0.52 o                         
   3   0   1        701.30        764.84        10.75 o                         
   4   0   1        937.46        941.17         9.75 o                         
   5   0   1        251.73        250.43         3.86 o                         
   6   0   1         69.44         71.04         1.53 o                         
   7   0   1         28.18         28.48         0.99 o                         
   8   0   1         15.56         21.93         0.91 o                         
   9   0   1        175.15        190.00         3.14 o                         
  10   0   1         67.26         47.66         2.30 o                         
 -10   1   1         45.92         42.27         1.22 o                         
  -9   1   1          0.01          1.96         0.42 o                         
  -8   1   1          7.99         10.38         0.63 o                         
  -7   1   1        140.92        150.43         2.19 o                         
  -6   1   1        758.56        777.86         6.86 o                         
  -5   1   1        121.06         91.68         1.75 o                         
  -4   1   1        235.56        255.06         4.51 o                         
  -3   1   1        183.78        176.05         3.16 o                         
  -2   1   1       2417.10       2441.00        41.70 o                         
  -1   1   1       3268.59       3260.38        49.52 o                         
   0   1   1        681.40        615.43         6.39 o                         
   1   1   1       2556.00       2691.68        34.61 o                         
   2   1   1        933.63        948.15        14.48 o                         
   3   1   1        453.09        429.33         5.90 o                         
   4   1   1         35.97         41.33         1.46 o                         
   5   1   1         92.27         95.44         1.70 o                         
   6   1   1         21.59         24.75         0.97 o                         
   7   1   1        343.65        375.87         5.04 o                         
   8   1   1         14.43         14.91         0.71 o                         
   9   1   1          2.01          1.56         0.34 o                         
 -10   2   1         52.50         63.79         1.36 o                         
  -9   2   1        256.11        252.52         3.14 o                         
  -8   2   1         13.67         13.51         0.64 o                         
  -7   2   1         67.64         59.27         1.31 o                         
  -6   2   1        944.89        952.60         7.94 o                         
  -5   2   1         16.90         26.64         0.96 o                         
  -4   2   1        379.63        385.92         6.07 o                         
  -3   2   1        301.12        259.23         5.58 o                         
  -2   2   1         62.09         76.76         1.89 o                         
  -1   2   1       1264.47       1171.42        23.49 o                         
   0   2   1       3091.85       3044.94        28.21 o                         
   1   2   1       1430.00       1165.71        16.92 o                         
   2   2   1       2204.06       2270.12        24.67 o                         
   3   2   1       1768.75       1847.41        16.64 o                         
   4   2   1        876.55        937.23        12.49 o                         
   5   2   1          0.63          4.14         0.39 o                         
   6   2   1        124.96        117.40         2.14 o                         
   7   2   1          0.51          2.70         0.49 o                         
   8   2   1         10.22         14.57         0.80 o                         
   9   2   1         34.12         37.82         2.21 o                         
 -11   3   1         68.01         55.37         3.85 o                         
 -10   3   1        338.17        332.17         3.54 o                         
  -9   3   1        123.63        112.12         1.94 o                         
  -8   3   1        171.58        162.30         2.23 o                         
  -7   3   1       1618.32       1596.46        10.86 o                         
  -6   3   1          1.12          6.15         0.46 o                         
  -5   3   1         14.43          6.69         0.55 o                         
  -4   3   1        912.19        942.77        13.85 o                         
  -3   3   1        189.74        179.06         4.50 o                         
  -2   3   1        104.30        119.18         2.28 o                         
  -1   3   1          0.24          7.60         0.97 o                         
   0   3   1         38.25         61.85         1.51 o                         
   1   3   1        296.72        290.04         7.87 o                         
   2   3   1        258.93        278.19         4.31 o                         
   3   3   1       2005.89       1984.73        20.88 o                         
   4   3   1          0.97          2.33         0.32 o                         
   5   3   1         16.68         28.35         1.10 o                         
   6   3   1         95.46         99.42         1.85 o                         
   7   3   1         97.36        113.18         2.48 o                         
   8   3   1        223.42        258.13         5.98 o                         
 -11   4   1        291.92        306.10         6.09 o                         
 -10   4   1         49.69         55.24         1.06 o                         
  -9   4   1         60.30         57.38         1.30 o                         
  -8   4   1        508.37        514.49         5.21 o                         
  -7   4   1        257.47        246.32         2.97 o                         
  -6   4   1        663.60        642.94         5.33 o                         
  -5   4   1        226.98        218.02         2.95 o                         
  -4   4   1        201.40        221.18         4.08 o                         
  -3   4   1       2460.90       2348.94        29.05 o                         
  -2   4   1        991.86       1019.99        19.01 o                         
  -1   4   1        191.95        222.72         4.61 o                         
   0   4   1       1480.06       1400.27        11.86 o                         
   1   4   1         87.45         68.69         1.68 o                         
   2   4   1        396.92        380.61         7.36 o                         
   3   4   1          2.15          2.94         0.34 o                         
   4   4   1         74.02         73.37         1.60 o                         
   5   4   1          9.69          9.04         0.61 o                         
   6   4   1          7.74         10.21         0.77 o                         
   7   4   1         82.47         82.75         3.23 o                         
 -11   5   1         14.22         15.65         0.99 o                         
 -10   5   1         59.74         59.02         1.16 o                         
  -9   5   1        120.58        126.38         2.11 o                         
  -8   5   1         33.09         33.13         0.89 o                         
  -7   5   1       2283.42       2295.29        13.83 o                         
  -6   5   1        198.59        194.92         2.30 o                         
  -5   5   1       1864.52       1922.70        16.49 o                         
  -4   5   1       3177.63       3242.37        48.38 o                         
  -3   5   1          0.63         12.83         1.40 o                         
  -2   5   1         27.45         37.87         1.34 o                         
  -1   5   1       2327.49       2285.95        29.00 o                         
   0   5   1        529.74        468.87         6.96 o                         
   1   5   1          1.01          1.13         0.40 o                         
   2   5   1         69.88         68.80         1.55 o                         
   3   5   1        621.32        604.43         5.64 o                         
   4   5   1        196.83        209.36         3.68 o                         
   5   5   1          4.11          6.00         0.74 o                         
   6   5   1          0.15          0.62         0.71 o                         
   7   5   1         21.52         14.90         1.40 o                         
 -10   6   1        583.01        599.82         4.92 o                         
  -9   6   1         40.17         40.43         1.07 o                         
  -8   6   1        133.77        134.06         2.06 o                         
  -7   6   1        603.72        617.86         5.36 o                         
  -6   6   1        455.70        444.51         4.84 o                         
  -5   6   1          0.78          2.08         0.36 o                         
  -4   6   1         79.30         82.12         1.68 o                         
  -3   6   1        664.46        655.48        10.22 o                         
  -2   6   1         98.30        101.26         2.19 o                         
  -1   6   1         95.12        119.02         2.10 o                         
   0   6   1          4.81          4.60         0.45 o                         
   1   6   1         15.29         17.36         0.75 o                         
   2   6   1        730.02        708.35         8.04 o                         
   3   6   1         73.82         86.28         1.98 o                         
   4   6   1          0.48          1.09         0.52 o                         
   5   6   1          3.39          4.99         1.28 o                         
 -10   7   1          0.29          1.04         0.22 o                         
  -9   7   1        731.90        736.47         9.04 o                         
  -8   7   1          5.17          6.88         0.57 o                         
  -7   7   1        451.05        459.28         5.66 o                         
  -6   7   1        105.87        105.40         2.06 o                         
  -5   7   1         43.36         40.64         1.14 o                         
  -4   7   1       2164.64       2201.72        19.08 o                         
  -3   7   1        327.92        327.67         4.27 o                         
  -2   7   1          1.57          3.77         0.45 o                         
  -1   7   1        178.55        157.84         2.37 o                         
   0   7   1          2.76          3.07         0.44 o                         
   1   7   1        191.81        188.40         2.87 o                         
   2   7   1          8.81         11.89         0.93 o                         
   3   7   1         70.78         80.13         2.37 o                         
   4   7   1        414.74        506.89        11.08 o                         
   5   7   1         50.96         46.46         2.39 o                         
 -10   8   1         33.58         30.52         1.05 o                         
  -9   8   1         41.07         40.35         1.17 o                         
  -8   8   1          0.33          1.77         0.48 o                         
  -7   8   1       1203.26       1220.00        16.46 o                         
  -6   8   1        108.35        111.38         2.23 o                         
  -5   8   1        317.61        317.67         4.72 o                         
  -4   8   1         33.91         33.50         1.40 o                         
  -3   8   1        225.89        230.63         4.35 o                         
  -2   8   1        401.50        409.20         4.74 o                         
  -1   8   1        256.63        258.97         3.69 o                         
   0   8   1         85.44         87.61         2.39 o                         
   1   8   1        152.16        157.33         3.43 o                         
   2   8   1         20.89         21.89         1.62 o                         
   3   8   1        187.04        235.49         9.06 o                         
  -9   9   1         22.92         22.85         1.69 o                         
  -8   9   1        219.28        236.66         4.54 o                         
  -7   9   1         27.40         25.25         1.47 o                         
  -6   9   1         46.52         46.26         1.76 o                         
  -5   9   1        252.32        261.40         5.87 o                         
  -4   9   1        253.34        276.55         5.38 o                         
  -3   9   1         62.39         65.25         2.35 o                         
  -2   9   1         31.94         32.09         1.45 o                         
  -1   9   1        116.69        121.35         3.00 o                         
   0   9   1        412.71        423.99         9.63 o                         
   1   9   1          2.46          3.92         1.09 o                         
   2   9   1         19.59         19.49         2.16 o                         
  -8  10   1         13.46         19.98         1.76 o                         
  -7  10   1          0.22          1.49         0.46 o                         
  -6  10   1        101.68         96.57         3.05 o                         
  -5  10   1          1.53          3.60         0.74 o                         
  -4  10   1         17.73         16.52         1.76 o                         
  -3  10   1          9.07          9.30         0.85 o                         
  -2  10   1         13.44         15.39         1.26 o                         
  -1  10   1          3.22          2.15         1.06 o                         
   0  10   1          6.22          6.26         1.49 o                         
  -7  11   1        302.99        235.59         7.36 o                         
  -6  11   1         85.57         76.05         2.91 o                         
  -5  11   1          1.16          1.28         0.74 o                         
  -4  11   1         19.98         19.26         1.62 o                         
  -3  11   1         14.19         19.94         1.59 o                         
  -2  11   1         98.92         80.42         3.96 o                         
   3 -11   2        128.49        131.24         9.01 o                         
   4 -11   2         31.89         33.04         1.57 o                         
   5 -11   2        391.94        363.09        11.54 o                         
   6 -11   2          2.22          0.45         0.63 o                         
   0 -10   2          1.14          4.23         1.67 o                         
   1 -10   2          0.40          7.97         1.80 o                         
   2 -10   2         20.25         21.61         2.79 o                         
   3 -10   2         24.92         28.87         1.62 o                         
   4 -10   2         88.15         96.11         2.63 o                         
   5 -10   2        164.52        173.61         4.90 o                         
   6 -10   2         48.88         49.85         1.49 o                         
   7 -10   2        383.87        342.70         7.96 o                         
  -1  -9   2          0.06          3.56         1.98 o                         
   0  -9   2         68.76         61.79         3.19 o                         
   1  -9   2         11.95         13.90         1.40 o                         
   2  -9   2          3.73          4.82         0.75 o                         
   3  -9   2         48.47         54.41         2.00 o                         
   4  -9   2          4.16          9.83         1.37 o                         
   5  -9   2        283.24        275.47         4.77 o                         
   6  -9   2         93.83        106.36         2.60 o                         
   7  -9   2        120.86        102.71         2.95 o                         
   8  -9   2         24.89         22.87         1.11 o                         
   9  -9   2          0.36          1.98         0.54 o                         
  -4  -8   2        556.80        526.44        14.42 o                         
  -3  -8   2         37.69         62.98         4.46 o                         
  -2  -8   2         18.38         20.50         1.98 o                         
  -1  -8   2          2.93          2.63         0.66 o                         
   0  -8   2         66.49         67.77         2.00 o                         
   1  -8   2        398.24        417.50         6.17 o                         
   2  -8   2        141.48        140.03         2.74 o                         
   3  -8   2        119.89        113.57         2.51 o                         
   4  -8   2         77.58         78.61         2.40 o                         
   5  -8   2        130.60        131.92         2.22 o                         
   6  -8   2        245.16        244.07         4.66 o                         
   7  -8   2         86.11         83.98         1.72 o                         
   8  -8   2        241.87        222.39         2.66 o                         
   9  -8   2        565.14        555.49        11.86 o                         
  -5  -7   2        218.10        251.33         5.93 o                         
  -4  -7   2        828.39        890.18        18.68 o                         
  -3  -7   2         32.78         37.09         1.89 o                         
  -2  -7   2        925.78        908.58        16.30 o                         
  -1  -7   2         58.99         58.44         1.87 o                         
   0  -7   2          2.62         13.04         0.88 o                         
   1  -7   2          4.63          5.10         0.55 o                         
   2  -7   2          7.38          7.22         0.54 o                         
   3  -7   2        124.20        125.49         2.36 o                         
   4  -7   2         35.70         32.92         1.10 o                         
   5  -7   2        101.13        112.57         2.19 o                         
   6  -7   2        409.37        410.21         3.99 o                         
   7  -7   2        338.42        341.12         3.81 o                         
   8  -7   2          3.06          4.56         0.42 o                         
   9  -7   2         18.61         13.28         0.68 o                         
  10  -7   2          2.18          4.45         0.51 o                         
  -6  -6   2         26.68         26.08         1.34 o                         
  -5  -6   2         73.92         79.46         2.33 o                         
  -4  -6   2        194.34        197.99         4.72 o                         
  -3  -6   2         78.39         85.72         2.05 o                         
  -2  -6   2          2.38          4.86         0.49 o                         
  -1  -6   2        163.48        166.30         2.61 o                         
   0  -6   2        102.45         75.84         1.49 o                         
   1  -6   2         23.09         19.26         0.79 o                         
   2  -6   2        113.92        136.70         2.94 o                         
   3  -6   2        771.54        842.97         9.45 o                         
   4  -6   2         30.80         37.52         1.63 o                         
   5  -6   2       2255.12       2268.06        23.11 o                         
   6  -6   2         56.50         59.38         1.42 o                         
   7  -6   2         39.30         38.82         1.14 o                         
   8  -6   2        198.92        198.27         2.76 o                         
   9  -6   2         20.61         21.87         0.77 o                         
  10  -6   2        110.60        139.16         2.76 o                         
  -7  -5   2         21.28         12.27         0.90 o                         
  -6  -5   2        476.33        518.48         7.30 o                         
  -5  -5   2          8.72          9.54         0.89 o                         
  -4  -5   2          0.47          3.50         0.58 o                         
  -3  -5   2        719.37        711.93         7.56 o                         
  -2  -5   2        104.64        101.59         2.80 o                         
  -1  -5   2        201.99        171.53         4.36 o                         
   0  -5   2        288.30        273.76         5.37 o                         
   1  -5   2        212.32        235.80         5.31 o                         
   2  -5   2         41.96         30.63         1.34 o                         
   3  -5   2        318.34        343.33         4.80 o                         
   4  -5   2        732.11        766.70         7.09 o                         
   5  -5   2         34.76         39.51         0.85 o                         
   6  -5   2        129.83        116.66         1.81 o                         
   7  -5   2       1088.33       1103.35         7.86 o                         
   8  -5   2          1.65          3.07         0.36 o                         
   9  -5   2         86.04         88.07         1.80 o                         
  10  -5   2          2.77          4.61         0.72 o                         
  -8  -4   2          0.45          0.58         0.35 o                         
  -7  -4   2         38.24         30.25         1.18 o                         
  -6  -4   2         28.35         30.67         1.32 o                         
  -5  -4   2         59.55         62.55         1.86 o                         
  -4  -4   2        148.00        142.61         2.44 o                         
  -3  -4   2          2.14          2.56         0.38 o                         
  -2  -4   2          9.77         18.67         6.08 o                         
  -1  -4   2        636.17        600.82         8.99 o                         
   0  -4   2         60.31         71.29         2.66 o                         
   1  -4   2       3559.97       3205.15        45.32 o                         
   2  -4   2         44.45         42.81         1.52 o                         
   3  -4   2       1252.47       1419.57        11.93 o                         
   4  -4   2         51.62         52.67         1.05 o                         
   5  -4   2         27.19         40.06         1.09 o                         
   6  -4   2        572.80        532.78         4.75 o                         
   7  -4   2        129.73        136.60         1.94 o                         
   8  -4   2        841.99        804.69         5.85 o                         
   9  -4   2        321.31        307.33         3.92 o                         
  10  -4   2        129.85        122.95         3.04 o                         
  -8  -3   2          2.10          5.22         0.57 o                         
  -7  -3   2          3.19          3.23         0.62 o                         
  -6  -3   2         47.40         41.56         1.47 o                         
  -5  -3   2         65.60         67.46         1.94 o                         
  -4  -3   2         49.90         50.04         1.37 o                         
  -3  -3   2         77.73         75.96         2.90 o                         
  -2  -3   2        232.26        208.11         4.87 o                         
  -1  -3   2       1331.00       1420.80        25.63 o                         
   0  -3   2        706.23        602.76        11.53 o                         
   1  -3   2       1808.05       1904.37        29.73 o                         
   2  -3   2         27.82         22.10         1.07 o                         
   3  -3   2       8537.80       8647.65       184.08 o                         
   4  -3   2        955.75        983.21        13.30 o                         
   5  -3   2         95.71         97.06         1.75 o                         
   6  -3   2        581.76        591.34         4.73 o                         
   7  -3   2        968.92        966.77         7.26 o                         
   8  -3   2        335.16        340.16         3.72 o                         
   9  -3   2          0.46          1.23         0.30 o                         
  10  -3   2         55.70         55.19         2.82 o                         
  -9  -2   2         62.57         53.03         2.42 o                         
  -8  -2   2        244.52        270.58         3.99 o                         
  -7  -2   2          7.08          7.35         0.62 o                         
  -6  -2   2        601.44        619.39         9.84 o                         
  -5  -2   2          3.72          9.70         0.67 o                         
  -4  -2   2         95.89         88.34         3.08 o                         
  -3  -2   2        677.86        573.16         8.00 o                         
  -2  -2   2        193.24        198.16         4.37 o                         
  -1  -2   2       3591.96       3618.48        47.18 o                         
   0  -2   2         13.91         16.06         0.63 o                         
   1  -2   2        754.23        681.80         8.57 o                         
   2  -2   2       2298.81       2352.14        34.34 o                         
   3  -2   2         82.96         78.39         2.26 o                         
   4  -2   2        343.64        440.59         5.44 o                         
   5  -2   2          4.94          7.31         0.48 o                         
   6  -2   2       1134.31       1145.01        10.00 o                         
   7  -2   2          9.37         11.53         0.87 o                         
   8  -2   2        778.70        766.40         7.32 o                         
   9  -2   2          7.22          9.58         0.59 o                         
  10  -2   2        212.23        203.10         4.72 o                         
  -9  -1   2         50.60         66.62         1.71 o                         
  -8  -1   2         30.92         31.04         1.21 o                         
  -7  -1   2          0.36          4.25         0.54 o                         
  -6  -1   2         15.43         23.86         0.92 o                         
  -5  -1   2       2001.74       2097.04        23.84 o                         
  -4  -1   2       2831.06       3009.46        32.67 o                         
  -3  -1   2        155.86        186.22         4.63 o                         
  -2  -1   2        736.83        812.77        14.44 o                         
  -1  -1   2        392.31        447.81         6.72 o                         
   0  -1   2        256.28        268.92         2.59 o                         
   1  -1   2         33.22         23.83         0.79 o                         
   2  -1   2       2130.57       2138.27        29.16 o                         
   3  -1   2        121.32        165.44         4.13 o                         
   4  -1   2        521.26        498.92         5.69 o                         
   5  -1   2         31.97         30.95         1.33 o                         
   6  -1   2         46.21         56.15         1.41 o                         
   7  -1   2       2317.69       2329.44        17.90 o                         
   8  -1   2        969.81       1012.68         8.63 o                         
   9  -1   2         73.23         76.96         2.18 o                         
  10  -1   2          4.40          3.60         0.63 o                         
 -10   0   2        208.89        205.31         3.62 o                         
  -9   0   2        300.25        299.66         3.92 o                         
  -8   0   2        185.67        198.65         2.98 o                         
  -7   0   2         39.87         49.32         1.53 o                         
  -6   0   2         64.98         67.69         1.60 o                         
  -5   0   2         40.33         45.61         1.33 o                         
  -4   0   2        201.90        179.53         3.15 o                         
  -3   0   2        351.66        431.45         7.86 o                         
  -2   0   2       1606.11       1773.96        23.85 o                         
  -1   0   2         86.17         67.87         2.48 o                         
   0   0   2       1938.10       1840.30        24.20 o                         
   1   0   2       2518.19       2216.83        28.36 o                         
   2   0   2       1643.12       1496.76        20.47 o                         
   3   0   2        334.85        339.39         5.64 o                         
   4   0   2        924.44       1005.02        10.58 o                         
   5   0   2         72.69         88.26         2.34 o                         
   6   0   2          4.44          6.41         0.59 o                         
   7   0   2         81.08         88.10         1.71 o                         
   8   0   2         69.87         76.04         2.03 o                         
   9   0   2         37.00         49.99         1.54 o                         
 -10   1   2        310.14        313.06         3.85 o                         
  -9   1   2        248.13        265.94         3.56 o                         
  -8   1   2        224.54        234.64         2.88 o                         
  -7   1   2         48.41         50.28         1.23 o                         
  -6   1   2        305.39        325.25         3.84 o                         
  -5   1   2         34.29         51.99         1.30 o                         
  -4   1   2       5622.39       6007.47        68.22 o                         
  -3   1   2         57.28         83.61         2.26 o                         
  -2   1   2       3372.35       3308.28        43.45 o                         
  -1   1   2       1440.96       1255.29        16.55 o                         
   0   1   2        161.06        150.10         1.63 o                         
   1   1   2        846.49        768.98         7.31 o                         
   2   1   2        289.33        322.04         6.29 o                         
   3   1   2          1.26          3.89         0.59 o                         
   4   1   2       1653.07       1713.32        16.03 o                         
   5   1   2         16.06         18.57         0.69 o                         
   6   1   2        180.10        195.83         2.58 o                         
   7   1   2         21.92         32.40         1.13 o                         
   8   1   2        335.95        367.37         5.02 o                         
   9   1   2        171.39        158.27         4.69 o                         
 -11   2   2          4.88          7.63         0.62 o                         
 -10   2   2         98.60         99.47         1.71 o                         
  -9   2   2         67.02         63.72         1.42 o                         
  -8   2   2        241.92        246.94         2.77 o                         
  -7   2   2        226.96        215.90         2.66 o                         
  -6   2   2        716.73        721.87         6.99 o                         
  -5   2   2         59.06         58.41         1.32 o                         
  -4   2   2          1.55          0.97         0.39 o                         
  -3   2   2        212.21        184.24         3.83 o                         
  -2   2   2       4357.61       4256.76        51.05 o                         
  -1   2   2       8036.91       8153.66       136.79 o                         
   0   2   2      57850.57      66995.87       896.65 o                         
   1   2   2       5958.72       6044.31        75.10 o                         
   2   2   2        985.24       1005.91        16.74 o                         
   3   2   2         10.21         14.03         0.78 o                         
   4   2   2         15.55         28.11         0.97 o                         
   5   2   2         35.67         27.75         0.87 o                         
   6   2   2        154.05        133.03         2.13 o                         
   7   2   2          0.41          0.74         0.55 o                         
   8   2   2         47.74         38.83         3.08 o                         
 -11   3   2         34.02         35.36         1.60 o                         
 -10   3   2          1.83          3.35         0.38 o                         
  -9   3   2        128.40        126.58         2.10 o                         
  -8   3   2         52.96         52.82         1.22 o                         
  -7   3   2        313.30        307.25         3.39 o                         
  -6   3   2       1534.74       1554.64        12.49 o                         
  -5   3   2          5.33          5.76         0.45 o                         
  -4   3   2       1485.45       1468.47        16.52 o                         
  -3   3   2        372.05        341.47         8.97 o                         
  -2   3   2        109.32         95.20         1.96 o                         
  -1   3   2       3300.22       3566.29        40.37 o                         
   0   3   2       1173.95       1165.76        17.85 o                         
   1   3   2       3094.94       3176.54        32.65 o                         
   2   3   2        336.78        361.22         5.28 o                         
   3   3   2         53.12         62.86         2.17 o                         
   4   3   2        322.24        323.07         4.12 o                         
   5   3   2        507.63        520.04         5.69 o                         
   6   3   2         17.37         19.92         0.97 o                         
   7   3   2         82.50         89.16         3.22 o                         
   8   3   2          1.77          4.51         0.62 o                         
 -11   4   2        180.26        165.57         3.54 o                         
 -10   4   2        239.62        243.56         2.66 o                         
  -9   4   2         40.08         38.44         1.13 o                         
  -8   4   2       2149.36       2151.32        15.18 o                         
  -7   4   2       2745.81       2792.78        19.37 o                         
  -6   4   2          1.30          4.19         0.59 o                         
  -5   4   2        137.38        152.99         2.78 o                         
  -4   4   2        450.60        482.43        11.53 o                         
  -3   4   2        433.81        373.47         3.91 o                         
  -2   4   2        319.92        297.88         5.10 o                         
  -1   4   2        270.92        298.14         4.39 o                         
   0   4   2       1752.30       1734.14        14.32 o                         
   1   4   2         58.00         84.15         5.64 o                         
   2   4   2         46.07         41.43         2.74 o                         
   3   4   2       1037.90       1041.03        11.68 o                         
   4   4   2         97.93        107.89         2.07 o                         
   5   4   2        381.51        401.52         5.12 o                         
   6   4   2         28.39         32.42         1.52 o                         
   7   4   2         75.79         78.44         2.96 o                         
 -11   5   2        127.71        127.55         4.53 o                         
 -10   5   2         13.92         19.13         0.66 o                         
  -9   5   2        797.26        799.44         7.05 o                         
  -8   5   2        491.04        497.11         4.58 o                         
  -7   5   2          0.66          3.28         0.38 o                         
  -6   5   2        364.35        398.44         3.89 o                         
  -5   5   2          1.36          3.42         0.84 o                         
  -4   5   2        130.15        155.02         4.00 o                         
  -3   5   2       2130.56       2171.75        17.01 o                         
  -2   5   2          0.43          1.96         0.31 o                         
  -1   5   2        144.00        164.74         4.37 o                         
   0   5   2       2119.49       2262.23        21.15 o                         
   1   5   2        839.42        814.65         5.89 o                         
   2   5   2         88.08         96.25         3.38 o                         
   3   5   2        329.78        332.51         5.32 o                         
   4   5   2         36.60         32.62         1.28 o                         
   5   5   2        176.03        205.98         7.44 o                         
   6   5   2         14.09         14.12         1.36 o                         
 -11   6   2         67.83         71.25         1.90 o                         
 -10   6   2         76.09         84.47         1.40 o                         
  -9   6   2        156.35        163.89         2.40 o                         
  -8   6   2          0.39          3.25         0.51 o                         
  -7   6   2       1895.07       1912.39        14.59 o                         
  -6   6   2         25.87         26.98         0.99 o                         
  -5   6   2        451.60        464.24         5.72 o                         
  -4   6   2        558.47        617.96         7.67 o                         
  -3   6   2        485.37        515.26         4.87 o                         
  -2   6   2        766.20        714.19         6.57 o                         
  -1   6   2        377.54        365.05         4.18 o                         
   0   6   2          7.81          9.49         0.53 o                         
   1   6   2         80.36         72.37         1.89 o                         
   2   6   2          2.89         13.26         0.83 o                         
   3   6   2        234.41        260.92         7.53 o                         
   4   6   2          0.72          1.68         0.53 o                         
   5   6   2        140.01        133.65         6.17 o                         
 -10   7   2          5.89          7.54         0.49 o                         
  -9   7   2        121.02        123.86         2.06 o                         
  -8   7   2        783.74        840.20         9.32 o                         
  -7   7   2       1007.26       1029.00         8.78 o                         
  -6   7   2        207.13        215.06         3.40 o                         
  -5   7   2        573.61        593.17         6.63 o                         
  -4   7   2        386.48        415.77         5.25 o                         
  -3   7   2         33.48         28.76         0.93 o                         
  -2   7   2       1162.29       1165.08        12.28 o                         
  -1   7   2         56.13         66.91         1.55 o                         
   0   7   2         96.47         86.49         2.29 o                         
   1   7   2        301.67        316.25         5.27 o                         
   2   7   2         14.24         19.14         1.26 o                         
   3   7   2          9.75         12.28         0.88 o                         
   4   7   2          5.68         10.05         1.27 o                         
   5   7   2        191.61        147.54         4.83 o                         
 -10   8   2         74.98         75.43         2.05 o                         
  -9   8   2        383.97        392.20         5.16 o                         
  -8   8   2        159.15        152.41         2.67 o                         
  -7   8   2        597.04        640.66         8.43 o                         
  -6   8   2         73.12         77.71         2.18 o                         
  -5   8   2         81.08         78.72         2.12 o                         
  -4   8   2        169.31        162.81         2.77 o                         
  -3   8   2        165.16        156.55         2.78 o                         
  -2   8   2         81.51         78.19         1.86 o                         
  -1   8   2        715.68        731.73         9.73 o                         
   0   8   2        558.49        609.79         8.26 o                         
   1   8   2         52.55         55.63         2.11 o                         
   2   8   2         15.95         18.11         1.42 o                         
   3   8   2         22.21         34.57         2.97 o                         
  -9   9   2          6.46          4.58         0.45 o                         
  -8   9   2         17.27         18.62         1.16 o                         
  -7   9   2        117.10        130.79         3.57 o                         
  -6   9   2          0.65          1.93         0.60 o                         
  -5   9   2         41.17         43.86         1.78 o                         
  -4   9   2        182.09        185.87         4.17 o                         
  -3   9   2          9.54          8.98         0.76 o                         
  -2   9   2        910.24        923.99        21.07 o                         
  -1   9   2         50.32         50.60         2.12 o                         
   0   9   2          0.69          6.15         1.14 o                         
   1   9   2         57.89         73.20         3.31 o                         
   2   9   2          9.10         11.97         1.62 o                         
  -8  10   2        257.56        251.60         4.91 o                         
  -7  10   2         13.40         15.49         1.15 o                         
  -6  10   2        140.68        147.51         3.28 o                         
  -5  10   2         61.59         66.63         2.17 o                         
  -4  10   2          2.83          5.70         0.68 o                         
  -3  10   2         41.07         43.70         1.76 o                         
  -2  10   2         99.49         92.92         3.22 o                         
  -1  10   2         66.91         79.37         3.47 o                         
   0  10   2        138.08        160.81         6.49 o                         
  -7  11   2         66.02         53.10         3.72 o                         
  -6  11   2         64.95         56.74         2.39 o                         
  -5  11   2          0.14          1.24         0.67 o                         
  -4  11   2          4.92          6.26         1.06 o                         
  -3  11   2         10.95         10.26         1.58 o                         
   2 -11   3         13.07         15.03         1.80 o                         
   3 -11   3         97.77         88.40         3.30 o                         
   4 -11   3          2.99          3.35         0.60 o                         
   5 -11   3         96.39         72.52         3.15 o                         
   1 -10   3        355.66        382.87        10.08 o                         
   2 -10   3        175.37        174.20         5.51 o                         
   3 -10   3       1024.29       1014.30        14.29 o                         
   4 -10   3          0.10          0.69         0.46 o                         
   5 -10   3        130.99        143.94         3.05 o                         
   6 -10   3          0.89          5.22         0.60 o                         
   7 -10   3         38.75         30.70         1.89 o                         
   0  -9   3          0.85          3.56         1.67 o                         
   1  -9   3         78.33         72.28         2.82 o                         
   2  -9   3         19.51         24.24         1.53 o                         
   3  -9   3        574.52        579.57        10.60 o                         
   4  -9   3        234.56        233.69         3.98 o                         
   5  -9   3         96.43         96.31         2.43 o                         
   6  -9   3        149.78        156.44         3.13 o                         
   7  -9   3         87.23         90.88         2.43 o                         
  -3  -8   3         14.19         16.90         1.64 o                         
  -2  -8   3         52.35         60.35         2.31 o                         
  -1  -8   3         31.50         28.63         3.38 o                         
   0  -8   3        354.01        345.37         8.60 o                         
   1  -8   3        180.77        193.71         3.82 o                         
   2  -8   3         38.75         42.51         1.41 o                         
   3  -8   3        152.72        150.10         4.90 o                         
   4  -8   3        368.46        369.99         6.01 o                         
   5  -8   3         10.38         14.43         0.78 o                         
   6  -8   3        189.03        195.84         3.06 o                         
   7  -8   3         13.17         15.59         0.70 o                         
   8  -8   3        328.54        311.08         3.71 o                         
   9  -8   3        341.29        363.54        14.44 o                         
  -4  -7   3         71.85         87.71         2.99 o                         
  -3  -7   3        183.41        208.31         4.18 o                         
  -2  -7   3         11.63         16.46         1.03 o                         
  -1  -7   3        323.84        328.00         6.23 o                         
   0  -7   3        385.03        388.66         4.83 o                         
   1  -7   3         30.26         31.73         1.00 o                         
   2  -7   3        499.89        487.80         8.44 o                         
   3  -7   3        322.08        312.56         3.87 o                         
   4  -7   3        103.78        106.23         2.00 o                         
   5  -7   3         16.87         20.24         0.84 o                         
   6  -7   3         92.42         88.89         1.84 o                         
   7  -7   3        303.66        310.44         3.70 o                         
   8  -7   3        245.63        268.49         3.25 o                         
   9  -7   3          0.84          1.03         0.38 o                         
  10  -7   3        158.56        159.32         7.71 o                         
  -6  -6   3        146.76        184.49         7.25 o                         
  -5  -6   3          3.28          9.16         1.20 o                         
  -4  -6   3        241.26        247.46         4.40 o                         
  -3  -6   3          0.82          3.06         0.50 o                         
  -2  -6   3          4.21          6.25         0.61 o                         
  -1  -6   3        234.95        255.00         2.79 o                         
   0  -6   3        285.26        280.67         3.43 o                         
   1  -6   3       1335.14       1301.28        14.63 o                         
   2  -6   3       1500.09       1438.01        14.61 o                         
   3  -6   3         28.80         33.06         1.05 o                         
   4  -6   3        522.15        512.98         4.71 o                         
   5  -6   3         70.89         70.42         1.43 o                         
   6  -6   3        756.58        708.43         6.72 o                         
   7  -6   3        203.14        182.75         2.48 o                         
   8  -6   3          9.34          9.59         0.65 o                         
   9  -6   3        862.03        903.17         8.54 o                         
  10  -6   3         17.47         24.61         1.53 o                         
  -7  -5   3         20.69         20.99         1.09 o                         
  -6  -5   3         17.22         13.30         1.61 o                         
  -5  -5   3        429.86        501.30         8.61 o                         
  -4  -5   3        125.44        137.43         2.49 o                         
  -3  -5   3         82.94         83.92         1.77 o                         
  -2  -5   3       1602.15       1578.44        14.37 o                         
  -1  -5   3         26.03         35.20         2.55 o                         
   0  -5   3          7.71         15.76         1.07 o                         
   1  -5   3        725.37        732.02         9.69 o                         
   2  -5   3        811.95        901.54        13.71 o                         
   3  -5   3        119.87        111.96         2.01 o                         
   4  -5   3       1106.00       1111.93        10.10 o                         
   5  -5   3        344.62        345.68         3.22 o                         
   6  -5   3          3.39          4.02         0.39 o                         
   7  -5   3         27.64         28.24         0.90 o                         
   8  -5   3        383.83        417.97         4.19 o                         
   9  -5   3        176.67        182.62         3.52 o                         
  10  -5   3          7.76         12.63         0.74 o                         
  -8  -4   3         25.12         25.74         1.40 o                         
  -7  -4   3         87.94         95.92         3.41 o                         
  -6  -4   3        357.86        427.36         6.92 o                         
  -5  -4   3          3.24          6.25         0.65 o                         
  -4  -4   3        424.55        433.90         5.12 o                         
  -3  -4   3        151.37        131.28         2.34 o                         
  -2  -4   3        317.75        265.12         8.00 o                         
  -1  -4   3        307.59        336.78         4.73 o                         
   0  -4   3        752.03        773.41         7.98 o                         
   1  -4   3        820.29        738.93        13.52 o                         
   2  -4   3       2743.83       2693.31        24.02 o                         
   3  -4   3       1326.08       1317.09        11.81 o                         
   4  -4   3          0.24          1.18         0.25 o                         
   5  -4   3        841.14        821.01         6.82 o                         
   6  -4   3         93.80         90.94         1.49 o                         
   7  -4   3        652.95        663.49         5.00 o                         
   8  -4   3         23.06         19.68         0.73 o                         
   9  -4   3        866.45        895.44        11.95 o                         
  10  -4   3        277.85        300.53         6.48 o                         
  -9  -3   3        121.17         82.44         2.15 o                         
  -8  -3   3        117.01        125.83         4.09 o                         
  -7  -3   3         31.14         24.50         1.91 o                         
  -6  -3   3         41.11         46.24         1.79 o                         
  -5  -3   3        555.90        550.40         9.39 o                         
  -4  -3   3         47.34         40.14         2.65 o                         
  -3  -3   3        208.98        184.36         6.25 o                         
  -2  -3   3          3.59          4.68         0.50 o                         
  -1  -3   3       1249.25       1252.88        15.04 o                         
   0  -3   3        747.39        734.03        10.46 o                         
   1  -3   3       4040.97       3837.26        51.00 o                         
   2  -3   3        742.22        745.84        14.80 o                         
   3  -3   3        413.18        549.68         7.12 o                         
   4  -3   3        196.21        147.56         2.40 o                         
   5  -3   3         12.31         14.19         0.81 o                         
   6  -3   3          1.57          4.35         0.37 o                         
   7  -3   3         27.00         29.86         0.91 o                         
   8  -3   3        962.62        963.05         9.08 o                         
   9  -3   3         80.49         88.88         2.31 o                         
  10  -3   3        131.29        126.91         3.55 o                         
  -9  -2   3        518.60        495.27         7.02 o                         
  -8  -2   3         24.46         23.48         2.22 o                         
  -7  -2   3         16.69         13.38         1.07 o                         
  -6  -2   3        250.09        250.19         4.50 o                         
  -5  -2   3        533.82        565.60         7.40 o                         
  -4  -2   3          3.46          9.00         0.79 o                         
  -3  -2   3        779.66        726.47        11.46 o                         
  -2  -2   3        173.47        200.51         3.29 o                         
  -1  -2   3        563.84        563.30         5.83 o                         
   0  -2   3         49.60         52.74         1.45 o                         
   1  -2   3         11.44         19.66         0.65 o                         
   2  -2   3       7809.52       7758.79        86.88 o                         
   3  -2   3       2152.86       2177.39        25.48 o                         
   4  -2   3         28.53         26.84         1.02 o                         
   5  -2   3        542.23        477.30         5.81 o                         
   6  -2   3          0.38          3.54         0.49 o                         
   7  -2   3          0.78          4.82         0.47 o                         
   8  -2   3         15.14         15.55         0.82 o                         
   9  -2   3         18.03         21.06         1.31 o                         
  10  -2   3        251.79        219.45         6.99 o                         
 -10  -1   3          6.66          6.62         0.57 o                         
  -9  -1   3        140.35        154.69         2.85 o                         
  -8  -1   3        247.37        204.37         4.43 o                         
  -7  -1   3        181.71        160.89         2.89 o                         
  -6  -1   3          0.36          2.13         0.34 o                         
  -5  -1   3        447.24        452.50         6.75 o                         
  -4  -1   3        105.21        157.75         3.86 o                         
  -3  -1   3       1120.09       1056.91        17.14 o                         
  -2  -1   3        456.93        447.40         5.96 o                         
  -1  -1   3        228.30        228.96         2.48 o                         
   0  -1   3       6570.49       6354.98        54.72 o                         
   1  -1   3        292.00        275.32         4.63 o                         
   2  -1   3        994.54        960.52        14.63 o                         
   3  -1   3        691.31        837.11        10.62 o                         
   4  -1   3        209.00        174.78         2.54 o                         
   5  -1   3       1218.02       1234.53        12.11 o                         
   6  -1   3        971.48        967.17         8.63 o                         
   7  -1   3          9.34          9.06         0.61 o                         
   8  -1   3        501.31        545.66         6.27 o                         
   9  -1   3        199.96        209.10         3.32 o                         
 -10   0   3          1.41          2.79         0.43 o                         
  -9   0   3         36.28         37.73         2.79 o                         
  -8   0   3        127.89        121.02         2.23 o                         
  -7   0   3        617.52        592.98         5.40 o                         
  -6   0   3        545.44        524.62         5.13 o                         
  -5   0   3       2105.49       2217.17        22.18 o                         
  -4   0   3         40.74         30.73         0.96 o                         
  -3   0   3       1033.01        979.20        12.37 o                         
  -2   0   3          3.91         22.39         1.20 o                         
  -1   0   3        112.23        126.77         3.74 o                         
   0   0   3        165.29        172.81         2.92 o                         
   1   0   3        254.84        228.99         3.78 o                         
   2   0   3       5187.46       5277.01        65.17 o                         
   3   0   3       1120.16       1090.12        14.58 o                         
   4   0   3         26.79         38.94         1.29 o                         
   5   0   3         66.56         80.20         1.61 o                         
   6   0   3          3.05          6.96         0.49 o                         
   7   0   3       1188.93       1246.74        15.81 o                         
   8   0   3        751.38        782.56        11.31 o                         
   9   0   3          1.67          1.61         0.34 o                         
 -10   1   3         44.20         40.69         1.00 o                         
  -9   1   3        478.02        477.45         5.90 o                         
  -8   1   3        268.17        231.03         3.08 o                         
  -7   1   3         37.48         35.72         1.03 o                         
  -6   1   3          2.38          4.35         0.52 o                         
  -5   1   3         93.15        120.65         2.18 o                         
  -4   1   3        174.42        266.83         4.27 o                         
  -3   1   3       1777.34       1658.76        23.59 o                         
  -2   1   3        564.60        617.86        13.86 o                         
  -1   1   3       5840.51       5428.69        60.03 o                         
   0   1   3       3548.94       3454.40        43.04 o                         
   1   1   3        109.44        102.25         1.67 o                         
   2   1   3        862.15        881.28        10.75 o                         
   3   1   3        208.93        246.37         3.87 o                         
   4   1   3        697.50        702.82         8.52 o                         
   5   1   3        282.08        262.12         3.03 o                         
   6   1   3        315.11        327.89         3.48 o                         
   7   1   3         12.40         14.14         0.93 o                         
   8   1   3         13.99         18.20         1.07 o                         
   9   1   3         72.66         77.51         3.42 o                         
 -11   2   3          3.20          9.19         0.51 o                         
 -10   2   3          2.79          5.96         0.45 o                         
  -9   2   3         24.23         25.16         0.95 o                         
  -8   2   3          5.32          6.34         0.49 o                         
  -7   2   3        122.97        125.28         1.99 o                         
  -6   2   3        229.60        270.81         3.61 o                         
  -5   2   3        254.76        248.33         3.71 o                         
  -4   2   3        905.78       1032.80        14.44 o                         
  -3   2   3       1235.76       1271.65        13.33 o                         
  -2   2   3       9521.90       9812.70       108.13 o                         
  -1   2   3         86.14         90.41         1.66 o                         
   0   2   3      17141.02      18119.84       125.07 o                         
   1   2   3        249.83        283.99         3.85 o                         
   2   2   3        309.61        301.29         7.65 o                         
   3   2   3       1304.80       1219.93        14.44 o                         
   4   2   3        192.69        190.03         2.71 o                         
   5   2   3        399.04        393.57         3.91 o                         
   6   2   3         38.14         34.25         1.09 o                         
   7   2   3         22.94         20.78         1.35 o                         
   8   2   3        133.27        115.83         3.16 o                         
 -11   3   3          4.04          4.85         0.37 o                         
 -10   3   3          8.35         11.10         0.68 o                         
  -9   3   3         21.76         22.33         0.87 o                         
  -8   3   3        117.81        117.38         1.86 o                         
  -7   3   3        603.26        596.98         5.21 o                         
  -6   3   3         16.26         12.78         0.66 o                         
  -5   3   3         42.55         57.34         1.53 o                         
  -4   3   3        582.61        644.39         5.70 o                         
  -3   3   3        438.92        402.83         9.85 o                         
  -2   3   3        173.15        196.88         3.10 o                         
  -1   3   3       1600.08       1564.97        23.70 o                         
   0   3   3        336.69        284.02         5.09 o                         
   1   3   3        198.12        220.65         3.73 o                         
   2   3   3         41.17         47.77         2.64 o                         
   3   3   3        409.18        407.79         5.82 o                         
   4   3   3          8.61          8.94         0.52 o                         
   5   3   3        349.14        329.28         6.04 o                         
   6   3   3        124.74        128.72         3.60 o                         
   7   3   3         62.77         64.14         3.79 o                         
   8   3   3         32.13         22.51         1.67 o                         
 -11   4   3        893.72        951.72        10.04 o                         
 -10   4   3          0.22          1.40         0.29 o                         
  -9   4   3        161.27        168.08         2.53 o                         
  -8   4   3         26.15         31.31         0.94 o                         
  -7   4   3         71.94         72.62         1.38 o                         
  -6   4   3       1123.04       1131.62         8.77 o                         
  -5   4   3        691.24        732.90         7.31 o                         
  -4   4   3        653.01        673.23         6.57 o                         
  -3   4   3         29.30         45.53         3.41 o                         
  -2   4   3         10.41          1.86         0.33 o                         
  -1   4   3       1917.32       1783.22        16.38 o                         
   0   4   3        905.14        928.23         8.80 o                         
   1   4   3        276.96        256.46         3.41 o                         
   2   4   3        440.89        502.52        15.18 o                         
   3   4   3        128.35        138.35         2.39 o                         
   4   4   3         91.58        112.91         4.14 o                         
   5   4   3         12.11         15.63         1.06 o                         
   6   4   3        150.38        131.84         3.34 o                         
   7   4   3        176.70        190.96         6.67 o                         
 -11   5   3         28.78         36.78         1.05 o                         
 -10   5   3        226.76        237.43         2.87 o                         
  -9   5   3         45.78         44.89         1.17 o                         
  -8   5   3          1.98          4.62         0.45 o                         
  -7   5   3        276.00        289.62         4.13 o                         
  -6   5   3          0.18          2.66         0.36 o                         
  -5   5   3        140.87        156.29         2.10 o                         
  -4   5   3        666.51        709.59         7.08 o                         
  -3   5   3        322.55        291.71         3.54 o                         
  -2   5   3       1131.42       1139.83        12.04 o                         
  -1   5   3        160.02        179.26         2.99 o                         
   0   5   3       1486.53       1544.43        18.78 o                         
   1   5   3         31.55         23.59         0.79 o                         
   2   5   3         86.25         99.61         2.20 o                         
   3   5   3         15.62         21.74         0.93 o                         
   4   5   3         90.67         94.46         2.45 o                         
   5   5   3         82.32        102.62         7.88 o                         
   6   5   3         95.97        102.84         8.11 o                         
 -11   6   3        133.71        143.54        13.00 o                         
 -10   6   3        243.65        242.35         3.48 o                         
  -9   6   3        193.68        189.39         2.51 o                         
  -8   6   3       2011.61       2025.58        16.78 o                         
  -7   6   3          0.47          4.12         0.50 o                         
  -6   6   3        582.59        585.08         5.60 o                         
  -5   6   3        189.46        196.14         2.78 o                         
  -4   6   3        219.78        229.35         2.67 o                         
  -3   6   3        300.17        298.43         3.68 o                         
  -2   6   3        359.08        410.28         4.81 o                         
  -1   6   3        217.99        183.75         2.36 o                         
   0   6   3         73.90         81.28         1.49 o                         
   1   6   3          1.05         16.66         0.88 o                         
   2   6   3          1.10          2.03         0.50 o                         
   3   6   3         71.73         75.72         1.95 o                         
   4   6   3        173.82        184.38         6.21 o                         
   5   6   3        199.30        203.48         7.66 o                         
 -10   7   3        176.19        184.05         2.71 o                         
  -9   7   3          4.83          5.88         0.53 o                         
  -8   7   3        173.71        180.10         3.17 o                         
  -7   7   3        270.06        279.74         3.55 o                         
  -6   7   3        508.16        529.18         5.43 o                         
  -5   7   3        384.35        389.63         4.86 o                         
  -4   7   3         10.96          9.83         0.66 o                         
  -3   7   3          1.08          2.55         0.42 o                         
  -2   7   3         42.58         35.97         1.21 o                         
  -1   7   3         36.15         39.92         1.20 o                         
   0   7   3         38.35         44.03         1.36 o                         
   1   7   3         93.94         99.51         2.17 o                         
   2   7   3         24.58         26.26         1.21 o                         
   3   7   3          3.73          7.68         1.10 o                         
   4   7   3         32.01         26.31         1.79 o                         
 -10   8   3        460.91        467.62         6.48 o                         
  -9   8   3         12.55         12.90         0.69 o                         
  -8   8   3        582.84        580.11         7.49 o                         
  -7   8   3        458.77        495.65         6.48 o                         
  -6   8   3        122.04        122.82         2.25 o                         
  -5   8   3         41.77         39.41         1.28 o                         
  -4   8   3         88.56        101.33         2.22 o                         
  -3   8   3          4.60         10.27         0.77 o                         
  -2   8   3        165.58        158.91         2.72 o                         
  -1   8   3         46.88         55.36         1.61 o                         
   0   8   3        166.49        187.43         4.28 o                         
   1   8   3         54.13         60.03         2.52 o                         
   2   8   3          6.19          7.15         1.09 o                         
  -9   9   3        150.46        142.07         3.23 o                         
  -8   9   3          0.09          0.72         0.46 o                         
  -7   9   3        381.90        363.82         6.23 o                         
  -6   9   3        296.00        298.31         4.95 o                         
  -5   9   3        162.49        176.82         3.67 o                         
  -4   9   3        195.85        208.56         5.11 o                         
  -3   9   3         66.08         62.85         1.90 o                         
  -2   9   3          6.54          9.85         0.83 o                         
  -1   9   3        129.54        151.84         4.04 o                         
   0   9   3         24.67         24.00         2.05 o                         
   1   9   3          0.47          2.25         0.99 o                         
   2   9   3         14.72         13.14         1.44 o                         
  -8  10   3         51.60         48.63         2.14 o                         
  -7  10   3         31.80         27.43         0.98 o                         
  -6  10   3        467.45        458.51         5.99 o                         
  -5  10   3         35.47         37.75         1.40 o                         
  -4  10   3         73.40         72.45         2.52 o                         
  -3  10   3        151.74        146.35         4.32 o                         
  -2  10   3         46.59         42.26         1.85 o                         
  -6  11   3         54.16         42.02         2.14 o                         
  -5  11   3          0.35          0.40         0.41 o                         
  -4  11   3         76.43         68.50         2.30 o                         
  -3  11   3          4.32          2.12         0.81 o                         
   3 -11   4        188.96        173.85         6.36 o                         
   4 -11   4         32.77         31.24         2.25 o                         
   1 -10   4        368.59        390.46        13.40 o                         
   2 -10   4         81.82         74.04         3.89 o                         
   3 -10   4        489.97        544.04        11.50 o                         
   4 -10   4          0.35          1.74         0.47 o                         
   5 -10   4         33.75         30.77         1.55 o                         
   6 -10   4        489.43        470.79        13.73 o                         
   7 -10   4          0.35          1.08         0.50 o                         
  -1  -9   4          3.99          4.65         1.73 o                         
   0  -9   4         68.29         74.33         4.30 o                         
   1  -9   4          0.74          2.69         0.78 o                         
   2  -9   4          0.38          2.67         0.60 o                         
   3  -9   4       1114.40       1119.06        16.03 o                         
   4  -9   4          0.19          3.72         0.65 o                         
   5  -9   4         12.52         10.61         0.83 o                         
   6  -9   4          1.11          2.98         0.48 o                         
   7  -9   4         42.20         37.00         2.40 o                         
   8  -9   4         88.88         76.38         3.11 o                         
  -4  -8   4         35.70         35.74         2.57 o                         
  -3  -8   4        126.33        153.77         4.00 o                         
  -2  -8   4          0.50          1.44         0.74 o                         
  -1  -8   4        235.24        271.08         5.36 o                         
   0  -8   4         16.21         16.85         1.23 o                         
   1  -8   4         13.98         19.04         1.19 o                         
   2  -8   4        117.45        119.07         2.49 o                         
   3  -8   4         12.76         14.77         0.97 o                         
   4  -8   4         51.12         54.65         1.56 o                         
   5  -8   4        930.00        926.64        13.29 o                         
   6  -8   4         56.31         50.65         1.49 o                         
   7  -8   4          9.05          5.14         0.48 o                         
   8  -8   4         55.80         54.46         1.58 o                         
   9  -8   4        110.76         89.79         2.44 o                         
  -5  -7   4          4.86          7.47         1.00 o                         
  -4  -7   4          0.73          2.08         0.65 o                         
  -3  -7   4         84.81         98.23         2.69 o                         
  -2  -7   4         19.60         18.91         1.10 o                         
  -1  -7   4         40.23         34.61         1.63 o                         
   0  -7   4         42.13         40.08         1.18 o                         
   1  -7   4        218.94        208.49         3.28 o                         
   2  -7   4         64.00         81.87         2.70 o                         
   3  -7   4         81.35         67.86         1.71 o                         
   4  -7   4        265.36        246.28         3.04 o                         
   5  -7   4         61.00         62.17         1.44 o                         
   6  -7   4        433.31        359.12         5.02 o                         
   7  -7   4        221.00        200.39         2.84 o                         
   8  -7   4         97.68        101.58         2.13 o                         
   9  -7   4         96.90        116.91         2.28 o                         
  -6  -6   4          0.69          3.43         0.65 o                         
  -5  -6   4        344.15        395.00         6.76 o                         
  -4  -6   4        462.76        471.69         7.21 o                         
  -3  -6   4        239.79        255.44         3.59 o                         
  -2  -6   4        391.20        358.43         4.15 o                         
  -1  -6   4         19.76         22.42         0.94 o                         
   0  -6   4        182.40        193.99         2.46 o                         
   1  -6   4        568.09        579.20         6.81 o                         
   2  -6   4       2192.61       2076.22        17.72 o                         
   3  -6   4        142.89        131.11         1.90 o                         
   4  -6   4        506.61        503.44         5.21 o                         
   5  -6   4        118.73        117.11         1.84 o                         
   6  -6   4          7.20          7.81         0.50 o                         
   7  -6   4         49.47         66.06         1.40 o                         
   8  -6   4          0.66          2.90         0.53 o                         
   9  -6   4        150.68        144.27         2.58 o                         
  10  -6   4        205.11        200.90         4.24 o                         
  -7  -5   4         16.51         13.95         2.16 o                         
  -6  -5   4         70.58         85.26         4.12 o                         
  -5  -5   4        469.38        511.98         6.97 o                         
  -4  -5   4         12.05         12.10         0.74 o                         
  -3  -5   4        697.37        678.89         5.70 o                         
  -2  -5   4        508.53        472.74         4.88 o                         
  -1  -5   4         15.84         11.53         0.74 o                         
   0  -5   4        330.59        356.89         5.67 o                         
   1  -5   4        421.18        425.34         9.17 o                         
   2  -5   4         25.24         31.17         1.13 o                         
   3  -5   4        334.93        311.59         4.20 o                         
   4  -5   4        387.90        357.80         3.82 o                         
   5  -5   4         51.39         51.90         1.13 o                         
   6  -5   4          3.47          3.79         0.50 o                         
   7  -5   4         46.78         50.66         1.19 o                         
   8  -5   4          0.55          1.32         0.37 o                         
   9  -5   4        382.87        418.71         5.94 o                         
  10  -5   4          0.20          1.10         0.28 o                         
  -7  -4   4        288.13        329.06         6.90 o                         
  -6  -4   4          0.39          2.65         0.65 o                         
  -5  -4   4        490.70        517.90         6.47 o                         
  -4  -4   4        257.97        273.56         3.63 o                         
  -3  -4   4        143.12        141.28         2.10 o                         
  -2  -4   4        474.34        365.55         7.34 o                         
  -1  -4   4        513.82        593.89         6.19 o                         
   0  -4   4         32.34         28.71         0.90 o                         
   1  -4   4         59.72         68.01         1.56 o                         
   2  -4   4        247.07        223.55         2.97 o                         
   3  -4   4        113.06         78.20         1.50 o                         
   4  -4   4        483.85        499.89         5.10 o                         
   5  -4   4        484.37        493.40         4.55 o                         
   6  -4   4        106.82        100.63         1.50 o                         
   7  -4   4          2.80          2.36         0.32 o                         
   8  -4   4        163.24        159.28         3.01 o                         
   9  -4   4        138.59        150.12         3.95 o                         
  10  -4   4         67.74         66.93         3.31 o                         
  -8  -3   4        136.20        163.37         5.42 o                         
  -7  -3   4         21.92         25.34         1.90 o                         
  -6  -3   4         31.31         28.33         1.12 o                         
  -5  -3   4          6.98          9.65         0.69 o                         
  -4  -3   4        396.55        361.35         4.53 o                         
  -3  -3   4         79.81         97.37         2.62 o                         
  -2  -3   4        694.29        677.19         9.64 o                         
  -1  -3   4       1403.56       1402.55        13.64 o                         
   0  -3   4        667.34        692.29         9.68 o                         
   1  -3   4        289.07        309.80         4.63 o                         
   2  -3   4        422.91        455.79         8.55 o                         
   3  -3   4         30.10         45.33         1.24 o                         
   4  -3   4        290.83        290.23         5.34 o                         
   5  -3   4        675.85        630.53         5.94 o                         
   6  -3   4         11.15         11.43         0.56 o                         
   7  -3   4         98.77        108.18         1.86 o                         
   8  -3   4         10.47         13.31         0.80 o                         
   9  -3   4        516.60        574.35         7.57 o                         
  10  -3   4         87.08         63.47         2.66 o                         
  -9  -2   4          4.44         14.60         1.05 o                         
  -8  -2   4        111.26        105.64         2.86 o                         
  -7  -2   4          9.45          9.23         0.72 o                         
  -6  -2   4         97.42         98.90         3.08 o                         
  -5  -2   4        433.43        415.22         5.27 o                         
  -4  -2   4        162.51        160.07         2.86 o                         
  -3  -2   4         12.25         21.58         1.01 o                         
  -2  -2   4       2205.72       2024.38        22.21 o                         
  -1  -2   4         35.74         17.27         0.73 o                         
   0  -2   4          1.55          4.50         0.49 o                         
   1  -2   4       2118.30       2017.02        17.22 o                         
   2  -2   4        398.14        492.02         6.39 o                         
   3  -2   4        283.22        393.19         5.89 o                         
   4  -2   4        401.78        373.55         5.03 o                         
   5  -2   4        202.74        228.32         2.83 o                         
   6  -2   4       1280.50       1171.70         8.84 o                         
   7  -2   4        275.04        255.02         3.34 o                         
   8  -2   4          0.92          2.55         0.44 o                         
   9  -2   4          0.36          0.87         0.28 o                         
 -10  -1   4        127.72        107.48         3.92 o                         
  -9  -1   4          3.76          3.67         0.55 o                         
  -8  -1   4        692.73        715.67         9.40 o                         
  -7  -1   4        122.42        104.28         2.16 o                         
  -6  -1   4         71.71         72.80         1.45 o                         
  -5  -1   4        120.91        117.39         2.32 o                         
  -4  -1   4        435.53        480.59         7.36 o                         
  -3  -1   4       1106.65       1078.03        17.65 o                         
  -2  -1   4          1.98          5.49         0.50 o                         
  -1  -1   4        725.45        774.26         7.49 o                         
   0  -1   4         50.41         32.43         0.75 o                         
   1  -1   4         12.75         11.17         0.48 o                         
   2  -1   4          7.49          5.31         0.77 o                         
   3  -1   4        685.43        695.41         7.66 o                         
   4  -1   4       2509.13       2548.76        20.70 o                         
   5  -1   4       1165.88       1130.23         8.30 o                         
   6  -1   4          9.25         10.95         0.76 o                         
   7  -1   4       2165.18       2171.32        25.64 o                         
   8  -1   4        411.96        432.15         5.64 o                         
   9  -1   4          3.49          2.07         0.44 o                         
 -10   0   4         16.64         13.31         0.73 o                         
  -9   0   4        240.29        291.49         5.90 o                         
  -8   0   4          8.07          9.11         0.60 o                         
  -7   0   4         16.00         17.45         0.77 o                         
  -6   0   4       2074.92       1939.90        16.65 o                         
  -5   0   4        316.82        297.68         3.30 o                         
  -4   0   4        331.80        271.14         4.93 o                         
  -3   0   4       1298.73       1310.79        14.34 o                         
  -2   0   4       1079.09       1019.32        23.73 o                         
  -1   0   4        660.96        611.45        18.25 o                         
   0   0   4       1337.76       1378.13        16.45 o                         
   1   0   4        393.13        374.90         4.05 o                         
   2   0   4        645.21        655.50        12.53 o                         
   3   0   4         71.72         80.06         1.71 o                         
   4   0   4       2539.07       2650.86        28.79 o                         
   5   0   4         19.66         17.32         0.68 o                         
   6   0   4        678.93        670.64         9.13 o                         
   7   0   4        276.29        281.91         5.65 o                         
   8   0   4        322.24        324.83         6.96 o                         
   9   0   4        139.28        120.58         2.79 o                         
 -10   1   4         45.66         46.78         1.67 o                         
  -9   1   4          0.00          2.55         0.42 o                         
  -8   1   4        752.76        722.02         6.85 o                         
  -7   1   4        277.19        252.63         2.80 o                         
  -6   1   4          1.38          2.45         0.34 o                         
  -5   1   4       1673.61       1843.71        13.96 o                         
  -4   1   4        605.84        644.72         7.59 o                         
  -3   1   4        728.86        735.13         9.25 o                         
  -2   1   4       5638.30       5503.54        71.61 o                         
  -1   1   4       1285.31       1314.05        17.39 o                         
   0   1   4        184.93        176.66         2.58 o                         
   1   1   4       1419.02       1361.85        13.63 o                         
   2   1   4         13.22         16.00         0.96 o                         
   3   1   4        665.43        706.68         8.12 o                         
   4   1   4        168.31        163.67         2.48 o                         
   5   1   4        192.17        171.84         2.68 o                         
   6   1   4        223.78        221.92         3.66 o                         
   7   1   4       1220.27       1250.84        20.00 o                         
   8   1   4        709.07        703.68        11.58 o                         
 -11   2   4          0.35          1.02         0.72 o                         
 -10   2   4        278.85        285.27         3.86 o                         
  -9   2   4          4.83          9.84         0.67 o                         
  -8   2   4         71.54         66.57         1.65 o                         
  -7   2   4          4.48          5.89         0.48 o                         
  -6   2   4        428.36        428.33         4.33 o                         
  -5   2   4        300.46        283.93         3.75 o                         
  -4   2   4       1980.21       2129.72        23.04 o                         
  -3   2   4       5164.55       5717.77       282.58 o                         
  -2   2   4         33.68         26.10         0.76 o                         
  -1   2   4       1258.80       1130.17         9.83 o                         
   0   2   4       2660.67       2487.61        20.48 o                         
   1   2   4         56.91         43.36         1.44 o                         
   2   2   4        739.52        718.34        17.53 o                         
   3   2   4        156.87        198.44         3.41 o                         
   4   2   4        409.64        363.60         3.87 o                         
   5   2   4        633.79        642.24         8.27 o                         
   6   2   4         26.25         27.99         1.32 o                         
   7   2   4         13.93         12.63         1.02 o                         
   8   2   4        328.23        278.14        31.14 o                         
 -11   3   4        103.39        116.90         4.28 o                         
 -10   3   4          4.71          6.26         0.52 o                         
  -9   3   4         11.70         14.70         0.75 o                         
  -8   3   4         33.48         32.50         1.02 o                         
  -7   3   4        248.42        242.34         2.66 o                         
  -6   3   4        262.31        233.14         2.92 o                         
  -5   3   4         47.60         60.03         1.46 o                         
  -4   3   4       2091.93       2146.77        16.40 o                         
  -3   3   4         41.09         53.24         1.73 o                         
  -2   3   4       1502.36       1360.15        15.21 o                         
  -1   3   4       1181.96       1133.32        16.16 o                         
   0   3   4        162.99        165.53         2.90 o                         
   1   3   4       1724.61       1704.48        21.75 o                         
   2   3   4         56.42         58.46         2.69 o                         
   3   3   4         32.82         28.51         0.97 o                         
   4   3   4        187.79        175.04         2.49 o                         
   5   3   4         72.21         84.99         2.79 o                         
   6   3   4        266.43        288.09         6.60 o                         
   7   3   4         79.10         75.64         2.82 o                         
 -11   4   4        181.99        168.57         4.29 o                         
 -10   4   4         33.96         31.25         0.93 o                         
  -9   4   4         20.40         22.77         0.98 o                         
  -8   4   4        518.42        492.01         4.66 o                         
  -7   4   4        149.08        152.15         2.00 o                         
  -6   4   4         19.32         16.78         0.72 o                         
  -5   4   4        257.91        268.92         3.93 o                         
  -4   4   4         37.77         34.72         0.91 o                         
  -3   4   4       1206.69       1244.23        11.21 o                         
  -2   4   4       2037.09       2077.45        18.20 o                         
  -1   4   4        802.53        848.70         7.84 o                         
   0   4   4        205.77        225.00         6.45 o                         
   1   4   4       2758.95       2820.46        32.14 o                         
   2   4   4         12.26         13.23         0.81 o                         
   3   4   4         34.17         36.94         1.25 o                         
   4   4   4          0.46          8.51         1.66 o                         
   5   4   4        113.07        133.78         5.04 o                         
   6   4   4         47.06         57.61         2.69 o                         
   7   4   4          9.04          8.46         1.04 o                         
 -11   5   4         20.10         27.30         1.46 o                         
 -10   5   4         68.41         74.91         1.60 o                         
  -9   5   4        137.71        148.42         2.55 o                         
  -8   5   4        212.36        206.91         2.67 o                         
  -7   5   4         71.22         65.80         1.45 o                         
  -6   5   4        113.44        112.79         1.79 o                         
  -5   5   4        259.59        258.29         2.89 o                         
  -4   5   4          4.97          5.98         0.51 o                         
  -3   5   4         10.32         11.58         0.61 o                         
  -2   5   4        555.29        510.82         5.49 o                         
  -1   5   4       2538.67       2542.16        23.23 o                         
   0   5   4        434.81        415.40         5.22 o                         
   1   5   4       1747.53       1743.28        17.59 o                         
   2   5   4         29.41         25.97         1.09 o                         
   3   5   4         64.39         66.51         1.66 o                         
   4   5   4          0.35          1.41         0.82 o                         
   5   5   4          0.06          2.21         0.97 o                         
   6   5   4         56.15         67.00         9.12 o                         
 -11   6   4         14.23         13.22         0.62 o                         
 -10   6   4         16.32         16.63         0.80 o                         
  -9   6   4        178.10        186.86         2.89 o                         
  -8   6   4        748.98        763.11         7.42 o                         
  -7   6   4         61.71         62.14         1.36 o                         
  -6   6   4          0.83          4.89         0.43 o                         
  -5   6   4        165.52        160.22         2.44 o                         
  -4   6   4        244.14        241.45         2.65 o                         
  -3   6   4        265.42        291.35         3.28 o                         
  -2   6   4          9.26          7.72         0.55 o                         
  -1   6   4        128.63        153.24         2.12 o                         
   0   6   4         22.64         15.72         0.73 o                         
   1   6   4       1010.78       1019.38         9.37 o                         
   2   6   4          8.71          9.57         0.82 o                         
   3   6   4         79.19         87.31         3.61 o                         
   4   6   4         29.33         36.27         2.56 o                         
   5   6   4         43.30         37.95         2.70 o                         
 -10   7   4         78.78         72.84         1.85 o                         
  -9   7   4          2.76          4.61         0.53 o                         
  -8   7   4        270.04        277.35         3.83 o                         
  -7   7   4        296.31        290.06         3.36 o                         
  -6   7   4        698.29        723.74         6.48 o                         
  -5   7   4        106.84        113.74         2.09 o                         
  -4   7   4        195.47        195.78         2.52 o                         
  -3   7   4        851.35        848.89         8.39 o                         
  -2   7   4         31.47         24.04         0.99 o                         
  -1   7   4        313.45        292.31         4.74 o                         
   0   7   4          4.63         12.79         0.84 o                         
   1   7   4        803.01        813.84        12.23 o                         
   2   7   4         13.85         16.26         1.11 o                         
   3   7   4         17.35         19.47         1.55 o                         
   4   7   4         68.91         58.86         3.11 o                         
 -10   8   4         75.97         63.77         2.12 o                         
  -9   8   4        228.26        231.13         2.74 o                         
  -8   8   4        276.62        276.39         3.44 o                         
  -7   8   4          1.06          2.84         0.49 o                         
  -6   8   4        367.40        398.04         6.59 o                         
  -5   8   4        412.68        411.17         6.50 o                         
  -4   8   4        541.34        539.88         6.21 o                         
  -3   8   4         87.22         83.83         2.15 o                         
  -2   8   4         48.20         49.12         1.49 o                         
  -1   8   4          8.40          9.49         1.02 o                         
   0   8   4         68.30         72.63         2.63 o                         
   1   8   4        123.41        136.65         3.72 o                         
   2   8   4         23.02         25.60         1.65 o                         
  -9   9   4         39.56         38.09         1.43 o                         
  -8   9   4         18.43         19.30         0.89 o                         
  -7   9   4         55.41         54.14         1.90 o                         
  -6   9   4        291.35        310.62         5.43 o                         
  -5   9   4          1.54          3.04         0.65 o                         
  -4   9   4         31.05         32.95         1.49 o                         
  -3   9   4          4.48          6.64         0.75 o                         
  -2   9   4        175.69        190.38         5.02 o                         
  -1   9   4         25.03         33.08         1.76 o                         
   0   9   4         21.49         24.02         2.03 o                         
   1   9   4          5.79          5.84         0.97 o                         
  -8  10   4         70.58         65.31         2.92 o                         
  -7  10   4         72.94         67.35         1.56 o                         
  -6  10   4        459.58        433.14         8.52 o                         
  -5  10   4         38.13         34.08         1.37 o                         
  -4  10   4         59.53         55.19         2.29 o                         
  -3  10   4         34.34         35.37         2.93 o                         
  -2  10   4         44.48         43.30         2.38 o                         
  -1  10   4          4.93          4.41         1.35 o                         
  -6  11   4          0.42          0.99         0.68 o                         
  -5  11   4          1.06          1.44         0.77 o                         
  -4  11   4          3.21          4.14         0.99 o                         
  -3  11   4          0.09          0.63         0.59 o                         
   3 -11   5        179.32        161.16         5.77 o                         
   4 -11   5         22.90         23.90         1.85 o                         
   1 -10   5        212.50        208.09         8.61 o                         
   2 -10   5        377.10        413.66        14.94 o                         
   3 -10   5         83.91        119.92         4.32 o                         
   4 -10   5         50.70         53.16         6.10 o                         
   5 -10   5         15.89         17.55         2.21 o                         
   6 -10   5          5.93          6.12         1.22 o                         
  -1  -9   5        421.75        466.00        21.34 o                         
   0  -9   5          1.23          6.08         1.59 o                         
   1  -9   5         60.94         52.93         4.47 o                         
   2  -9   5         16.05         18.38         1.13 o                         
   3  -9   5         18.05         18.44         1.24 o                         
   4  -9   5        153.45        150.53         3.29 o                         
   5  -9   5         44.05         43.45         1.77 o                         
   6  -9   5          4.95          4.67         0.88 o                         
   7  -9   5         42.84         32.67         1.74 o                         
  -4  -8   5         34.72         37.46         2.61 o                         
  -3  -8   5         15.60         16.90         1.54 o                         
  -2  -8   5        117.87        125.30         8.17 o                         
  -1  -8   5         13.46         10.23         1.15 o                         
   0  -8   5          2.95          3.54         0.66 o                         
   1  -8   5        691.88        691.27         8.81 o                         
   2  -8   5         14.97         16.05         1.04 o                         
   3  -8   5         15.37         21.83         1.11 o                         
   4  -8   5         80.68         83.11         2.42 o                         
   5  -8   5          0.74          3.50         0.49 o                         
   6  -8   5         65.44         65.07         2.56 o                         
   7  -8   5         81.95         76.10         2.88 o                         
   8  -8   5         66.53         67.71         2.09 o                         
  -5  -7   5        116.87        110.56         3.55 o                         
  -4  -7   5        209.21        246.21         5.50 o                         
  -3  -7   5         48.47         58.45         2.63 o                         
  -2  -7   5          0.19          1.16         0.48 o                         
  -1  -7   5         97.24         95.04         2.28 o                         
   0  -7   5          3.72          4.03         0.47 o                         
   1  -7   5         18.07         16.04         0.84 o                         
   2  -7   5        876.50        817.63         8.59 o                         
   3  -7   5        440.57        419.35         5.86 o                         
   4  -7   5        537.53        511.72         5.76 o                         
   5  -7   5         35.38         24.59         0.87 o                         
   6  -7   5          9.46         15.44         0.81 o                         
   7  -7   5         40.74         37.25         1.65 o                         
   8  -7   5        130.65        122.93         2.50 o                         
   9  -7   5        111.76        110.02         2.61 o                         
  -6  -6   5        328.01        357.34        11.62 o                         
  -5  -6   5          0.82          2.72         0.58 o                         
  -4  -6   5        418.86        440.28         6.36 o                         
  -3  -6   5         40.03         35.20         1.25 o                         
  -2  -6   5        103.15         82.47         1.58 o                         
  -1  -6   5        904.34        904.70        11.26 o                         
   0  -6   5         14.03         19.91         0.75 o                         
   1  -6   5         37.36         38.83         1.11 o                         
   2  -6   5        183.48        191.74         2.62 o                         
   3  -6   5         95.88         80.71         1.54 o                         
   4  -6   5          5.23          7.53         0.47 o                         
   5  -6   5        145.20        122.47         1.93 o                         
   6  -6   5        834.23        782.65         9.23 o                         
   7  -6   5         78.41         88.62         2.32 o                         
   8  -6   5          2.15          2.98         0.59 o                         
   9  -6   5         27.44         29.00         1.15 o                         
  -7  -5   5         29.13         45.16         3.89 o                         
  -6  -5   5        599.41        627.13        10.97 o                         
  -5  -5   5        566.98        603.30         8.81 o                         
  -4  -5   5       1407.31       1418.24        13.98 o                         
  -3  -5   5       1102.31       1060.41        10.56 o                         
  -2  -5   5          9.00         20.20         0.70 o                         
  -1  -5   5        107.31        102.64         1.73 o                         
   0  -5   5        978.57        921.49        11.95 o                         
   1  -5   5          8.06          9.97         0.72 o                         
   2  -5   5        254.51        241.03         4.52 o                         
   3  -5   5        194.66        198.05         2.63 o                         
   4  -5   5        104.13         94.82         1.96 o                         
   5  -5   5       1150.08       1171.07         9.29 o                         
   6  -5   5         29.59         29.76         0.93 o                         
   7  -5   5          6.47          6.73         0.61 o                         
   8  -5   5         11.96         15.77         0.84 o                         
   9  -5   5         73.33         60.35         1.93 o                         
  -8  -4   5          4.59          4.90         0.74 o                         
  -7  -4   5         62.67         56.63         2.40 o                         
  -6  -4   5        377.12        395.83         8.34 o                         
  -5  -4   5         29.03         31.94         1.09 o                         
  -4  -4   5         34.43         37.47         1.19 o                         
  -3  -4   5          9.00         12.37         0.58 o                         
  -2  -4   5         24.60         14.13         1.40 o                         
  -1  -4   5       2986.14       2952.48        30.58 o                         
   0  -4   5        368.27        402.73         7.04 o                         
   1  -4   5        199.26        224.69         3.18 o                         
   2  -4   5       1685.30       1774.50        15.40 o                         
   3  -4   5       2664.85       2617.94        22.56 o                         
   4  -4   5         51.44         42.09         1.08 o                         
   5  -4   5         10.41         12.10         0.61 o                         
   6  -4   5        347.27        313.01         4.00 o                         
   7  -4   5        234.15        222.89         3.72 o                         
   8  -4   5          1.72          2.20         0.40 o                         
   9  -4   5          2.26          2.84         0.43 o                         
  -9  -3   5         15.83         10.96         0.80 o                         
  -8  -3   5        812.93        893.41        17.01 o                         
  -7  -3   5         81.54         89.48         3.68 o                         
  -6  -3   5          2.29          3.84         0.63 o                         
  -5  -3   5        192.08        194.17         3.04 o                         
  -4  -3   5        259.20        234.25         3.02 o                         
  -3  -3   5        233.73        218.12         3.71 o                         
  -2  -3   5        177.52        235.73         4.53 o                         
  -1  -3   5         22.12         33.15         1.17 o                         
   0  -3   5        174.92        127.09         2.74 o                         
   1  -3   5        905.46        872.79        11.55 o                         
   2  -3   5          4.67         12.77         0.60 o                         
   3  -3   5          0.39          1.56         0.38 o                         
   4  -3   5       1022.60       1107.42        10.75 o                         
   5  -3   5       2210.34       2134.66        16.40 o                         
   6  -3   5        282.41        274.71         4.24 o                         
   7  -3   5         78.49         74.84         2.15 o                         
   8  -3   5          8.70         10.81         0.78 o                         
   9  -3   5        144.95        137.91         3.89 o                         
  -9  -2   5         40.60         54.37         2.06 o                         
  -8  -2   5        144.44        163.00         5.94 o                         
  -7  -2   5        266.80        252.69         3.68 o                         
  -6  -2   5        690.21        701.05         8.26 o                         
  -5  -2   5         19.75         22.03         0.92 o                         
  -4  -2   5         63.56         66.14         1.88 o                         
  -3  -2   5        123.66        137.83         2.77 o                         
  -2  -2   5       1212.02       1097.06        11.90 o                         
  -1  -2   5       8178.21       8060.28       136.35 o                         
   0  -2   5       2065.72       1978.22        22.97 o                         
   1  -2   5         71.02         68.80         1.43 o                         
   2  -2   5       2495.25       2570.70        30.27 o                         
   3  -2   5         12.40         13.87         0.95 o                         
   4  -2   5        714.03        706.65         8.83 o                         
   5  -2   5         86.78         86.74         1.79 o                         
   6  -2   5         87.78         89.56         2.08 o                         
   7  -2   5        651.78        639.78         8.58 o                         
   8  -2   5         21.96         19.31         1.07 o                         
   9  -2   5          7.58         10.80         0.65 o                         
 -10  -1   5         77.45         82.67         3.18 o                         
  -9  -1   5          7.02          4.02         0.56 o                         
  -8  -1   5        152.03        159.36         3.31 o                         
  -7  -1   5        119.57        129.92         2.33 o                         
  -6  -1   5        125.62        111.45         1.88 o                         
  -5  -1   5          2.66          4.04         0.49 o                         
  -4  -1   5        438.87        388.92         4.96 o                         
  -3  -1   5         61.26         61.50         1.57 o                         
  -2  -1   5       1444.17       1238.08        15.74 o                         
  -1  -1   5         50.33         30.80         0.95 o                         
   0  -1   5        778.60        780.69        14.61 o                         
   1  -1   5       7941.88       7750.29       105.49 o                         
   2  -1   5         84.76         76.43         1.89 o                         
   3  -1   5       3559.07       3954.78        32.68 o                         
   4  -1   5         42.17         35.45         1.15 o                         
   5  -1   5         16.46         26.30         1.00 o                         
   6  -1   5        515.63        509.42         5.50 o                         
   7  -1   5         97.76        105.12         2.70 o                         
   8  -1   5          9.91         12.10         0.85 o                         
   9  -1   5         86.86         82.79         3.60 o                         
 -10   0   5         64.99         69.75         1.60 o                         
  -9   0   5        108.76        103.75         3.13 o                         
  -8   0   5       1867.46       1830.27        14.56 o                         
  -7   0   5        265.36        245.11         3.06 o                         
  -6   0   5          3.56          6.67         0.41 o                         
  -5   0   5       3694.12       3681.48        27.27 o                         
  -4   0   5         45.22         54.50         1.30 o                         
  -3   0   5        351.37        311.10         4.38 o                         
  -2   0   5          7.88          5.70         0.54 o                         
  -1   0   5       5797.69       5668.18        86.86 o                         
   0   0   5        635.40        572.80         7.45 o                         
   1   0   5        496.66        502.14         7.91 o                         
   2   0   5       2716.05       2619.24        35.37 o                         
   3   0   5        321.94        303.21         3.67 o                         
   4   0   5          1.50          4.16         0.44 o                         
   5   0   5        148.99        159.92         2.78 o                         
   6   0   5         92.93         85.04         2.07 o                         
   7   0   5        104.51        108.72         2.86 o                         
   8   0   5        250.86        246.43         6.50 o                         
   9   0   5          0.52          0.33         0.22 o                         
 -10   1   5         60.49         53.19         1.44 o                         
  -9   1   5         87.42         96.27         1.93 o                         
  -8   1   5         74.77         48.72         1.25 o                         
  -7   1   5        795.13        746.38         5.68 o                         
  -6   1   5       1131.96       1097.64         8.04 o                         
  -5   1   5         15.61         21.22         0.78 o                         
  -4   1   5        352.26        413.94         5.73 o                         
  -3   1   5       1127.93       1136.35        15.11 o                         
  -2   1   5       3796.93       3853.79        39.32 o                         
  -1   1   5       4234.42       4064.26        68.71 o                         
   0   1   5       1422.16       1436.77        20.66 o                         
   1   1   5         39.73         54.12         1.63 o                         
   2   1   5        733.50        709.54        11.02 o                         
   3   1   5        468.97        468.99         8.93 o                         
   4   1   5         21.17         25.39         1.09 o                         
   5   1   5        623.50        649.75        10.83 o                         
   6   1   5         83.03         87.33         2.02 o                         
   7   1   5       1107.79       1131.98        13.51 o                         
   8   1   5          0.99          1.38         0.74 o                         
 -11   2   5         12.16         14.15         0.57 o                         
 -10   2   5          5.67          6.70         0.55 o                         
  -9   2   5        390.57        376.58         7.61 o                         
  -8   2   5        308.96        281.74         3.11 o                         
  -7   2   5        409.64        406.61         4.04 o                         
  -6   2   5        284.91        280.18         2.96 o                         
  -5   2   5       4005.26       4134.78        34.63 o                         
  -4   2   5         16.71         11.99         0.62 o                         
  -3   2   5          3.44          3.72         0.46 o                         
  -2   2   5          4.49         10.87         0.52 o                         
  -1   2   5        108.33        114.80         1.82 o                         
   0   2   5        883.48        784.82         8.10 o                         
   1   2   5        868.40        842.21         8.73 o                         
   2   2   5        850.63        808.49        11.05 o                         
   3   2   5        193.94        207.04         3.88 o                         
   4   2   5         12.98         13.60         1.12 o                         
   5   2   5        694.18        747.78        13.95 o                         
   6   2   5        160.29        178.71         3.41 o                         
   7   2   5        391.71        402.06         9.12 o                         
 -11   3   5        125.79        124.60         2.37 o                         
 -10   3   5        128.70        137.03         2.41 o                         
  -9   3   5        164.73        163.09         2.58 o                         
  -8   3   5        904.44        840.79         6.80 o                         
  -7   3   5         26.64         22.34         0.82 o                         
  -6   3   5       1605.55       1558.86        13.26 o                         
  -5   3   5        454.30        404.53         4.48 o                         
  -4   3   5        601.55        694.35         6.61 o                         
  -3   3   5       2507.48       2498.83        24.50 o                         
  -2   3   5        295.09        321.32         3.97 o                         
  -1   3   5         88.82        130.76         2.33 o                         
   0   3   5          0.14          2.01         0.37 o                         
   1   3   5         11.92         14.64         0.86 o                         
   2   3   5       1826.23       1791.17        62.78 o                         
   3   3   5        279.56        285.19         4.61 o                         
   4   3   5         42.74         54.01         1.71 o                         
   5   3   5         43.32         41.08         1.73 o                         
   6   3   5        173.47        160.98         5.24 o                         
   7   3   5        285.34        262.49         7.68 o                         
 -11   4   5         12.73          9.29         0.60 o                         
 -10   4   5        232.63        234.72         3.64 o                         
  -9   4   5        148.37        145.91         2.18 o                         
  -8   4   5        162.63        143.72         2.07 o                         
  -7   4   5        319.56        298.86         3.24 o                         
  -6   4   5         38.68         52.04         1.19 o                         
  -5   4   5         83.94         94.23         1.95 o                         
  -4   4   5         35.82         30.71         0.90 o                         
  -3   4   5         48.96         59.85         1.09 o                         
  -2   4   5          7.40          6.79         0.43 o                         
  -1   4   5       2653.19       2689.51        23.53 o                         
   0   4   5       5521.78       5551.60       112.51 o                         
   1   4   5        383.50        350.13         5.90 o                         
   2   4   5        193.02        169.43         5.83 o                         
   3   4   5        129.29        126.58         3.29 o                         
   4   4   5        299.40        303.22         6.86 o                         
   5   4   5         23.28         21.47         2.11 o                         
   6   4   5        160.26        166.17         5.18 o                         
 -11   5   5         42.04         43.21         1.04 o                         
 -10   5   5        177.19        200.85         2.96 o                         
  -9   5   5         44.25         44.16         1.10 o                         
  -8   5   5          9.50          9.76         0.53 o                         
  -7   5   5        349.75        356.44         3.62 o                         
  -6   5   5        732.42        723.63         5.38 o                         
  -5   5   5        850.76        850.97         6.73 o                         
  -4   5   5        392.41        463.84         4.94 o                         
  -3   5   5          2.02          4.14         0.41 o                         
  -2   5   5        633.29        629.80         9.50 o                         
  -1   5   5        694.90        785.35        12.19 o                         
   0   5   5        424.53        416.22         6.11 o                         
   1   5   5          0.10          8.17         1.00 o                         
   2   5   5        183.53        178.94         4.01 o                         
   3   5   5        434.42        418.42         8.78 o                         
   4   5   5         68.59         79.19         2.87 o                         
   5   5   5          1.92          2.00         0.82 o                         
   6   5   5          0.34          0.36         0.45 o                         
 -11   6   5         77.84         92.19         1.55 o                         
 -10   6   5          7.89          9.69         0.50 o                         
  -9   6   5         47.07         51.21         1.28 o                         
  -8   6   5         77.17         79.74         1.65 o                         
  -7   6   5        743.46        750.45         6.23 o                         
  -6   6   5        199.94        213.79         2.62 o                         
  -5   6   5        612.95        631.50         5.40 o                         
  -4   6   5        242.00        251.09         2.74 o                         
  -3   6   5        576.01        573.35         6.53 o                         
  -2   6   5         93.54        100.87         1.82 o                         
  -1   6   5         14.51         12.90         0.69 o                         
   0   6   5        302.44        302.07         5.75 o                         
   1   6   5         21.13         20.54         1.11 o                         
   2   6   5          2.05          3.05         0.67 o                         
   3   6   5         33.00         33.16         1.65 o                         
   4   6   5          6.50         10.61         1.42 o                         
   5   6   5          0.74          1.94         0.68 o                         
 -10   7   5        482.68        509.42         5.43 o                         
  -9   7   5          0.25          1.38         0.33 o                         
  -8   7   5        243.51        250.20         3.07 o                         
  -7   7   5        244.98        258.27         3.01 o                         
  -6   7   5         79.67         83.79         1.79 o                         
  -5   7   5        829.64        801.31         6.59 o                         
  -4   7   5        148.13        145.77         2.29 o                         
  -3   7   5         27.99         34.25         1.13 o                         
  -2   7   5        392.64        382.64         4.98 o                         
  -1   7   5          1.99          2.82         0.45 o                         
   0   7   5       2409.24       2441.45        36.70 o                         
   1   7   5         55.55         48.73         2.06 o                         
   2   7   5         63.59         68.08         2.26 o                         
   3   7   5        163.96        182.83         7.61 o                         
   4   7   5        116.98         96.15         5.84 o                         
 -10   8   5          9.35          9.90         0.55 o                         
  -9   8   5        288.93        278.00         4.00 o                         
  -8   8   5       1020.00       1055.32         8.69 o                         
  -7   8   5         28.40         29.92         1.35 o                         
  -6   8   5         81.15         85.79         2.19 o                         
  -5   8   5         19.13         24.23         1.10 o                         
  -4   8   5         11.02         15.28         0.84 o                         
  -3   8   5         17.36         15.40         0.91 o                         
  -2   8   5         55.17         61.72         2.52 o                         
  -1   8   5          0.59          3.19         0.71 o                         
   0   8   5         61.44         55.94         2.09 o                         
   1   8   5          0.47          1.28         0.63 o                         
   2   8   5         76.25         82.60         4.37 o                         
  -9   9   5         32.77         28.46         1.35 o                         
  -8   9   5        112.43        116.79         2.15 o                         
  -7   9   5        491.17        499.36         5.96 o                         
  -6   9   5        300.64        307.20         4.37 o                         
  -5   9   5         23.21         25.38         1.19 o                         
  -4   9   5        717.15        726.46        21.24 o                         
  -3   9   5          1.87          3.24         0.62 o                         
  -2   9   5         18.53         19.99         1.11 o                         
  -1   9   5        288.90        302.36         9.68 o                         
   0   9   5         23.79         27.73         2.48 o                         
   1   9   5          2.59          5.27         1.13 o                         
  -8  10   5          4.70          6.68         0.78 o                         
  -7  10   5        136.87        136.55         3.46 o                         
  -6  10   5         30.02         24.93         1.46 o                         
  -5  10   5         38.70         44.63         1.77 o                         
  -4  10   5         29.20         31.24         1.47 o                         
  -3  10   5        168.70        154.05         4.41 o                         
  -2  10   5        243.34        230.12         8.90 o                         
  -1  10   5        108.65        111.45         4.91 o                         
   1 -10   6          3.94          4.05         1.35 o                         
   2 -10   6        224.87        231.41         8.38 o                         
   3 -10   6        205.68        238.13         9.42 o                         
   4 -10   6         28.66         34.62         3.11 o                         
   5 -10   6         34.88         35.70         2.88 o                         
   6 -10   6         49.77         51.83         2.93 o                         
  -1  -9   6          0.46          0.60         0.69 o                         
   0  -9   6        153.09        173.96         3.98 o                         
   1  -9   6        149.50        163.60         4.13 o                         
   2  -9   6         37.03         42.92         2.36 o                         
   3  -9   6        222.01        226.40         4.66 o                         
   4  -9   6        189.60        185.56         5.95 o                         
   5  -9   6        642.85        737.15        15.14 o                         
   6  -9   6        136.39        113.28         3.75 o                         
   7  -9   6          0.10          0.54         0.39 o                         
  -4  -8   6         61.03         75.96         3.51 o                         
  -3  -8   6          2.87          1.44         1.04 o                         
  -2  -8   6          3.07          4.43         0.85 o                         
  -1  -8   6        157.26        160.73         3.60 o                         
   0  -8   6          4.15          4.17         0.76 o                         
   1  -8   6          0.93          2.21         0.72 o                         
   2  -8   6       1089.31       1011.40        19.89 o                         
   3  -8   6       2849.50       2759.60        48.46 o                         
   4  -8   6         67.50         69.28         1.90 o                         
   5  -8   6          0.33          1.83         0.95 o                         
   6  -8   6        481.48        464.93         7.60 o                         
   7  -8   6         14.02         15.56         1.00 o                         
   8  -8   6          2.63          3.96         0.48 o                         
  -5  -7   6          0.97          1.57         0.56 o                         
  -4  -7   6         56.57         64.59         2.46 o                         
  -3  -7   6        471.21        501.52        11.50 o                         
  -2  -7   6         44.51         43.37         1.66 o                         
  -1  -7   6          6.56         10.32         0.80 o                         
   0  -7   6        257.94        248.86         5.80 o                         
   1  -7   6         25.10         22.10         1.03 o                         
   2  -7   6        105.75         98.02         1.95 o                         
   3  -7   6        964.50        926.19        13.49 o                         
   4  -7   6          0.33          1.37         0.37 o                         
   5  -7   6        138.50        137.69         3.33 o                         
   6  -7   6        213.89        174.79         4.34 o                         
   7  -7   6         30.02         24.64         1.28 o                         
   8  -7   6          2.52          2.99         0.48 o                         
   9  -7   6          6.93         10.16         0.87 o                         
  -6  -6   6         23.86         20.81         1.98 o                         
  -5  -6   6         62.65         64.88         2.74 o                         
  -4  -6   6        257.74        269.16         4.99 o                         
  -3  -6   6         46.89         57.42         1.55 o                         
  -2  -6   6        235.21        242.84         3.24 o                         
  -1  -6   6       1044.61        991.74        10.11 o                         
   0  -6   6        115.34        117.83         2.56 o                         
   1  -6   6         50.20         56.45         1.34 o                         
   2  -6   6          6.27          5.70         0.45 o                         
   3  -6   6        191.47        171.25         2.56 o                         
   4  -6   6        361.31        342.69         4.00 o                         
   5  -6   6        132.91        125.52         2.52 o                         
   6  -6   6         37.43         35.13         1.41 o                         
   7  -6   6         65.10         75.67         2.32 o                         
   8  -6   6         38.68         48.48         1.54 o                         
   9  -6   6         46.68         48.82         1.60 o                         
  -7  -5   6        801.26        898.09        15.93 o                         
  -6  -5   6        265.78        299.55         5.70 o                         
  -5  -5   6         16.56         17.08         1.20 o                         
  -4  -5   6         69.20         63.46         1.70 o                         
  -3  -5   6          0.44          1.73         0.36 o                         
  -2  -5   6        427.93        385.90         3.69 o                         
  -1  -5   6          1.90          7.52         0.48 o                         
   0  -5   6          0.67          2.27         0.46 o                         
   1  -5   6        308.39        296.45         5.95 o                         
   2  -5   6        486.24        488.90         6.31 o                         
   3  -5   6        506.26        512.01         6.02 o                         
   4  -5   6          1.12          1.01         0.31 o                         
   5  -5   6        759.23        666.45         6.93 o                         
   6  -5   6       2704.42       2437.42        25.78 o                         
   7  -5   6          2.35          2.33         0.44 o                         
   8  -5   6         52.90         42.64         1.62 o                         
   9  -5   6         98.65        105.33         8.17 o                         
  -8  -4   6         17.37         19.32         1.24 o                         
  -7  -4   6         85.25         88.09         3.10 o                         
  -6  -4   6          0.70          1.51         0.53 o                         
  -5  -4   6        960.60        969.66         9.59 o                         
  -4  -4   6         21.45         20.88         0.89 o                         
  -3  -4   6         88.67         93.37         1.69 o                         
  -2  -4   6        283.09        261.41         4.23 o                         
  -1  -4   6        112.54         99.50         2.63 o                         
   0  -4   6         70.19         48.36         1.24 o                         
   1  -4   6        436.85        473.23         7.94 o                         
   2  -4   6        142.63        152.84         3.53 o                         
   3  -4   6          0.31          2.65         0.52 o                         
   4  -4   6       2019.16       1937.17        15.72 o                         
   5  -4   6        125.97        136.33         2.32 o                         
   6  -4   6         55.21         45.79         1.34 o                         
   7  -4   6        203.13        232.64         3.88 o                         
   8  -4   6         43.32         43.98         1.28 o                         
   9  -4   6         82.34         92.31         3.57 o                         
  -9  -3   6          5.87          8.64         0.70 o                         
  -8  -3   6         87.53        100.28         3.16 o                         
  -7  -3   6        328.50        348.76         6.54 o                         
  -6  -3   6        167.55        167.49         3.03 o                         
  -5  -3   6        480.26        475.26         5.40 o                         
  -4  -3   6        322.83        294.04         3.52 o                         
  -3  -3   6        555.82        493.14         6.10 o                         
  -2  -3   6       1226.38       1110.59        12.59 o                         
  -1  -3   6       1943.33       1988.02        20.65 o                         
   0  -3   6        169.08        168.46         4.51 o                         
   1  -3   6        104.21        101.66         2.35 o                         
   2  -3   6       1050.85       1059.02         9.83 o                         
   3  -3   6        106.49        115.45         3.09 o                         
   4  -3   6        100.57         98.55         2.01 o                         
   5  -3   6         61.55         81.68         2.01 o                         
   6  -3   6       1144.52       1089.05        11.71 o                         
   7  -3   6        156.70        154.90         3.13 o                         
   8  -3   6         91.79         90.93         2.05 o                         
   9  -3   6        118.03        121.83         3.25 o                         
  -9  -2   6        147.85        180.01         3.97 o                         
  -8  -2   6        204.41        232.51         6.13 o                         
  -7  -2   6        156.02        141.13         2.35 o                         
  -6  -2   6          0.25          1.37         0.37 o                         
  -5  -2   6        939.06        911.25         6.65 o                         
  -4  -2   6          0.27          1.98         0.57 o                         
  -3  -2   6         48.14         58.81         1.60 o                         
  -2  -2   6         97.04        104.23         2.36 o                         
  -1  -2   6          1.60          2.16         0.35 o                         
   0  -2   6        155.77        101.99         2.01 o                         
   1  -2   6        578.87        521.52         6.01 o                         
   2  -2   6        469.06        501.67         8.03 o                         
   3  -2   6         91.54         77.20         2.33 o                         
   4  -2   6          0.57          0.78         0.31 o                         
   5  -2   6        849.34        835.80         8.11 o                         
   6  -2   6          2.97          4.04         0.53 o                         
   7  -2   6          0.41          1.29         0.43 o                         
   8  -2   6        171.40        171.73         2.97 o                         
   9  -2   6         70.80         62.38         6.64 o                         
 -10  -1   6         10.15         10.20         0.80 o                         
  -9  -1   6          0.65          2.25         0.48 o                         
  -8  -1   6        101.95        110.25         2.21 o                         
  -7  -1   6         44.51         40.23         1.21 o                         
  -6  -1   6        224.88        216.56         2.77 o                         
  -5  -1   6          3.60          8.54         0.55 o                         
  -4  -1   6         25.29         20.06         0.87 o                         
  -3  -1   6          5.62          7.30         0.62 o                         
  -2  -1   6       1425.91       1435.21        19.41 o                         
  -1  -1   6        558.61        544.98         6.35 o                         
   0  -1   6         23.41         38.62         1.86 o                         
   1  -1   6       2072.15       2199.58        35.59 o                         
   2  -1   6       1158.02       1172.73        15.79 o                         
   3  -1   6         44.34         51.12         3.13 o                         
   4  -1   6        253.01        266.52         3.82 o                         
   5  -1   6        392.47        388.08         4.34 o                         
   6  -1   6        190.07        181.85         3.49 o                         
   7  -1   6        125.52        121.43         2.58 o                         
   8  -1   6         27.27         27.23         1.24 o                         
   9  -1   6         53.95         44.74         2.59 o                         
 -10   0   6         61.75         57.35         1.83 o                         
  -9   0   6         50.13         37.46         1.64 o                         
  -8   0   6        331.82        321.94         4.11 o                         
  -7   0   6        180.23        180.97         2.42 o                         
  -6   0   6          2.16          3.38         0.35 o                         
  -5   0   6        455.42        456.22         5.22 o                         
  -4   0   6       1063.90        992.94        14.61 o                         
  -3   0   6         97.99        102.93         2.03 o                         
  -2   0   6         20.40         25.48         2.14 o                         
  -1   0   6        271.55        212.98         3.48 o                         
   0   0   6        187.08        175.32         3.87 o                         
   1   0   6        123.67        105.91         2.93 o                         
   2   0   6       1237.78       1307.52        15.55 o                         
   3   0   6        331.74        421.90         6.16 o                         
   4   0   6        123.05        132.67         2.15 o                         
   5   0   6        146.80        154.17         2.69 o                         
   6   0   6         94.20         83.85         2.04 o                         
   7   0   6          1.23          1.78         0.57 o                         
   8   0   6         67.72         66.01         1.85 o                         
 -10   1   6        744.51        752.50        12.01 o                         
  -9   1   6         15.47         13.03         0.85 o                         
  -8   1   6        322.65        286.17         3.27 o                         
  -7   1   6         78.33         50.32         1.21 o                         
  -6   1   6        268.94        289.08         2.86 o                         
  -5   1   6        572.55        538.64         5.45 o                         
  -4   1   6        134.92        130.68         2.57 o                         
  -3   1   6         68.07         78.30         1.54 o                         
  -2   1   6          3.71          7.54         0.47 o                         
  -1   1   6        307.33        251.16         3.97 o                         
   0   1   6        147.96        109.58         3.39 o                         
   1   1   6        635.63        695.12        12.84 o                         
   2   1   6        264.59        241.62         4.30 o                         
   3   1   6        353.80        359.31         9.13 o                         
   4   1   6        329.87        331.72         4.32 o                         
   5   1   6        237.78        248.07         3.42 o                         
   6   1   6        373.86        372.34         6.35 o                         
   7   1   6       1017.33       1007.36        13.11 o                         
   8   1   6         36.54         29.67         1.27 o                         
 -11   2   6         74.90         73.57         1.38 o                         
 -10   2   6        197.84        182.33         2.52 o                         
  -9   2   6        122.11        148.79         2.58 o                         
  -8   2   6         32.51         47.75         1.28 o                         
  -7   2   6        217.92        216.21         2.43 o                         
  -6   2   6        126.71        125.96         1.87 o                         
  -5   2   6          0.18          2.43         0.33 o                         
  -4   2   6        435.31        412.39         4.10 o                         
  -3   2   6          1.12          3.40         0.32 o                         
  -2   2   6        243.85        242.61         3.47 o                         
  -1   2   6       1120.25       1124.72        19.34 o                         
   0   2   6          0.41          8.95         0.63 o                         
   1   2   6       1568.82       1498.70        18.28 o                         
   2   2   6         89.83         98.69         3.53 o                         
   3   2   6        247.30        264.95         3.66 o                         
   4   2   6        514.62        539.83         8.99 o                         
   5   2   6          0.25          3.56         0.51 o                         
   6   2   6        103.49         96.06         2.14 o                         
   7   2   6          1.50          4.24         0.72 o                         
 -11   3   6        191.12        174.89         2.98 o                         
 -10   3   6        203.82        203.93         2.47 o                         
  -9   3   6         15.24         24.07         0.92 o                         
  -8   3   6        130.45        100.57         1.69 o                         
  -7   3   6         29.10         20.94         0.78 o                         
  -6   3   6        253.42        253.58         2.86 o                         
  -5   3   6         87.44         56.08         1.42 o                         
  -4   3   6        379.95        315.56         3.67 o                         
  -3   3   6        129.04        135.03         2.19 o                         
  -2   3   6       3378.47       3404.11        27.72 o                         
  -1   3   6         72.45         65.28         1.57 o                         
   0   3   6        860.92        839.33         9.76 o                         
   1   3   6         20.98         21.65         2.18 o                         
   2   3   6         17.99         18.22         1.80 o                         
   3   3   6        366.99        356.04         4.59 o                         
   4   3   6         31.85         31.71         1.33 o                         
   5   3   6         78.93         88.90         4.16 o                         
   6   3   6         21.69         21.40         1.41 o                         
 -11   4   6         82.30         94.66         2.97 o                         
 -10   4   6         25.22         24.65         0.88 o                         
  -9   4   6          9.47          8.14         0.59 o                         
  -8   4   6        733.79        709.83         6.30 o                         
  -7   4   6         12.85         16.79         0.79 o                         
  -6   4   6        188.95        181.14         2.40 o                         
  -5   4   6         77.97         65.71         1.20 o                         
  -4   4   6       2588.29       2702.97        18.07 o                         
  -3   4   6       1793.92       1819.78        15.21 o                         
  -2   4   6        377.61        405.53         5.58 o                         
  -1   4   6        680.90        641.28         9.31 o                         
   0   4   6       1465.60       1515.08        20.14 o                         
   1   4   6         54.29         42.65         1.44 o                         
   2   4   6          6.20          6.15         0.84 o                         
   3   4   6         45.06         51.75         2.27 o                         
   4   4   6         51.23         50.25         2.86 o                         
   5   4   6        125.97        127.15         4.73 o                         
   6   4   6          9.73         11.70         1.49 o                         
 -11   5   6          0.46          1.77         0.26 o                         
 -10   5   6         93.70         93.77         1.63 o                         
  -9   5   6        946.49        991.68         8.42 o                         
  -8   5   6          0.08          1.35         0.32 o                         
  -7   5   6         46.32         53.43         1.08 o                         
  -6   5   6        695.24        677.13         5.48 o                         
  -5   5   6         12.27          8.55         0.49 o                         
  -4   5   6         21.25         11.57         0.57 o                         
  -3   5   6         20.37         22.11         0.78 o                         
  -2   5   6       1114.80       1059.89        10.36 o                         
  -1   5   6         66.71         68.90         1.37 o                         
   0   5   6        143.04        127.63         3.15 o                         
   1   5   6         33.49         32.86         1.83 o                         
   2   5   6         51.77         47.68         2.22 o                         
   3   5   6          6.81         10.99         1.05 o                         
   4   5   6         36.06         45.20         2.36 o                         
   5   5   6          0.42          1.41         0.62 o                         
 -11   6   6        933.87        887.93         9.27 o                         
 -10   6   6        156.95        162.85         2.48 o                         
  -9   6   6          0.81          1.89         0.32 o                         
  -8   6   6        730.19        741.46         7.00 o                         
  -7   6   6        138.47        148.66         2.12 o                         
  -6   6   6        623.65        616.45         5.64 o                         
  -5   6   6          0.86          6.62         0.46 o                         
  -4   6   6          1.23          3.82         0.39 o                         
  -3   6   6        795.00        801.62        12.04 o                         
  -2   6   6        115.65        109.83         2.74 o                         
  -1   6   6         84.23         84.52         2.21 o                         
   0   6   6          1.23          2.33         0.62 o                         
   1   6   6        256.84        279.26         6.13 o                         
   2   6   6        376.13        410.07         6.79 o                         
   3   6   6        177.00        186.41         5.92 o                         
   4   6   6         22.92         15.53         2.03 o                         
 -10   7   6         14.24         18.92         0.60 o                         
  -9   7   6        660.97        693.63         6.95 o                         
  -8   7   6        418.56        436.89         4.38 o                         
  -7   7   6         11.24         11.10         0.64 o                         
  -6   7   6        232.19        234.62         3.15 o                         
  -5   7   6         41.30         41.76         1.07 o                         
  -4   7   6        919.54        895.19         7.78 o                         
  -3   7   6        181.99        179.46         2.61 o                         
  -2   7   6          0.45          3.82         0.52 o                         
  -1   7   6        355.49        343.48        12.52 o                         
   0   7   6          0.13          4.61         0.74 o                         
   1   7   6        176.13        163.63         3.87 o                         
   2   7   6          0.88          2.93         0.57 o                         
   3   7   6         13.71         14.76         1.35 o                         
 -10   8   6        383.12        347.46         4.92 o                         
  -9   8   6         16.21         19.98         0.81 o                         
  -8   8   6        194.78        194.84         2.89 o                         
  -7   8   6        354.64        358.56         4.67 o                         
  -6   8   6         29.92         27.51         1.15 o                         
  -5   8   6         37.43         41.40         1.30 o                         
  -4   8   6          3.04          4.05         0.53 o                         
  -3   8   6        194.74        196.23         5.88 o                         
  -2   8   6        191.14        193.47         4.67 o                         
  -1   8   6          0.54          1.17         1.03 o                         
   0   8   6          4.48          6.84         1.07 o                         
   1   8   6        390.77        406.91         7.51 o                         
   2   8   6         63.43         58.09         3.29 o                         
  -9   9   6        347.37        334.07         5.88 o                         
  -8   9   6        886.11        891.84         9.55 o                         
  -7   9   6        163.19        157.69         2.97 o                         
  -6   9   6          0.51          0.55         0.44 o                         
  -5   9   6         57.89         53.20         2.00 o                         
  -4   9   6         53.62         51.36         2.53 o                         
  -3   9   6         52.81         52.50         1.71 o                         
  -2   9   6        139.01        150.48         4.39 o                         
  -1   9   6         95.13        108.45         3.45 o                         
   0   9   6        133.02        136.59         3.50 o                         
   1   9   6         74.50         47.93         2.48 o                         
  -8  10   6        152.33        123.43         4.73 o                         
  -7  10   6        178.53        159.40         4.00 o                         
  -6  10   6        517.85        430.83         8.98 o                         
  -5  10   6         43.68         32.19         1.30 o                         
  -4  10   6         44.10         37.25         1.81 o                         
  -3  10   6         14.60         12.41         1.07 o                         
  -2  10   6        108.80         97.08         4.00 o                         
  -1  10   6        105.64         81.21         3.42 o                         
   1 -10   7         14.43         15.84         2.07 o                         
   2 -10   7         62.78         65.31         2.76 o                         
   3 -10   7        120.47        135.54         5.77 o                         
   4 -10   7         53.63         65.15         3.96 o                         
   5 -10   7          0.16          1.49         0.77 o                         
   6 -10   7         26.26         21.47         1.53 o                         
  -1  -9   7          1.99          1.71         0.99 o                         
   0  -9   7        372.00        375.88        10.68 o                         
   1  -9   7         68.97         61.44         3.20 o                         
   2  -9   7        314.48        320.61        12.71 o                         
   3  -9   7         44.75         50.60         3.96 o                         
   4  -9   7          7.77         10.15         1.36 o                         
   5  -9   7         83.72        101.86         5.76 o                         
   6  -9   7        164.10        166.52         4.60 o                         
   7  -9   7          3.03          4.45         0.55 o                         
  -3  -8   7          2.36          0.99         0.81 o                         
  -2  -8   7         68.87         62.29         5.34 o                         
  -1  -8   7        622.14        577.25        13.49 o                         
   0  -8   7        441.42        438.53         9.64 o                         
   1  -8   7        891.13        849.27        18.76 o                         
   2  -8   7       1080.75       1084.14        14.86 o                         
   3  -8   7        309.59        322.12         9.62 o                         
   4  -8   7        204.90        212.43         4.82 o                         
   5  -8   7         30.83         32.09         1.94 o                         
   6  -8   7         28.10         21.91         1.13 o                         
   7  -8   7        292.38        305.58         7.06 o                         
   8  -8   7        124.59        124.48         3.07 o                         
  -5  -7   7          2.45          0.90         0.72 o                         
  -4  -7   7         52.51         47.84         2.03 o                         
  -3  -7   7          4.09          6.15         1.10 o                         
  -2  -7   7          1.08          1.48         0.51 o                         
  -1  -7   7          0.47          3.00         0.59 o                         
   0  -7   7          1.22          3.02         0.54 o                         
   1  -7   7          4.44          5.87         0.57 o                         
   2  -7   7        131.83        130.00         2.52 o                         
   3  -7   7        314.02        287.43         4.81 o                         
   4  -7   7        265.61        259.58         4.83 o                         
   5  -7   7         33.33         27.46         1.44 o                         
   6  -7   7        193.95        236.29         8.18 o                         
   7  -7   7         49.87         61.50         2.19 o                         
   8  -7   7         41.42         45.80         1.82 o                         
  -6  -6   7          7.21          6.19         0.81 o                         
  -5  -6   7        560.65        615.53        11.82 o                         
  -4  -6   7          0.31          0.46         0.56 o                         
  -3  -6   7        521.16        499.71         6.52 o                         
  -2  -6   7         11.28         13.35         0.82 o                         
  -1  -6   7         17.76         18.39         0.87 o                         
   0  -6   7        588.68        535.47         5.80 o                         
   1  -6   7        340.97        351.39         5.67 o                         
   2  -6   7        339.55        320.90         5.20 o                         
   3  -6   7        504.11        469.87         6.39 o                         
   4  -6   7        139.23        136.36         3.01 o                         
   5  -6   7        991.12        894.05        12.97 o                         
   6  -6   7          0.06          1.17         0.42 o                         
   7  -6   7        102.16         87.49         2.12 o                         
   8  -6   7        386.00        400.05         5.70 o                         
   9  -6   7          9.59         11.51         0.78 o                         
  -7  -5   7        118.88        104.01         3.14 o                         
  -6  -5   7        113.86        108.83         3.67 o                         
  -5  -5   7        577.12        588.85         7.64 o                         
  -4  -5   7         67.99         59.76         1.68 o                         
  -3  -5   7         75.07         62.15         1.54 o                         
  -2  -5   7         92.84         88.50         1.67 o                         
  -1  -5   7        942.19        798.68         6.79 o                         
   0  -5   7         94.93         80.27         1.79 o                         
   1  -5   7         63.19         62.92         1.76 o                         
   2  -5   7       3081.65       2926.57        66.97 o                         
   3  -5   7          0.87          2.05         0.70 o                         
   4  -5   7          5.32          5.36         0.61 o                         
   5  -5   7        114.99         92.62         2.87 o                         
   6  -5   7          1.00          6.02         0.63 o                         
   7  -5   7        104.79        122.88         2.54 o                         
   8  -5   7          0.64          2.24         0.33 o                         
   9  -5   7          0.95          3.06         0.40 o                         
  -8  -4   7          6.88          3.84         0.60 o                         
  -7  -4   7         91.17        108.69         3.33 o                         
  -6  -4   7        231.47        234.18         5.67 o                         
  -5  -4   7         45.46         45.21         1.49 o                         
  -4  -4   7         11.84         14.13         0.79 o                         
  -3  -4   7          0.14          2.97         0.34 o                         
  -2  -4   7         67.08         70.45         1.72 o                         
  -1  -4   7        672.24        647.81        10.36 o                         
   0  -4   7       3265.98       3179.61        56.26 o                         
   1  -4   7       1066.25       1027.85        13.61 o                         
   2  -4   7        249.73        271.53         7.81 o                         
   3  -4   7        148.20        145.49         4.64 o                         
   4  -4   7        128.98        141.97         2.75 o                         
   5  -4   7        784.89        718.71         7.68 o                         
   6  -4   7          4.07          2.69         0.45 o                         
   7  -4   7        108.51        113.56         2.30 o                         
   8  -4   7          1.02          1.68         0.33 o                         
   9  -4   7        105.19        101.23         4.14 o                         
  -9  -3   7          2.87          2.75         0.54 o                         
  -8  -3   7          4.98          2.99         0.66 o                         
  -7  -3   7         63.16         63.34         2.63 o                         
  -6  -3   7         72.94         74.40         1.94 o                         
  -5  -3   7       5427.15       5354.08        40.92 o                         
  -4  -3   7        663.55        646.27         5.84 o                         
  -3  -3   7        162.98        159.75         2.63 o                         
  -2  -3   7        223.85        298.15         5.97 o                         
  -1  -3   7        334.69        310.59         5.64 o                         
   0  -3   7          2.10          3.97         0.46 o                         
   1  -3   7        354.22        349.88         5.95 o                         
   2  -3   7       1204.43       1224.71        20.08 o                         
   3  -3   7         57.60         61.56         2.54 o                         
   4  -3   7         42.51         39.67         1.36 o                         
   5  -3   7          4.73          7.34         0.64 o                         
   6  -3   7         11.56         12.56         0.82 o                         
   7  -3   7        722.25        717.44         8.72 o                         
   8  -3   7        261.10        257.01         3.14 o                         
   9  -3   7         21.66         17.87         1.44 o                         
  -9  -2   7        209.74        205.94         4.29 o                         
  -8  -2   7         14.92         11.42         0.89 o                         
  -7  -2   7        323.41        322.76         4.50 o                         
  -6  -2   7        114.16        108.16         1.93 o                         
  -5  -2   7          0.92          1.31         0.30 o                         
  -4  -2   7        167.23        134.66         3.00 o                         
  -3  -2   7          1.65          4.83         0.52 o                         
  -2  -2   7         87.32         87.40         1.99 o                         
  -1  -2   7       2212.52       2521.51        50.03 o                         
   0  -2   7          5.46          1.47         0.45 o                         
   1  -2   7       1070.88       1025.46        25.27 o                         
   2  -2   7        154.68        134.01         3.25 o                         
   3  -2   7        853.14        862.75        11.92 o                         
   4  -2   7         34.78         40.27         1.22 o                         
   5  -2   7         35.19         32.39         1.20 o                         
   6  -2   7         62.05         69.51         1.83 o                         
   7  -2   7          4.51          3.38         0.53 o                         
   8  -2   7         21.49         23.46         1.37 o                         
 -10  -1   7        135.46        127.91         2.92 o                         
  -9  -1   7         19.75         24.97         0.98 o                         
  -8  -1   7          0.34          2.16         0.45 o                         
  -7  -1   7          0.18          1.67         0.33 o                         
  -6  -1   7        216.88        221.91         2.46 o                         
  -5  -1   7        409.35        383.88         3.61 o                         
  -4  -1   7          0.37          1.86         0.45 o                         
  -3  -1   7        396.36        399.48         5.22 o                         
  -2  -1   7        367.11        514.16         6.03 o                         
  -1  -1   7         88.37         86.77         2.17 o                         
   0  -1   7       1161.92       1161.02        17.47 o                         
   1  -1   7        127.04        107.38         2.04 o                         
   2  -1   7        420.10        471.25         7.69 o                         
   3  -1   7        706.77        680.73        15.45 o                         
   4  -1   7          0.08          2.15         0.36 o                         
   5  -1   7        352.14        348.43         4.26 o                         
   6  -1   7         59.48         61.26         1.76 o                         
   7  -1   7        400.51        414.78         5.86 o                         
   8  -1   7        184.97        201.52         3.72 o                         
 -10   0   7          3.90          3.53         0.45 o                         
  -9   0   7         10.33          9.74         0.64 o                         
  -8   0   7        728.83        698.70         7.75 o                         
  -7   0   7         47.68         55.10         1.17 o                         
  -6   0   7        124.86        115.63         1.91 o                         
  -5   0   7        114.04        111.65         2.45 o                         
  -4   0   7        436.67        455.76         5.97 o                         
  -3   0   7         48.04         39.27         1.08 o                         
  -2   0   7       1370.38       1392.54        34.80 o                         
  -1   0   7       2109.90       2277.35        19.76 o                         
   0   0   7         68.93         69.67         1.67 o                         
   1   0   7        944.90        948.13        10.61 o                         
   2   0   7        595.95        560.70         6.75 o                         
   3   0   7        355.22        354.60         4.36 o                         
   4   0   7        234.11        227.44         3.04 o                         
   5   0   7        454.05        443.33         4.68 o                         
   6   0   7        159.72        162.99         3.38 o                         
   7   0   7          9.97         11.18         0.96 o                         
   8   0   7         22.68         15.60         3.02 o                         
 -10   1   7        305.57        303.41         3.59 o                         
  -9   1   7         31.82         46.18         1.41 o                         
  -8   1   7        102.64         92.06         1.91 o                         
  -7   1   7         20.13         18.21         0.77 o                         
  -6   1   7         22.68         13.52         0.63 o                         
  -5   1   7        827.54        782.36         8.92 o                         
  -4   1   7         31.09         53.51         1.28 o                         
  -3   1   7        195.48        156.97         2.25 o                         
  -2   1   7         16.77         21.66         0.69 o                         
  -1   1   7         27.53         34.79         2.59 o                         
   0   1   7        814.82        806.65        10.32 o                         
   1   1   7         12.25         10.87         0.70 o                         
   2   1   7        364.53        368.67         5.60 o                         
   3   1   7       2018.92       2130.52        24.32 o                         
   4   1   7          5.54          6.10         0.55 o                         
   5   1   7        202.75        218.55         3.78 o                         
   6   1   7        141.22        140.28         2.60 o                         
   7   1   7         34.48         37.84         2.23 o                         
   8   1   7        143.85         77.38         2.98 o                         
 -11   2   7        193.36        165.05         3.42 o                         
 -10   2   7          3.52          7.18         0.47 o                         
  -9   2   7         24.29         25.90         0.95 o                         
  -8   2   7       2806.24       2584.67        17.00 o                         
  -7   2   7         32.29         36.44         1.00 o                         
  -6   2   7        648.46        570.13         5.10 o                         
  -5   2   7        872.35        914.65        11.73 o                         
  -4   2   7        567.93        573.20         5.54 o                         
  -3   2   7       2082.24       2042.76        19.73 o                         
  -2   2   7        464.26        436.35         6.32 o                         
  -1   2   7        561.03        591.93         7.92 o                         
   0   2   7        172.74        196.52         4.57 o                         
   1   2   7        395.89        380.15         5.65 o                         
   2   2   7        112.94        102.75         2.81 o                         
   3   2   7        253.36        262.30         3.83 o                         
   4   2   7         51.33         60.02         1.59 o                         
   5   2   7        105.30        100.62         2.47 o                         
   6   2   7        297.70        294.74         4.79 o                         
   7   2   7        264.34        222.70         7.62 o                         
 -11   3   7         38.64         34.45         1.03 o                         
 -10   3   7         42.28         36.66         1.11 o                         
  -9   3   7        239.88        248.30         3.12 o                         
  -8   3   7          0.57          0.93         0.29 o                         
  -7   3   7         99.57        111.19         1.82 o                         
  -6   3   7         82.19         76.55         1.33 o                         
  -5   3   7        503.58        578.21         4.87 o                         
  -4   3   7       1874.84       1908.67        13.61 o                         
  -3   3   7        188.18        175.27         3.37 o                         
  -2   3   7        400.89        399.35         5.71 o                         
  -1   3   7        826.39        889.56        11.28 o                         
   0   3   7         31.40         31.22         1.51 o                         
   1   3   7       1768.23       1786.95        31.75 o                         
   2   3   7         11.78         11.22         0.92 o                         
   3   3   7        364.41        362.72         7.68 o                         
   4   3   7        336.53        333.04         6.77 o                         
   5   3   7          6.54          9.49         0.88 o                         
   6   3   7         70.37         71.09         2.74 o                         
 -11   4   7         24.01         21.49         0.82 o                         
 -10   4   7        154.91        171.34         2.20 o                         
  -9   4   7         65.19         65.93         1.69 o                         
  -8   4   7        597.21        552.63         5.31 o                         
  -7   4   7        747.76        741.03         6.52 o                         
  -6   4   7          3.19          4.17         0.52 o                         
  -5   4   7         74.15        100.80         1.50 o                         
  -4   4   7         17.81         21.30         0.68 o                         
  -3   4   7        120.05        119.69         2.31 o                         
  -2   4   7        484.31        475.70         9.19 o                         
  -1   4   7        165.90        182.34         3.64 o                         
   0   4   7          8.69         14.72         0.93 o                         
   1   4   7        227.71        230.58         6.04 o                         
   2   4   7        205.40        187.54         4.09 o                         
   3   4   7       1223.24       1282.54        27.67 o                         
   4   4   7          1.55          1.17         0.69 o                         
   5   4   7         76.90         81.69         3.41 o                         
   6   4   7         22.81         15.17         1.26 o                         
 -11   5   7         18.53         17.94         0.55 o                         
 -10   5   7          9.62          9.90         0.55 o                         
  -9   5   7        472.00        495.46         5.44 o                         
  -8   5   7        855.76        841.57         8.39 o                         
  -7   5   7        189.66        179.40         2.11 o                         
  -6   5   7         52.86         45.58         1.02 o                         
  -5   5   7        206.68        202.57         2.23 o                         
  -4   5   7       1221.79       1242.03        10.02 o                         
  -3   5   7          2.63          3.34         0.35 o                         
  -2   5   7        110.95        125.31         2.23 o                         
  -1   5   7          0.80          1.40         0.43 o                         
   0   5   7         64.88         69.27         2.11 o                         
   1   5   7         94.29         90.16         2.66 o                         
   2   5   7         93.76         92.68         4.45 o                         
   3   5   7          3.53          6.44         1.42 o                         
   4   5   7         77.94         87.50         3.06 o                         
   5   5   7         25.43         22.77         1.37 o                         
 -11   6   7          6.36          5.09         0.81 o                         
 -10   6   7        499.92        506.74         4.80 o                         
  -9   6   7          2.64          2.23         0.35 o                         
  -8   6   7          0.76          1.40         0.32 o                         
  -7   6   7         53.57         57.74         1.19 o                         
  -6   6   7         11.47         11.06         0.53 o                         
  -5   6   7        351.82        331.59         3.21 o                         
  -4   6   7         81.60         89.51         1.69 o                         
  -3   6   7         58.20         63.39         1.42 o                         
  -2   6   7       1161.97       1164.47        13.91 o                         
  -1   6   7       1266.38       1280.71        25.48 o                         
   0   6   7        326.94        316.23         6.92 o                         
   1   6   7         18.50         23.01         1.36 o                         
   2   6   7         33.39         39.69         1.63 o                         
   3   6   7          8.60         10.82         1.19 o                         
   4   6   7         14.25         16.07         1.76 o                         
 -10   7   7          2.40          2.16         0.34 o                         
  -9   7   7         14.62         11.98         0.54 o                         
  -8   7   7         82.91         96.09         1.66 o                         
  -7   7   7          6.18          6.56         0.49 o                         
  -6   7   7          0.01          1.32         0.29 o                         
  -5   7   7         59.72         54.23         1.30 o                         
  -4   7   7        206.33        215.39         3.51 o                         
  -3   7   7         88.53         77.60         2.98 o                         
  -2   7   7        380.56        387.60         6.79 o                         
  -1   7   7        287.87        310.08         8.43 o                         
   0   7   7        320.49        329.39         8.05 o                         
   1   7   7         17.30         19.66         1.14 o                         
   2   7   7         10.66         12.70         0.87 o                         
   3   7   7         16.49         13.50         1.49 o                         
 -10   8   7          0.17          0.83         0.29 o                         
  -9   8   7        543.18        522.96         6.62 o                         
  -8   8   7        457.60        453.49         6.07 o                         
  -7   8   7        119.39        123.86         2.50 o                         
  -6   8   7        559.27        578.26         7.70 o                         
  -5   8   7         31.41         35.52         1.51 o                         
  -4   8   7         75.26         70.43         2.34 o                         
  -3   8   7        157.25        169.31         5.02 o                         
  -2   8   7        248.65        258.45        11.27 o                         
  -1   8   7        168.06        191.67         7.91 o                         
   0   8   7        205.19        221.65         6.04 o                         
   1   8   7         88.05         83.43         3.25 o                         
   2   8   7         16.67         10.35         1.22 o                         
  -9   9   7          2.81          3.88         0.56 o                         
  -8   9   7         12.51         17.26         0.83 o                         
  -7   9   7        193.78        199.41         3.20 o                         
  -6   9   7         56.01         61.38         1.98 o                         
  -5   9   7        221.28        201.05         6.77 o                         
  -4   9   7         49.87         44.88         2.42 o                         
  -3   9   7         66.17         66.76         3.18 o                         
  -2   9   7         41.82         46.86         2.47 o                         
  -1   9   7         72.04         79.70         3.28 o                         
   0   9   7        442.09        398.55        11.66 o                         
  -7  10   7         74.71         85.39         4.01 o                         
  -6  10   7         42.76         42.45         2.07 o                         
  -5  10   7          1.47          3.69         0.83 o                         
  -4  10   7        148.34        142.81         4.60 o                         
  -3  10   7         14.51         14.92         1.46 o                         
  -2  10   7          4.31          5.34         0.55 o                         
   1 -10   8          7.11          4.59         0.90 o                         
   2 -10   8        170.71        150.30         6.08 o                         
   3 -10   8        105.91        107.85         3.42 o                         
   5 -10   8          6.26          9.09         1.17 o                         
  -1  -9   8         22.02         20.35         2.07 o                         
   0  -9   8          7.40         11.04         1.32 o                         
   1  -9   8        511.02        558.34        26.18 o                         
   2  -9   8         74.65         92.31         3.86 o                         
   3  -9   8          0.47          3.51         1.69 o                         
   4  -9   8          9.00         14.04         1.94 o                         
   5  -9   8        102.70        119.35         5.90 o                         
   6  -9   8         41.94         44.65         2.75 o                         
  -3  -8   8         73.28         74.75         4.23 o                         
  -2  -8   8         81.74         72.32         4.55 o                         
  -1  -8   8        131.26        136.67         3.99 o                         
   0  -8   8         23.31         23.30         1.67 o                         
   1  -8   8        324.33        341.03         8.82 o                         
   2  -8   8         66.76         72.41         3.14 o                         
   3  -8   8         36.98         35.16         2.63 o                         
   4  -8   8         59.37         57.31         2.21 o                         
   5  -8   8        119.68        110.41         2.99 o                         
   6  -8   8        102.73        110.43         3.33 o                         
   7  -8   8          1.35          1.56         0.60 o                         
  -5  -7   8         54.25         52.86         5.72 o                         
  -4  -7   8        110.73         94.35         3.23 o                         
  -3  -7   8         47.46         47.62         2.52 o                         
  -2  -7   8         30.02         21.33         1.38 o                         
  -1  -7   8        603.92        570.67         8.23 o                         
   0  -7   8         12.12         13.13         0.91 o                         
   1  -7   8        388.20        400.65         6.75 o                         
   2  -7   8         45.06         49.79         2.10 o                         
   3  -7   8         35.41         41.48         1.72 o                         
   4  -7   8         76.92         81.69         2.67 o                         
   5  -7   8        270.60        276.34         4.74 o                         
   6  -7   8         20.03         16.72         1.22 o                         
   7  -7   8        434.66        438.97         6.89 o                         
   8  -7   8         32.77         38.02         1.12 o                         
  -6  -6   8        137.81        137.26         3.47 o                         
  -5  -6   8          0.44          4.44         0.88 o                         
  -4  -6   8        124.06        131.64         4.52 o                         
  -3  -6   8         65.76         56.45         2.22 o                         
  -2  -6   8         69.98         85.98         2.64 o                         
  -1  -6   8        147.08        125.48         2.40 o                         
   0  -6   8          0.36          1.22         0.47 o                         
   1  -6   8       2785.75       2589.24        32.61 o                         
   2  -6   8       2328.95       2190.75        20.93 o                         
   3  -6   8        696.99        693.67         8.49 o                         
   4  -6   8          7.16          5.97         0.67 o                         
   5  -6   8          7.49          4.30         0.66 o                         
   6  -6   8         24.84         31.40         1.33 o                         
   7  -6   8          0.26          1.10         0.39 o                         
   8  -6   8          0.34          1.16         0.33 o                         
  -7  -5   8         34.63         29.23         1.38 o                         
  -6  -5   8        352.25        349.19        12.41 o                         
  -5  -5   8         41.23         44.37         1.72 o                         
  -4  -5   8         10.12          8.91         0.73 o                         
  -3  -5   8        749.22        672.95        10.62 o                         
  -2  -5   8          0.51          1.17         0.33 o                         
  -1  -5   8         40.12         38.37         1.37 o                         
   0  -5   8        109.85         91.24         2.63 o                         
   1  -5   8        192.45        181.79         3.13 o                         
   2  -5   8        255.87        246.86         4.85 o                         
   3  -5   8        243.76        226.85         4.95 o                         
   4  -5   8         76.94         69.86         1.95 o                         
   5  -5   8          5.60          3.94         0.58 o                         
   6  -5   8         99.42         85.99         1.97 o                         
   7  -5   8        372.86        351.60         4.63 o                         
   8  -5   8        317.28        335.13         6.32 o                         
  -8  -4   8         23.05         13.98         0.86 o                         
  -7  -4   8          5.33          4.44         0.74 o                         
  -6  -4   8        742.33        797.89        10.36 o                         
  -5  -4   8        834.37        801.43         7.86 o                         
  -4  -4   8       1089.77       1037.23        10.84 o                         
  -3  -4   8        948.38        883.13         8.67 o                         
  -2  -4   8          1.12          1.47         0.30 o                         
  -1  -4   8         19.52         23.98         1.23 o                         
   0  -4   8         12.11         14.27         0.87 o                         
   1  -4   8        712.08        696.83         8.89 o                         
   2  -4   8       1964.90       1804.74        26.43 o                         
   3  -4   8         93.81         93.63         2.30 o                         
   4  -4   8        239.78        237.39         4.53 o                         
   5  -4   8          9.52          7.49         0.66 o                         
   6  -4   8        111.97        113.55         2.24 o                         
   7  -4   8         53.42         57.63         1.75 o                         
   8  -4   8         39.30         38.55         1.22 o                         
  -8  -3   8         69.88         62.57         2.36 o                         
  -7  -3   8        177.85        165.88         3.11 o                         
  -6  -3   8       1818.05       1809.67        19.54 o                         
  -5  -3   8         44.04         47.00         1.50 o                         
  -4  -3   8         10.43         14.17         0.80 o                         
  -3  -3   8          5.05          4.72         0.61 o                         
  -2  -3   8        333.83        315.90         8.69 o                         
  -1  -3   8         99.00         92.87         2.85 o                         
   0  -3   8       1774.66       1754.52        22.95 o                         
   1  -3   8        141.07        112.80         2.97 o                         
   2  -3   8        316.61        329.69         5.92 o                         
   3  -3   8       1196.16       1157.01        18.35 o                         
   4  -3   8         81.98         78.66         1.80 o                         
   5  -3   8        233.16        208.79         3.01 o                         
   6  -3   8        589.40        577.62         7.17 o                         
   7  -3   8        124.85        115.03         2.21 o                         
   8  -3   8        164.72        163.87         3.80 o                         
  -9  -2   8         21.39         13.98         1.03 o                         
  -8  -2   8         46.31         47.78         2.46 o                         
  -7  -2   8        195.93        203.38         3.54 o                         
  -6  -2   8        820.04        799.16         8.37 o                         
  -5  -2   8         92.86         93.85         1.88 o                         
  -4  -2   8        260.32        227.22         3.58 o                         
  -3  -2   8         21.17         12.71         0.79 o                         
  -2  -2   8         12.39          9.16         0.58 o                         
  -1  -2   8        269.56        269.97         4.00 o                         
   0  -2   8         59.46         45.52         1.84 o                         
   1  -2   8        607.44        668.24         9.29 o                         
   2  -2   8        854.33        785.96         9.48 o                         
   3  -2   8         43.92         28.66         1.08 o                         
   4  -2   8        608.39        606.65         6.42 o                         
   5  -2   8         44.66         47.00         1.36 o                         
   6  -2   8         14.67         12.61         0.82 o                         
   7  -2   8         30.63         32.00         1.31 o                         
   8  -2   8        187.84        191.31         3.29 o                         
  -9  -1   8          5.84          8.99         0.74 o                         
  -8  -1   8        268.41        264.45         4.56 o                         
  -7  -1   8         66.50         64.25         1.43 o                         
  -6  -1   8        960.28        939.28         7.64 o                         
  -5  -1   8         90.78         91.47         1.57 o                         
  -4  -1   8        376.77        338.93         4.40 o                         
  -3  -1   8         57.48         56.08         1.50 o                         
  -2  -1   8       2832.31       2780.80        28.71 o                         
  -1  -1   8       1790.71       1812.72        20.84 o                         
   0  -1   8         79.39         95.55         1.94 o                         
   1  -1   8        119.61        119.79         2.32 o                         
   2  -1   8        408.35        441.71         6.00 o                         
   3  -1   8        550.00        534.86         4.94 o                         
   4  -1   8        774.00        743.04         7.22 o                         
   5  -1   8         11.36         10.97         0.73 o                         
   6  -1   8        210.75        204.17         4.27 o                         
   7  -1   8         22.00         21.94         1.08 o                         
   8  -1   8        124.00        109.91         2.62 o                         
 -10   0   8          0.62          4.23         0.49 o                         
  -9   0   8         31.35         33.91         1.16 o                         
  -8   0   8        144.58        158.55         2.85 o                         
  -7   0   8         53.42         51.21         1.20 o                         
  -6   0   8        595.68        575.11         4.91 o                         
  -5   0   8         38.35         33.48         0.97 o                         
  -4   0   8         39.52         42.22         1.12 o                         
  -3   0   8        116.69        107.12         1.73 o                         
  -2   0   8       1071.84        946.76        12.28 o                         
  -1   0   8        889.75        935.65        10.19 o                         
   0   0   8         11.75          8.96         0.63 o                         
   1   0   8        176.39        179.99         3.06 o                         
   2   0   8       1533.03       1550.99        15.46 o                         
   3   0   8        620.19        625.39         5.87 o                         
   4   0   8        167.10        159.37         2.53 o                         
   5   0   8        122.99        119.66         2.45 o                         
   6   0   8          1.95          4.63         0.57 o                         
   7   0   8         52.03         50.50         1.77 o                         
   8   0   8         23.67         12.83         1.13 o                         
 -10   1   8         62.23         56.09         1.78 o                         
  -9   1   8         88.74         84.72         1.87 o                         
  -8   1   8        128.24        127.41         2.23 o                         
  -7   1   8         37.38         32.69         1.00 o                         
  -6   1   8          0.34          2.72         0.38 o                         
  -5   1   8         20.87         18.15         0.74 o                         
  -4   1   8        568.54        526.31         5.27 o                         
  -3   1   8         81.52         55.26         1.23 o                         
  -2   1   8         14.73         10.52         0.56 o                         
  -1   1   8       1527.96       1553.71        14.94 o                         
   0   1   8        150.02        167.79         2.92 o                         
   1   1   8       2288.36       2412.21        22.36 o                         
   2   1   8         45.77         53.43         1.25 o                         
   3   1   8         38.16         43.36         1.28 o                         
   4   1   8        207.69        199.21         3.15 o                         
   5   1   8          9.20         10.86         0.79 o                         
   6   1   8          5.55          8.03         0.57 o                         
   7   1   8          2.13          2.37         0.65 o                         
 -11   2   8          5.78          5.81         0.68 o                         
 -10   2   8        425.54        428.31         4.32 o                         
  -9   2   8        418.48        406.26         4.23 o                         
  -8   2   8         11.28          9.60         0.56 o                         
  -7   2   8        516.15        490.77         4.46 o                         
  -6   2   8         71.71         70.81         1.42 o                         
  -5   2   8        781.38        688.98         5.67 o                         
  -4   2   8          0.00          4.91         1.70 o                         
  -3   2   8       1074.37       1082.76        14.30 o                         
  -2   2   8        744.36        788.02        10.13 o                         
  -1   2   8          9.52         15.24         0.79 o                         
   0   2   8         28.27         27.54         1.33 o                         
   1   2   8         36.54         49.56         1.67 o                         
   2   2   8        645.88        664.84         7.80 o                         
   3   2   8        976.01        989.99         9.30 o                         
   4   2   8        103.42        104.31         2.38 o                         
   5   2   8         22.13         20.40         1.13 o                         
   6   2   8         40.75         46.16         1.95 o                         
   7   2   8         43.98         28.07         3.02 o                         
 -11   3   8         72.09         76.03         3.11 o                         
 -10   3   8        473.16        449.35         5.14 o                         
  -9   3   8         87.50         87.81         1.65 o                         
  -8   3   8         92.83        122.25         2.41 o                         
  -7   3   8         93.44         71.41         1.55 o                         
  -6   3   8          5.46          4.86         0.38 o                         
  -5   3   8        522.86        478.76         4.39 o                         
  -4   3   8        255.41        260.24         3.01 o                         
  -3   3   8       1549.52       1490.91        21.95 o                         
  -2   3   8        166.30        157.12         3.08 o                         
  -1   3   8          2.11         12.16         0.87 o                         
   0   3   8         10.35          7.66         0.59 o                         
   1   3   8         24.00         21.06         1.08 o                         
   2   3   8         68.41         65.69         2.05 o                         
   3   3   8         53.51         53.47         1.80 o                         
   4   3   8         13.42         16.97         1.02 o                         
   5   3   8       1276.88       1317.69        27.21 o                         
   6   3   8         91.27         69.87         2.70 o                         
 -11   4   8         81.19         70.99         3.15 o                         
 -10   4   8         32.39         30.55         0.77 o                         
  -9   4   8        785.16        734.00         6.49 o                         
  -8   4   8         44.13         47.14         1.17 o                         
  -7   4   8        302.02        290.11         3.09 o                         
  -6   4   8         18.66         17.00         0.58 o                         
  -5   4   8        431.63        419.07         4.36 o                         
  -4   4   8         21.08         16.71         0.62 o                         
  -3   4   8          0.68          1.95         0.36 o                         
  -2   4   8          9.85         13.54         0.78 o                         
  -1   4   8        190.30        178.24         5.84 o                         
   0   4   8        259.85        257.64         5.19 o                         
   1   4   8          2.58          6.64         0.73 o                         
   2   4   8          5.82          6.19         0.74 o                         
   3   4   8        150.95        142.58         4.25 o                         
   4   4   8          5.11          6.85         0.78 o                         
   5   4   8         18.61         16.32         1.09 o                         
 -11   5   8         41.17         38.99         2.30 o                         
 -10   5   8         91.72         95.04         1.84 o                         
  -9   5   8          6.48          7.90         0.49 o                         
  -8   5   8          8.54          4.48         0.43 o                         
  -7   5   8         73.59         79.60         1.26 o                         
  -6   5   8        412.10        426.52         3.72 o                         
  -5   5   8         81.36         65.23         1.22 o                         
  -4   5   8        255.64        242.16         3.60 o                         
  -3   5   8        235.86        216.25         3.56 o                         
  -2   5   8         70.27         69.04         1.68 o                         
  -1   5   8        356.94        350.98         5.72 o                         
   0   5   8        369.62        367.44         6.63 o                         
   1   5   8        110.57        112.41         2.96 o                         
   2   5   8         64.56         72.71         2.80 o                         
   3   5   8          0.04          0.43         0.81 o                         
   4   5   8         20.19         17.03         2.09 o                         
 -10   6   8         17.50         16.53         0.64 o                         
  -9   6   8        275.57        276.89         4.67 o                         
  -8   6   8        199.37        198.33         3.10 o                         
  -7   6   8          0.37          2.87         0.32 o                         
  -6   6   8        357.50        361.49         3.65 o                         
  -5   6   8          6.16          9.07         0.56 o                         
  -4   6   8         68.79         75.59         1.79 o                         
  -3   6   8         62.07         65.60         1.83 o                         
  -2   6   8          4.88          8.30         0.79 o                         
  -1   6   8        265.87        278.94         6.37 o                         
   0   6   8         55.19         60.11         2.41 o                         
   1   6   8          3.66          8.17         0.85 o                         
   2   6   8          1.27          2.26         0.57 o                         
   3   6   8         10.22         10.10         0.95 o                         
   4   6   8        100.92         84.04         3.33 o                         
 -10   7   8         14.95         12.34         0.63 o                         
  -9   7   8         76.87         87.11         1.72 o                         
  -8   7   8        101.76        110.71         2.04 o                         
  -7   7   8        349.01        368.57         5.10 o                         
  -6   7   8        186.00        190.01         3.17 o                         
  -5   7   8         72.58         77.77         1.85 o                         
  -4   7   8        218.87        217.19         4.27 o                         
  -3   7   8         85.45         96.28         2.85 o                         
  -2   7   8         98.72        108.28         3.00 o                         
  -1   7   8        338.39        351.62         6.67 o                         
   0   7   8         11.96         17.28         0.98 o                         
   1   7   8          7.73          8.03         0.75 o                         
   2   7   8         44.58         39.34         1.44 o                         
 -10   8   8         12.91          7.56         0.86 o                         
  -9   8   8          0.59          1.48         0.24 o                         
  -8   8   8         11.93         16.30         1.02 o                         
  -7   8   8         35.51         36.63         1.18 o                         
  -6   8   8        135.06        130.47         2.49 o                         
  -5   8   8         54.83         51.64         1.96 o                         
  -4   8   8          0.17          1.22         0.63 o                         
  -3   8   8         44.72         47.75         2.18 o                         
  -2   8   8         33.42         35.59         2.68 o                         
  -1   8   8         74.60         83.39         4.17 o                         
   0   8   8         80.07         80.51         2.70 o                         
   1   8   8          0.12          0.64         0.45 o                         
  -9   9   8         57.86         34.63         1.94 o                         
  -8   9   8        187.84        149.27        30.54 o                         
  -7   9   8         26.30         25.23         1.88 o                         
  -6   9   8         68.11         66.83         3.20 o                         
  -5   9   8          6.41          9.02         1.37 o                         
  -4   9   8        146.73        131.33         4.56 o                         
  -3   9   8          9.33          9.35         1.01 o                         
  -2   9   8        258.57        247.94        24.95 o                         
  -1   9   8          0.31          0.84         0.52 o                         
   0   9   8         29.23         16.21         1.35 o                         
  -7  10   8         21.57         14.74         0.89 o                         
  -6  10   8          3.25          3.69         0.83 o                         
  -5  10   8         45.50         42.34         2.27 o                         
  -4  10   8         65.89         60.76         2.24 o                         
  -3  10   8         12.34          7.57         0.77 o                         
   1 -10   9          8.67          9.81         1.04 o                         
   3 -10   9          8.47          7.56         1.08 o                         
   4 -10   9         37.77         28.37         1.85 o                         
   0  -9   9        121.88        144.14         6.08 o                         
   1  -9   9         93.09         97.99         5.27 o                         
   2  -9   9          4.31          8.75         1.16 o                         
   3  -9   9          4.36          2.62         0.74 o                         
   4  -9   9          1.00          3.50         0.74 o                         
   5  -9   9          7.31         11.43         1.35 o                         
   6  -9   9        141.70        137.94        10.26 o                         
  -3  -8   9         47.24         34.40         2.66 o                         
  -2  -8   9         51.86         53.48         3.65 o                         
  -1  -8   9         22.99         23.50         1.81 o                         
   0  -8   9        115.40        114.15         3.52 o                         
   1  -8   9        200.19        216.50         5.14 o                         
   2  -8   9          1.63          5.12         1.65 o                         
   3  -8   9         36.69         44.90         3.98 o                         
   4  -8   9         22.84         25.93         1.67 o                         
   5  -8   9          3.32          2.04         0.74 o                         
   6  -8   9         66.31         74.08         2.78 o                         
   7  -8   9         71.63         85.27         2.43 o                         
  -5  -7   9          2.41          2.43         0.68 o                         
  -4  -7   9         47.83         56.23         2.93 o                         
  -3  -7   9          0.82          3.36         1.13 o                         
  -2  -7   9        398.59        389.10         8.94 o                         
  -1  -7   9          1.82          2.25         0.72 o                         
   0  -7   9          7.42          9.93         1.23 o                         
   1  -7   9        236.30        221.95         5.98 o                         
   2  -7   9         70.93         73.57         3.26 o                         
   3  -7   9        760.98        775.90        14.77 o                         
   4  -7   9         32.39         37.59         1.37 o                         
   5  -7   9         82.18         77.68         2.23 o                         
   6  -7   9          0.30          0.82         0.39 o                         
   7  -7   9          2.39          2.55         0.45 o                         
  -5  -6   9        151.50        171.93         4.40 o                         
  -4  -6   9         78.42         78.71         3.12 o                         
  -3  -6   9        296.85        285.35         5.38 o                         
  -2  -6   9        234.68        187.94         4.52 o                         
  -1  -6   9          7.21          3.84         0.67 o                         
   0  -6   9         56.32         62.58         2.12 o                         
   1  -6   9       1115.88       1052.06        13.95 o                         
   2  -6   9       1653.98       1579.56        15.03 o                         
   3  -6   9        156.30        153.05         2.99 o                         
   4  -6   9         27.94         33.84         1.32 o                         
   5  -6   9          0.74          2.17         0.57 o                         
   6  -6   9         32.90         23.17         1.30 o                         
   7  -6   9         32.47         35.33         1.40 o                         
   8  -6   9          1.89          2.11         0.27 o                         
  -6  -5   9        111.45        110.52         2.75 o                         
  -5  -5   9        161.41        149.25         3.46 o                         
  -4  -5   9         86.47         85.50         2.22 o                         
  -3  -5   9         15.79         21.22         1.05 o                         
  -2  -5   9         54.30         50.53         1.87 o                         
  -1  -5   9        116.01        109.81         2.53 o                         
   0  -5   9        161.17        150.22         3.60 o                         
   1  -5   9        398.23        345.93         5.35 o                         
   2  -5   9         26.77         28.75         1.21 o                         
   3  -5   9        278.24        265.37         6.12 o                         
   4  -5   9          3.98          4.13         0.53 o                         
   5  -5   9         24.00         23.74         1.24 o                         
   6  -5   9         28.60         17.74         0.92 o                         
   7  -5   9         88.21         90.62         1.88 o                         
   8  -5   9         39.95         41.09         1.68 o                         
  -7  -4   9        155.44        154.95         4.95 o                         
  -6  -4   9          4.48          6.21         0.72 o                         
  -5  -4   9          0.76          4.97         0.55 o                         
  -4  -4   9         46.21         51.79         1.61 o                         
  -3  -4   9       1106.42        984.99        17.13 o                         
  -2  -4   9         37.07         51.73         1.83 o                         
  -1  -4   9         22.42         28.61         1.20 o                         
   0  -4   9        128.07        128.60         4.17 o                         
   1  -4   9         71.36         77.77         1.96 o                         
   2  -4   9        361.48        360.28         4.87 o                         
   3  -4   9        281.65        276.76         6.74 o                         
   4  -4   9        287.60        301.18         4.95 o                         
   5  -4   9        378.29        334.44         5.58 o                         
   6  -4   9          8.76         11.48         0.80 o                         
   7  -4   9         19.73         24.85         1.06 o                         
   8  -4   9         37.82         35.37         2.54 o                         
  -8  -3   9         19.08         19.54         1.14 o                         
  -7  -3   9          9.30         11.66         0.82 o                         
  -6  -3   9          0.76          7.56         0.67 o                         
  -5  -3   9        692.29        658.53         6.55 o                         
  -4  -3   9        127.76        112.35         2.41 o                         
  -3  -3   9        101.42         88.67         1.98 o                         
  -2  -3   9        238.14        223.04         4.36 o                         
  -1  -3   9       1251.53       1174.40        12.20 o                         
   0  -3   9         84.99         76.11         1.85 o                         
   1  -3   9        404.20        372.37         5.01 o                         
   2  -3   9        668.73        728.26         9.53 o                         
   3  -3   9          3.20          5.73         0.68 o                         
   4  -3   9        271.97        269.72         5.33 o                         
   5  -3   9         85.14         96.60         1.92 o                         
   6  -3   9        572.00        487.46         6.87 o                         
   7  -3   9         34.83         38.36         1.43 o                         
   8  -3   9          1.88          3.27         0.68 o                         
  -9  -2   9        138.12        122.52         2.99 o                         
  -8  -2   9         27.09         25.27         1.28 o                         
  -7  -2   9        376.23        361.39         5.36 o                         
  -6  -2   9        282.90        280.55         4.23 o                         
  -5  -2   9         30.33         25.77         1.01 o                         
  -4  -2   9        124.57        124.48         2.14 o                         
  -3  -2   9         71.98         75.82         1.65 o                         
  -2  -2   9        995.76        968.12        15.04 o                         
  -1  -2   9         54.70         40.30         1.43 o                         
   0  -2   9       1476.35       1570.81        15.71 o                         
   1  -2   9        390.17        428.24         6.23 o                         
   2  -2   9          5.64          5.65         0.49 o                         
   3  -2   9        248.75        230.39         4.05 o                         
   4  -2   9          2.41          4.70         0.50 o                         
   5  -2   9        428.50        396.37         4.49 o                         
   6  -2   9         21.59         27.12         1.28 o                         
   7  -2   9          0.49          0.69         0.30 o                         
   8  -2   9        136.45        110.11         3.01 o                         
  -9  -1   9         97.12         94.62         3.45 o                         
  -8  -1   9        154.17        160.75         3.10 o                         
  -7  -1   9         38.35         33.86         1.14 o                         
  -6  -1   9        709.62        684.67         6.23 o                         
  -5  -1   9       4896.78       4659.72        43.51 o                         
  -4  -1   9        112.95        114.41         2.34 o                         
  -3  -1   9        682.16        629.55         7.58 o                         
  -2  -1   9        367.57        380.63         4.58 o                         
  -1  -1   9         33.38         47.02         1.59 o                         
   0  -1   9       1186.90       1147.40        12.07 o                         
   1  -1   9        115.47        117.20         2.27 o                         
   2  -1   9         91.25         71.08         1.43 o                         
   3  -1   9         56.33         65.64         1.42 o                         
   4  -1   9         14.24         12.56         0.64 o                         
   5  -1   9        562.86        559.32        13.04 o                         
   6  -1   9          7.55          8.74         0.89 o                         
   7  -1   9        195.64        185.68         8.52 o                         
 -10   0   9        341.53        281.85         5.41 o                         
  -9   0   9         30.08         34.51         1.26 o                         
  -8   0   9        152.39        138.62         2.45 o                         
  -7   0   9        420.11        381.71         3.73 o                         
  -6   0   9         14.44         23.05         0.76 o                         
  -5   0   9          9.65         13.32         0.55 o                         
  -4   0   9        128.15        128.31         3.18 o                         
  -3   0   9          0.98          0.84         0.34 o                         
  -2   0   9          9.30         11.16         0.71 o                         
  -1   0   9         28.53         10.63         0.66 o                         
   0   0   9         21.31         25.61         0.95 o                         
   1   0   9        171.06        182.32         2.98 o                         
   2   0   9        516.50        528.59         4.99 o                         
   3   0   9        135.91        130.14         2.01 o                         
   4   0   9        516.43        534.20         6.19 o                         
   5   0   9          0.80          2.27         0.42 o                         
   6   0   9          0.87          1.67         0.37 o                         
   7   0   9         27.24         26.89         1.37 o                         
 -10   1   9         16.34         15.41         0.67 o                         
  -9   1   9         93.98         90.06         1.88 o                         
  -8   1   9        695.35        691.28         6.37 o                         
  -7   1   9        176.20        170.93         2.36 o                         
  -6   1   9        230.34        235.44         3.42 o                         
  -5   1   9        247.81        245.86         3.56 o                         
  -4   1   9        311.78        273.20         4.31 o                         
  -3   1   9        411.43        425.08         4.76 o                         
  -2   1   9       3248.37       3419.64        24.68 o                         
  -1   1   9         53.14         75.17         1.99 o                         
   0   1   9       1385.32       1457.96        19.76 o                         
   1   1   9        303.84        300.24         5.63 o                         
   2   1   9       1231.21       1249.40        14.68 o                         
   3   1   9        398.98        392.22         4.37 o                         
   4   1   9         86.04         87.90         2.11 o                         
   5   1   9          7.86         10.09         0.84 o                         
   6   1   9         75.93         71.75         2.11 o                         
   7   1   9        108.83         89.62         3.78 o                         
 -10   2   9         16.42         17.56         0.81 o                         
  -9   2   9         29.45         38.54         1.05 o                         
  -8   2   9         11.61         10.17         0.64 o                         
  -7   2   9        283.24        276.63         2.88 o                         
  -6   2   9        839.16        788.88         8.84 o                         
  -5   2   9        199.64        202.20         2.54 o                         
  -4   2   9        889.18        872.68         6.73 o                         
  -3   2   9        488.35        492.42         5.26 o                         
  -2   2   9        151.89        159.07         2.73 o                         
  -1   2   9         11.79          5.31         0.52 o                         
   0   2   9        236.19        235.60         3.54 o                         
   1   2   9        270.91        254.81         4.29 o                         
   2   2   9        567.03        570.87         6.51 o                         
   3   2   9        194.56        214.87         3.72 o                         
   4   2   9         85.55         91.01         2.72 o                         
   5   2   9         13.12         17.73         1.05 o                         
   6   2   9         98.61         92.91         4.35 o                         
 -10   3   9         22.95         25.09         0.77 o                         
  -9   3   9        202.03        186.73         2.71 o                         
  -8   3   9        377.12        355.85         4.38 o                         
  -7   3   9        968.91        908.72         8.85 o                         
  -6   3   9         42.78         46.32         0.98 o                         
  -5   3   9          0.18          2.40         0.31 o                         
  -4   3   9         74.22         62.69         1.26 o                         
  -3   3   9         53.86         52.01         1.26 o                         
  -2   3   9       1129.95       1092.68        11.80 o                         
  -1   3   9          0.08          5.80         0.49 o                         
   0   3   9        494.52        510.80         6.20 o                         
   1   3   9        593.61        626.31         8.13 o                         
   2   3   9         20.68         25.59         1.29 o                         
   3   3   9          0.11          0.40         0.46 o                         
   4   3   9        159.50        164.69         4.02 o                         
   5   3   9          0.23          4.36         0.67 o                         
 -11   4   9          0.16          0.41         0.36 o                         
 -10   4   9          0.38          1.29         0.24 o                         
  -9   4   9         39.06         49.87         1.24 o                         
  -8   4   9         65.82         52.98         1.19 o                         
  -7   4   9        476.40        449.65         3.80 o                         
  -6   4   9        399.42        375.38         3.91 o                         
  -5   4   9        258.07        253.49         2.83 o                         
  -4   4   9        229.37        239.95         2.84 o                         
  -3   4   9        101.68        101.31         1.89 o                         
  -2   4   9          0.36          3.35         0.42 o                         
  -1   4   9         61.94         66.40         1.65 o                         
   0   4   9        686.61        720.75        13.44 o                         
   1   4   9         17.58         18.80         1.23 o                         
   2   4   9         56.42         53.64         2.16 o                         
   3   4   9        292.16        288.48         9.62 o                         
   4   4   9        105.81        115.54         5.91 o                         
   5   4   9        163.28        144.12         5.07 o                         
 -10   5   9         62.60         61.88         1.42 o                         
  -9   5   9        112.53        112.09         2.24 o                         
  -8   5   9         10.93         10.46         0.70 o                         
  -7   5   9        174.34        170.80         2.18 o                         
  -6   5   9        606.43        626.17         9.23 o                         
  -5   5   9         78.77         90.31         1.76 o                         
  -4   5   9        574.95        601.85         6.25 o                         
  -3   5   9        126.79        135.13         2.57 o                         
  -2   5   9        238.90        240.69         4.70 o                         
  -1   5   9         38.27         43.15         1.81 o                         
   0   5   9        256.70        248.34         3.96 o                         
   1   5   9        537.77        559.05         9.22 o                         
   2   5   9         83.53         83.81         3.45 o                         
   3   5   9         58.63         49.77         1.63 o                         
   4   5   9          0.69          1.55         1.01 o                         
 -10   6   9         36.14         31.81         1.88 o                         
  -9   6   9        105.80         97.85         1.56 o                         
  -8   6   9         26.55         36.43         1.10 o                         
  -7   6   9         19.95         21.49         1.03 o                         
  -6   6   9         28.19         28.70         1.00 o                         
  -5   6   9         53.49         47.42         1.38 o                         
  -4   6   9         47.03         42.42         1.49 o                         
  -3   6   9        161.09        168.47         3.28 o                         
  -2   6   9         39.98         36.90         1.56 o                         
  -1   6   9        115.32        118.01         3.21 o                         
   0   6   9        127.90        133.98         3.27 o                         
   1   6   9        127.54        132.15         2.66 o                         
   2   6   9        117.44        122.96         2.74 o                         
   3   6   9        185.26        171.78         6.36 o                         
 -10   7   9         14.85         15.07         0.78 o                         
  -9   7   9        110.51        100.50         2.22 o                         
  -8   7   9         45.56         50.93         1.42 o                         
  -7   7   9        207.52        209.60         6.63 o                         
  -6   7   9        399.41        448.67         5.67 o                         
  -5   7   9         15.54         20.04         1.03 o                         
  -4   7   9        544.30        558.96         8.29 o                         
  -3   7   9          1.73          2.08         0.74 o                         
  -2   7   9         87.90         82.31         2.95 o                         
  -1   7   9        177.47        186.36         6.14 o                         
   0   7   9         42.26         36.80         1.37 o                         
   1   7   9          9.22          9.56         0.61 o                         
   2   7   9         13.92         13.41         1.00 o                         
  -9   8   9         22.03         17.96         0.95 o                         
  -8   8   9        141.76        153.46         5.25 o                         
  -7   8   9        239.34        236.37         3.90 o                         
  -6   8   9         32.24         34.70         1.56 o                         
  -5   8   9        273.07        266.80         6.71 o                         
  -4   8   9        153.49        161.20         3.98 o                         
  -3   8   9         17.56         17.88         1.48 o                         
  -2   8   9         97.90         88.97         3.01 o                         
  -1   8   9         66.47         70.21         2.57 o                         
   0   8   9          1.18          0.70         0.32 o                         
   1   8   9        172.71        102.84         3.70 o                         
  -8   9   9         23.46         24.31         1.76 o                         
  -7   9   9          3.63          4.54         0.83 o                         
  -6   9   9        225.14        235.73         8.19 o                         
  -5   9   9        108.31        115.36         3.31 o                         
  -4   9   9          7.63          8.71         0.79 o                         
  -3   9   9         38.14         28.74         1.64 o                         
  -2   9   9         53.87         38.66         1.55 o                         
  -1   9   9        127.27         89.46         2.61 o                         
   0  -9  10          0.19          1.13         0.68 o                         
   2  -9  10        148.27        166.34         6.53 o                         
   3  -9  10          1.10          1.95         0.60 o                         
   4  -9  10        291.48        317.86         9.97 o                         
   5  -9  10          0.57          1.38         0.81 o                         
  -3  -8  10        506.22        527.92        14.10 o                         
  -2  -8  10         20.96         34.43         2.66 o                         
  -1  -8  10         13.18          7.65         1.02 o                         
   0  -8  10         43.44         35.02         2.66 o                         
   1  -8  10          0.50          0.91         0.69 o                         
   2  -8  10         10.70         13.20         1.30 o                         
   3  -8  10         65.16         69.33         2.18 o                         
   4  -8  10         15.35         20.72         1.34 o                         
   5  -8  10        137.60        138.88         4.22 o                         
   6  -8  10          0.04          0.86         0.59 o                         
  -5  -7  10        148.34         93.70         3.43 o                         
  -4  -7  10          0.69          2.52         0.90 o                         
  -3  -7  10         98.10         96.60         5.27 o                         
  -2  -7  10        102.56         79.36         6.33 o                         
  -1  -7  10         66.96         67.71         3.35 o                         
   0  -7  10         36.78         43.28         1.92 o                         
   1  -7  10         74.90         69.21         3.01 o                         
   2  -7  10        291.44        281.52         6.74 o                         
   3  -7  10         38.63         43.61         2.20 o                         
   4  -7  10        393.50        413.68         5.26 o                         
   5  -7  10        215.39        227.11         3.64 o                         
   6  -7  10         17.85         14.48         2.27 o                         
  -4  -6  10         26.84         33.17         3.20 o                         
  -3  -6  10        396.13        376.54         9.60 o                         
  -2  -6  10         20.67          8.32         1.11 o                         
  -1  -6  10        424.35        366.77         8.12 o                         
   0  -6  10        358.40        334.77         5.98 o                         
   1  -6  10        858.97        854.18        11.89 o                         
   2  -6  10        200.51        187.92         3.33 o                         
   3  -6  10        457.63        462.16         6.18 o                         
   4  -6  10         19.80         20.68         1.17 o                         
   5  -6  10        278.96        279.18         4.88 o                         
   6  -6  10        148.72        153.04         2.72 o                         
   7  -6  10         29.18         35.75         2.05 o                         
  -6  -5  10          8.86         13.12         0.99 o                         
  -5  -5  10          0.11          2.12         0.55 o                         
  -4  -5  10          1.33          1.26         0.64 o                         
  -3  -5  10        932.68        862.07        11.96 o                         
  -2  -5  10         81.94         65.69         2.41 o                         
  -1  -5  10        664.90        588.45         8.84 o                         
   0  -5  10          2.62          1.72         0.51 o                         
   1  -5  10         22.10         25.82         1.17 o                         
   2  -5  10        223.41        213.80         3.55 o                         
   3  -5  10        106.19        114.54         2.48 o                         
   4  -5  10         70.08         69.12         2.15 o                         
   5  -5  10         87.77         90.44         2.55 o                         
   6  -5  10          2.42          3.41         0.42 o                         
   7  -5  10         29.84         22.44         1.04 o                         
  -7  -4  10        214.09        185.68         3.57 o                         
  -6  -4  10         46.10         50.57         1.76 o                         
  -5  -4  10        507.38        478.16         6.24 o                         
  -4  -4  10         83.44         92.06         2.67 o                         
  -3  -4  10          8.09          8.51         0.94 o                         
  -2  -4  10        232.19        251.20         4.34 o                         
  -1  -4  10         18.91         16.54         1.01 o                         
   0  -4  10        161.41        147.71         2.84 o                         
   1  -4  10       3847.22       3674.34        34.19 o                         
   2  -4  10         50.06         57.09         1.73 o                         
   3  -4  10        445.39        431.93         6.33 o                         
   4  -4  10        547.03        551.47         7.55 o                         
   5  -4  10          2.44          2.60         0.53 o                         
   6  -4  10         26.59         35.44         1.14 o                         
   7  -4  10         38.39         42.31         1.67 o                         
  -8  -3  10         34.22         27.02         1.11 o                         
  -7  -3  10         48.35         54.08         1.60 o                         
  -6  -3  10         62.17         56.48         2.22 o                         
  -5  -3  10          0.38          2.02         0.58 o                         
  -4  -3  10        113.67        114.94         2.49 o                         
  -3  -3  10        121.37         89.38         2.24 o                         
  -2  -3  10        359.50        338.81         4.83 o                         
  -1  -3  10         30.94         20.03         0.91 o                         
   0  -3  10        261.64        243.76         3.34 o                         
   1  -3  10         16.40         12.60         0.72 o                         
   2  -3  10       3563.23       3513.13        32.61 o                         
   3  -3  10        425.96        427.63         5.23 o                         
   4  -3  10         43.68         40.69         1.55 o                         
   5  -3  10        107.40        116.14         2.24 o                         
   6  -3  10        186.06        192.82         3.50 o                         
   7  -3  10         17.78         11.42         0.80 o                         
  -9  -2  10         14.66         15.53         1.35 o                         
  -8  -2  10         86.45         88.94         1.94 o                         
  -7  -2  10          4.83          4.41         0.59 o                         
  -6  -2  10       2427.69       2402.55        19.73 o                         
  -5  -2  10       1025.35       1014.08        11.62 o                         
  -4  -2  10         18.01         15.80         0.81 o                         
  -3  -2  10        389.28        343.77         4.86 o                         
  -2  -2  10        680.50        677.98         7.13 o                         
  -1  -2  10        873.71        819.22         7.09 o                         
   0  -2  10        117.10        126.50         2.07 o                         
   1  -2  10        613.16        658.22         6.46 o                         
   2  -2  10       1159.95       1159.62         9.77 o                         
   3  -2  10         42.79         37.55         1.43 o                         
   4  -2  10        618.66        638.76         6.99 o                         
   5  -2  10        152.75        179.55         3.30 o                         
   6  -2  10          6.59          5.98         0.76 o                         
   7  -2  10        141.37        138.19         4.07 o                         
  -9  -1  10        152.84        151.77         3.10 o                         
  -8  -1  10         14.30         11.44         0.90 o                         
  -7  -1  10        375.18        352.52         4.83 o                         
  -6  -1  10        443.13        453.46         5.73 o                         
  -5  -1  10       3019.91       2981.09        25.64 o                         
  -4  -1  10         12.18          8.54         0.70 o                         
  -3  -1  10          2.08          4.93         0.40 o                         
  -2  -1  10        229.32        174.95         2.74 o                         
  -1  -1  10          2.50          5.28         0.87 o                         
   0  -1  10       1515.85       1543.94        11.81 o                         
   1  -1  10        221.30        215.22         2.63 o                         
   2  -1  10         49.50         49.13         1.72 o                         
   3  -1  10        147.04        146.08         2.57 o                         
   4  -1  10          0.20          1.59         0.41 o                         
   5  -1  10         27.16         29.59         1.34 o                         
   6  -1  10        165.25        163.64         3.98 o                         
   7  -1  10         27.19         30.39         2.39 o                         
 -10   0  10          0.23          1.39         0.50 o                         
  -9   0  10         18.68         19.50         1.07 o                         
  -8   0  10         50.81         57.99         1.59 o                         
  -7   0  10        470.69        464.63         4.81 o                         
  -6   0  10       2775.19       2628.33        18.35 o                         
  -5   0  10         22.90         18.19         0.88 o                         
  -4   0  10         12.17         13.21         0.62 o                         
  -3   0  10        190.79        186.47         2.49 o                         
  -2   0  10          1.59          1.57         0.32 o                         
  -1   0  10        571.49        584.35         7.55 o                         
   0   0  10        200.44        190.15         2.79 o                         
   1   0  10         22.42         24.64         0.77 o                         
   2   0  10          0.79          3.88         0.41 o                         
   3   0  10         37.23         30.81         1.02 o                         
   4   0  10          3.97          3.29         0.42 o                         
   5   0  10        170.24        180.87         4.27 o                         
   6   0  10          3.43          5.17         0.58 o                         
   7   0  10        181.63        116.90         2.43 o                         
 -10   1  10          0.16          0.89         0.41 o                         
  -9   1  10        178.05        180.05         3.47 o                         
  -8   1  10        195.62        192.44         3.12 o                         
  -7   1  10        100.61         95.78         2.25 o                         
  -6   1  10       1722.51       1705.92        13.19 o                         
  -5   1  10        481.37        465.57         4.45 o                         
  -4   1  10        349.30        333.42         3.61 o                         
  -3   1  10        144.28        130.35         1.90 o                         
  -2   1  10        324.09        380.37         4.30 o                         
  -1   1  10         98.01         94.46         1.86 o                         
   0   1  10        100.40        105.35         2.19 o                         
   1   1  10         75.01         78.15         1.58 o                         
   2   1  10         95.23         91.23         2.01 o                         
   3   1  10         15.52         15.59         0.76 o                         
   4   1  10         41.14         34.71         1.75 o                         
   5   1  10          5.77          4.07         0.54 o                         
   6   1  10         51.84         47.32         4.25 o                         
 -10   2  10        142.31        137.70         6.37 o                         
  -9   2  10         20.11         19.88         0.85 o                         
  -8   2  10        281.62        255.85         3.15 o                         
  -7   2  10        211.97        218.23         3.17 o                         
  -6   2  10        708.42        718.83         6.97 o                         
  -5   2  10          3.76          4.68         0.48 o                         
  -4   2  10          0.72          2.16         0.67 o                         
  -3   2  10        446.49        459.97         3.94 o                         
  -2   2  10         79.57         79.52         1.59 o                         
  -1   2  10        387.25        427.02         4.93 o                         
   0   2  10        298.69        293.23         5.17 o                         
   1   2  10         23.97         28.92         1.53 o                         
   2   2  10         61.51         57.40         1.70 o                         
   3   2  10        218.68        228.75         3.81 o                         
   4   2  10          8.06          6.99         0.66 o                         
   5   2  10        319.93        305.74        14.81 o                         
 -10   3  10         64.90         67.17         2.65 o                         
  -9   3  10         62.97         70.19         1.34 o                         
  -8   3  10        156.12        164.18         3.41 o                         
  -7   3  10        169.20        173.14         2.51 o                         
  -6   3  10        296.60        300.44         3.27 o                         
  -5   3  10         16.14         22.39         0.79 o                         
  -4   3  10         62.88         63.94         1.29 o                         
  -3   3  10        290.56        299.75         3.63 o                         
  -2   3  10        332.71        370.21         4.95 o                         
  -1   3  10        331.62        342.04         4.12 o                         
   0   3  10        242.33        242.24         3.53 o                         
   1   3  10        164.27        170.39         3.12 o                         
   2   3  10          0.99          1.70         0.52 o                         
   3   3  10        280.09        298.96         4.40 o                         
   4   3  10          1.09          2.49         0.50 o                         
   5   3  10          1.82          1.74         0.44 o                         
 -10   4  10        338.63        337.48         6.84 o                         
  -9   4  10        118.12        116.34         1.85 o                         
  -8   4  10        256.76        254.86         3.59 o                         
  -7   4  10         24.34         23.27         0.90 o                         
  -6   4  10         37.19         33.39         1.25 o                         
  -5   4  10       1179.13       1169.92         9.99 o                         
  -4   4  10        470.44        504.16         4.97 o                         
  -3   4  10         52.54         53.24         1.48 o                         
  -2   4  10        130.03        127.34         2.09 o                         
  -1   4  10          0.70          2.80         0.45 o                         
   0   4  10         24.43         23.18         1.14 o                         
   1   4  10        785.49        807.50        17.09 o                         
   2   4  10        168.72        167.45         4.45 o                         
   3   4  10        180.17        176.29         5.59 o                         
   4   4  10         21.08         20.06         1.02 o                         
 -10   5  10          6.73          4.94         0.55 o                         
  -9   5  10         59.12         57.03         1.88 o                         
  -8   5  10          8.33          5.77         0.54 o                         
  -7   5  10         60.92         66.37         1.79 o                         
  -6   5  10         37.16         45.35         1.44 o                         
  -5   5  10         11.63         13.20         0.70 o                         
  -4   5  10          0.01          4.26         0.48 o                         
  -3   5  10        313.07        316.59         4.20 o                         
  -2   5  10        192.08        190.96         3.76 o                         
  -1   5  10        667.83        689.07         9.18 o                         
   0   5  10         62.96         63.70         2.55 o                         
   1   5  10         27.18         30.33         1.52 o                         
   2   5  10        116.63        128.21         3.61 o                         
   3   5  10          0.32          1.75         0.47 o                         
   4   5  10          0.66          0.64         0.30 o                         
 -10   6  10          4.56          5.76         0.61 o                         
  -9   6  10        810.13        814.54        16.74 o                         
  -8   6  10         22.20         23.10         1.17 o                         
  -7   6  10         15.66         19.66         1.04 o                         
  -6   6  10        120.82        121.34         2.22 o                         
  -5   6  10        104.11        105.85         1.98 o                         
  -4   6  10        246.13        259.41         3.62 o                         
  -3   6  10         70.14         73.07         2.34 o                         
  -2   6  10         84.30         93.79         2.60 o                         
  -1   6  10        133.04        139.02         3.18 o                         
   0   6  10         33.72         33.04         1.92 o                         
   1   6  10        296.73        298.19         7.39 o                         
   2   6  10          0.69          2.26         0.39 o                         
   3   6  10          7.42          5.36         0.77 o                         
 -10   7  10        236.25        195.38         4.15 o                         
  -9   7  10          0.08          1.24         0.27 o                         
  -8   7  10        550.63        523.73         9.03 o                         
  -7   7  10         50.36         55.88         1.46 o                         
  -6   7  10         95.33         99.84         2.42 o                         
  -5   7  10        172.45        188.37         3.56 o                         
  -4   7  10         25.52         28.74         1.40 o                         
  -3   7  10         86.64         77.64         3.46 o                         
  -2   7  10        280.02        287.52         4.26 o                         
  -1   7  10         61.85         61.62         1.91 o                         
   0   7  10          0.26          0.90         0.41 o                         
   1   7  10          1.09          0.82         0.35 o                         
  -9   8  10         61.62         52.15         2.39 o                         
  -8   8  10          0.91          1.15         0.29 o                         
  -7   8  10          0.38          0.79         0.29 o                         
  -6   8  10         38.06         37.28         1.65 o                         
  -5   8  10          0.06          4.72         0.66 o                         
  -4   8  10          9.21          9.51         0.93 o                         
  -3   8  10        126.49        137.73         4.51 o                         
  -2   8  10        323.48        303.81         6.94 o                         
  -1   8  10        316.75        296.97         5.64 o                         
   0   8  10          0.21          0.14         0.54 o                         
  -8   9  10          1.59          0.95         0.50 o                         
  -7   9  10          0.34          1.06         0.61 o                         
  -6   9  10         13.01          9.28         0.77 o                         
  -5   9  10         64.77         61.86         2.33 o                         
  -4   9  10         38.89         29.48         1.95 o                         
  -3   9  10          0.31          1.53         0.90 o                         
  -2   9  10        305.16        218.31         4.79 o                         
   0  -9  11         23.99         22.46         1.76 o                         
   1  -9  11         75.98         88.18         3.96 o                         
   2  -9  11          5.79          7.56         1.13 o                         
   3  -9  11        102.97         92.44         3.56 o                         
   4  -9  11        547.99        429.16        10.96 o                         
  -3  -8  11          8.65          5.54         0.77 o                         
  -2  -8  11        542.44        571.34        14.96 o                         
  -1  -8  11          2.76          5.63         1.13 o                         
   1  -8  11          2.83          4.82         1.31 o                         
   2  -8  11         11.71         15.12         1.98 o                         
   3  -8  11        326.53        343.64         6.40 o                         
   4  -8  11        221.75        218.53        23.78 o                         
   5  -8  11        200.93        190.02         5.07 o                         
  -4  -7  11         97.25         90.76         4.05 o                         
  -3  -7  11         37.75         48.62         3.33 o                         
  -2  -7  11        110.36        113.29         4.06 o                         
  -1  -7  11        190.14        216.12         8.24 o                         
   0  -7  11        248.49        269.05        10.77 o                         
   1  -7  11         26.82         26.97         2.22 o                         
   2  -7  11        180.01        173.08         4.71 o                         
   3  -7  11        143.14        148.25         3.39 o                         
   4  -7  11         61.74         68.13         2.20 o                         
   5  -7  11        115.20        101.05         2.20 o                         
   6  -7  11          1.20          1.44         0.30 o                         
  -4  -6  11        125.40        124.04        14.71 o                         
  -3  -6  11         44.91         39.92         3.62 o                         
  -2  -6  11         38.01         32.30         1.97 o                         
  -1  -6  11        476.03        465.25         9.28 o                         
   0  -6  11         61.21         58.51         3.40 o                         
   1  -6  11         13.10         14.05         1.23 o                         
   2  -6  11        150.53        155.15         3.62 o                         
   3  -6  11          5.67          8.17         1.06 o                         
   4  -6  11        420.53        453.43         6.88 o                         
   5  -6  11          4.96          6.81         0.56 o                         
   6  -6  11         39.10         43.86         1.09 o                         
   7  -6  11        302.34        257.19         5.83 o                         
  -6  -5  11         88.71         87.33        12.56 o                         
  -5  -5  11         18.44         26.69         2.54 o                         
  -4  -5  11          0.62          2.35         0.71 o                         
  -3  -5  11        263.29        264.78         4.90 o                         
  -2  -5  11         73.33         61.97         3.11 o                         
  -1  -5  11         23.40         25.43         1.50 o                         
   0  -5  11         32.17         31.39         2.85 o                         
   1  -5  11       1007.29        967.24        10.85 o                         
   2  -5  11        170.74        169.95         3.08 o                         
   3  -5  11          0.67          1.49         0.49 o                         
   4  -5  11          0.27          0.65         0.50 o                         
   5  -5  11        545.08        537.96         6.89 o                         
   6  -5  11        175.74        173.65         6.05 o                         
   7  -5  11         23.77         16.81         0.83 o                         
  -7  -4  11         67.38         69.55         2.50 o                         
  -6  -4  11        126.53        118.33         6.01 o                         
  -5  -4  11        185.34        197.39         4.41 o                         
  -4  -4  11        451.00        477.30         9.82 o                         
  -3  -4  11        114.28         93.48         2.33 o                         
  -2  -4  11         84.79         74.43         2.55 o                         
  -1  -4  11       1136.84       1021.02        14.05 o                         
   0  -4  11        163.52        149.60         3.18 o                         
   1  -4  11        144.34        135.94         2.59 o                         
   2  -4  11       2919.89       2905.12        35.70 o                         
   3  -4  11          1.36          4.50         0.53 o                         
   4  -4  11        367.88        388.13         5.70 o                         
   5  -4  11        223.10        251.19         4.05 o                         
   6  -4  11          3.07          2.63         0.42 o                         
   7  -4  11        164.68        168.63         3.90 o                         
  -8  -3  11          1.11          0.68         0.54 o                         
  -7  -3  11        248.20        246.10         5.25 o                         
  -6  -3  11          0.50          5.03         0.87 o                         
  -5  -3  11        217.17        210.25         4.43 o                         
  -4  -3  11         10.42         11.39         0.84 o                         
  -3  -3  11         12.86         19.24         1.01 o                         
  -2  -3  11        266.65        265.68         4.16 o                         
  -1  -3  11        187.30        189.44         2.96 o                         
   0  -3  11         89.46         81.86         1.89 o                         
   1  -3  11       1588.31       1512.95        13.45 o                         
   2  -3  11          7.32         10.00         0.70 o                         
   3  -3  11         21.77         26.93         1.16 o                         
   4  -3  11          8.49          7.98         0.68 o                         
   5  -3  11          0.14          1.23         0.36 o                         
   6  -3  11        396.32        385.81         9.09 o                         
   7  -3  11          4.41          4.07         0.42 o                         
  -9  -2  11        148.39        123.32         4.06 o                         
  -8  -2  11          1.06          2.19         0.55 o                         
  -7  -2  11          0.04          1.92         0.42 o                         
  -6  -2  11          0.52          1.49         0.48 o                         
  -5  -2  11        223.82        215.37         3.41 o                         
  -4  -2  11          9.81         15.81         0.90 o                         
  -3  -2  11        217.66        233.18         3.42 o                         
  -2  -2  11        226.84        227.19         3.16 o                         
  -1  -2  11         21.50         22.83         0.86 o                         
   0  -2  11       1053.82       1003.75         8.06 o                         
   1  -2  11          6.33          4.30         0.47 o                         
   2  -2  11        636.83        654.50         6.39 o                         
   3  -2  11        831.47        880.96         8.92 o                         
   4  -2  11          3.38          1.89         0.47 o                         
   5  -2  11        114.41        139.37         2.68 o                         
   6  -2  11         42.82         41.86         1.61 o                         
   7  -2  11          0.33          0.50         0.36 o                         
  -9  -1  11          8.84          7.47         1.82 o                         
  -8  -1  11        373.63        399.75         9.95 o                         
  -7  -1  11         31.52         28.19         1.21 o                         
  -6  -1  11         11.84         12.06         0.87 o                         
  -5  -1  11        148.39        152.70         2.27 o                         
  -4  -1  11          0.46          2.10         0.34 o                         
  -3  -1  11        875.29        833.18         7.27 o                         
  -2  -1  11         35.03         33.08         0.98 o                         
  -1  -1  11        158.65        151.26         2.28 o                         
   0  -1  11          0.00          1.21         0.26 o                         
   1  -1  11        514.70        496.93         4.71 o                         
   2  -1  11         66.14         77.04         1.63 o                         
   3  -1  11        115.62        117.83         2.49 o                         
   4  -1  11         10.01         10.65         0.80 o                         
   5  -1  11         34.36         26.63         1.43 o                         
   6  -1  11        564.34        499.17        15.45 o                         
  -9   0  11        201.30        230.40         5.53 o                         
  -8   0  11         75.84         74.88         2.16 o                         
  -7   0  11         71.89         77.55         2.29 o                         
  -6   0  11        102.65        104.86         2.04 o                         
  -5   0  11         85.97         91.44         1.81 o                         
  -4   0  11        962.95        910.40         7.51 o                         
  -3   0  11        154.58        142.56         2.40 o                         
  -2   0  11         96.59        109.79         1.78 o                         
  -1   0  11        306.07        312.03         3.17 o                         
   0   0  11          5.65          4.24         0.46 o                         
   1   0  11          3.53          6.94         0.48 o                         
   2   0  11         63.78         62.50         1.49 o                         
   3   0  11        319.24        317.67         4.50 o                         
   4   0  11         91.58        103.88         2.77 o                         
   5   0  11          9.40          6.57         0.67 o                         
   6   0  11        301.87        255.53         7.44 o                         
 -10   1  11         14.14         20.83         1.11 o                         
  -9   1  11          3.79          3.20         0.68 o                         
  -8   1  11         12.37         16.72         0.97 o                         
  -7   1  11          2.29          4.82         0.55 o                         
  -6   1  11        169.00        160.59         2.45 o                         
  -5   1  11        614.20        633.75         5.31 o                         
  -4   1  11          6.76          7.95         0.54 o                         
  -3   1  11        146.95        147.85         1.97 o                         
  -2   1  11          6.34          5.53         0.47 o                         
  -1   1  11       1050.61       1120.67         8.73 o                         
   0   1  11        124.43        140.72         2.13 o                         
   1   1  11         68.32         59.56         1.76 o                         
   2   1  11        510.52        520.09         6.59 o                         
   3   1  11          7.68         10.51         0.69 o                         
   4   1  11         37.43         34.73         1.26 o                         
   5   1  11         36.64         32.25         1.45 o                         
   6   1  11         29.45         18.37         1.53 o                         
 -10   2  11        270.55        271.02         5.49 o                         
  -9   2  11         55.80         54.53         1.92 o                         
  -8   2  11         79.32         72.84         1.69 o                         
  -7   2  11        159.20        161.91         3.79 o                         
  -6   2  11          1.07          2.01         0.35 o                         
  -5   2  11         27.50         28.71         0.89 o                         
  -4   2  11        943.36        940.37         7.07 o                         
  -3   2  11         32.35         35.82         1.01 o                         
  -2   2  11        299.25        282.57         3.36 o                         
  -1   2  11         38.48         47.74         1.55 o                         
   0   2  11         17.41         14.09         0.75 o                         
   1   2  11        198.44        208.63         3.23 o                         
   2   2  11         35.19         38.93         1.30 o                         
   3   2  11         14.81         13.95         0.95 o                         
   4   2  11         83.40         91.51         3.70 o                         
   5   2  11         26.98         16.89         1.14 o                         
 -10   3  11        481.01        488.65         7.36 o                         
  -9   3  11         68.18         68.83         1.85 o                         
  -8   3  11          9.38          8.77         0.96 o                         
  -7   3  11         54.91         54.96         1.36 o                         
  -6   3  11         46.84         42.92         1.20 o                         
  -5   3  11        204.69        209.88         2.72 o                         
  -4   3  11         16.12         18.83         0.80 o                         
  -3   3  11        624.92        671.45         6.46 o                         
  -2   3  11       1058.94       1099.21        11.27 o                         
  -1   3  11        435.61        470.58         5.42 o                         
   0   3  11          7.31         11.19         0.81 o                         
   1   3  11          3.06          6.31         0.67 o                         
   2   3  11        373.48        394.45         9.38 o                         
   3   3  11          4.59          3.66         0.52 o                         
   4   3  11         35.99         34.43         1.35 o                         
 -10   4  11        128.25        120.32         2.47 o                         
  -9   4  11          3.43          6.91         0.56 o                         
  -8   4  11        353.26        353.05         4.09 o                         
  -7   4  11         33.40         34.33         1.03 o                         
  -6   4  11          6.00          8.41         0.53 o                         
  -5   4  11         24.80         27.79         0.95 o                         
  -4   4  11       1279.24       1328.25        13.21 o                         
  -3   4  11        339.59        358.45         5.26 o                         
  -2   4  11        103.26        114.95         2.00 o                         
  -1   4  11         99.37        106.86         2.20 o                         
   0   4  11        101.58        110.97         2.30 o                         
   1   4  11          0.87          3.28         0.57 o                         
   2   4  11         17.00         17.79         1.09 o                         
   3   4  11         85.94         94.43         2.48 o                         
   4   4  11         78.90         62.14         3.04 o                         
 -10   5  11        745.71        754.51        11.17 o                         
  -9   5  11        620.76        625.42        11.28 o                         
  -8   5  11          1.23          0.74         0.35 o                         
  -7   5  11        289.57        311.59         4.21 o                         
  -6   5  11          4.96          5.21         0.52 o                         
  -5   5  11        260.81        278.38         3.57 o                         
  -4   5  11          1.15          2.96         0.82 o                         
  -3   5  11         48.93         59.33         1.71 o                         
  -2   5  11        271.72        278.75         4.21 o                         
  -1   5  11        115.49        120.01         2.42 o                         
   0   5  11          0.39          1.05         0.49 o                         
   1   5  11          6.20          8.89         0.72 o                         
   2   5  11         17.99         19.28         0.81 o                         
   3   5  11        157.00        135.79         4.30 o                         
 -10   6  11          6.90          7.36         0.68 o                         
  -9   6  11         24.91         20.90         1.14 o                         
  -8   6  11         72.50         89.39         2.15 o                         
  -7   6  11        263.80        272.64         5.32 o                         
  -6   6  11          0.48          1.12         0.36 o                         
  -5   6  11         54.85         56.52         1.67 o                         
  -4   6  11         10.21         11.27         0.88 o                         
  -3   6  11        201.81        217.08         4.31 o                         
  -2   6  11        142.58        146.03         3.08 o                         
  -1   6  11         87.85         92.33         2.82 o                         
   0   6  11        115.13        107.77         2.89 o                         
   1   6  11          5.47          5.81         0.60 o                         
  -9   7  11        402.97        402.30        15.60 o                         
  -8   7  11         12.70         13.83         0.81 o                         
  -7   7  11         12.67         13.51         0.69 o                         
  -6   7  11        171.38        188.98         3.41 o                         
  -5   7  11          0.19          0.18         0.34 o                         
  -4   7  11         32.69         30.05         1.68 o                         
  -3   7  11          1.23          3.29         0.60 o                         
  -2   7  11         11.16         15.67         0.95 o                         
  -1   7  11         89.53         97.04         3.11 o                         
   0   7  11         36.98         32.77         1.09 o                         
   1   7  11          5.12          4.10         0.72 o                         
  -8   8  11        116.20         99.76        16.35 o                         
  -7   8  11        154.00        140.99         8.72 o                         
  -6   8  11         22.28         24.76         1.24 o                         
  -5   8  11        153.09        141.31         3.26 o                         
  -4   8  11         12.53         10.99         0.80 o                         
  -3   8  11          3.69          5.59         0.61 o                         
  -2   8  11        116.52        115.74         2.98 o                         
  -1   8  11         47.54         26.29         1.02 o                         
  -6   9  11        108.67         91.37         2.60 o                         
  -5   9  11        110.48         83.64         6.92 o                         
  -4   9  11          2.24          0.56         0.38 o                         
   1  -9  12        373.42        274.66         7.51 o                         
  -1  -8  12        176.39        188.57         6.76 o                         
   0  -8  12         75.33         71.99         2.80 o                         
   1  -8  12          0.81          0.68         0.52 o                         
   2  -8  12        295.81        276.60        14.52 o                         
   3  -8  12         60.20         52.85         5.90 o                         
  -4  -7  12        180.42        148.64         4.87 o                         
  -3  -7  12         19.78         18.37         1.80 o                         
  -2  -7  12        205.90        206.82         5.42 o                         
  -1  -7  12          1.63          2.42         0.65 o                         
   0  -7  12          0.61          1.40         0.95 o                         
   1  -7  12        405.96        437.37        10.16 o                         
   2  -7  12         76.75         84.14         4.80 o                         
   3  -7  12         42.30         47.09         1.86 o                         
   4  -7  12        301.89        332.79         7.53 o                         
   5  -7  12        340.20        393.64         7.32 o                         
  -5  -6  12         15.23         14.00         1.49 o                         
  -4  -6  12         13.71         13.02         1.60 o                         
  -3  -6  12        131.61        121.00         4.27 o                         
  -2  -6  12         37.68         37.45         1.96 o                         
  -1  -6  12         71.89         80.62         3.10 o                         
   0  -6  12        226.79        214.21         7.86 o                         
   1  -6  12         15.15         17.19         1.52 o                         
   2  -6  12         51.82         53.65         2.12 o                         
   3  -6  12        208.16        222.59         4.04 o                         
   4  -6  12         14.88         18.06         1.11 o                         
   5  -6  12         50.55         65.68         1.62 o                         
   6  -6  12          2.68          5.67         0.95 o                         
  -5  -5  12         15.84         16.97         1.62 o                         
  -4  -5  12          1.92          5.98         1.07 o                         
  -3  -5  12        275.27        233.79         4.93 o                         
  -2  -5  12        149.17        153.08         4.00 o                         
  -1  -5  12         76.21         72.86         2.61 o                         
   0  -5  12         13.27         15.21         1.39 o                         
   1  -5  12        932.12        933.19        12.10 o                         
   2  -5  12        436.04        444.37         6.18 o                         
   3  -5  12         94.88         94.30         2.08 o                         
   4  -5  12         14.18         18.86         1.04 o                         
   5  -5  12        215.92        226.69         3.53 o                         
   6  -5  12        125.46        126.91         4.96 o                         
  -7  -4  12         20.85         27.01         1.94 o                         
  -6  -4  12         53.19         62.22         3.87 o                         
  -5  -4  12        349.91        319.83         7.06 o                         
  -4  -4  12        202.94        209.75         5.51 o                         
  -3  -4  12          0.65          2.07         0.48 o                         
  -2  -4  12        511.20        408.52         6.51 o                         
  -1  -4  12        579.93        538.20         8.12 o                         
   0  -4  12        409.86        394.54         6.63 o                         
   1  -4  12        221.18        232.34         3.65 o                         
   2  -4  12        536.54        539.71         6.87 o                         
   3  -4  12        342.28        379.40         5.34 o                         
   4  -4  12         10.39         14.00         0.84 o                         
   5  -4  12          1.16          1.34         0.53 o                         
   6  -4  12         70.98         81.16         2.78 o                         
  -8  -3  12         14.02         10.22         1.04 o                         
  -7  -3  12        167.82        145.91         4.38 o                         
  -6  -3  12       1164.81       1146.79        21.83 o                         
  -5  -3  12         44.31         53.80         2.03 o                         
  -4  -3  12          0.11          0.80         0.37 o                         
  -3  -3  12       2160.27       1954.32        18.39 o                         
  -2  -3  12         42.79         47.84         1.32 o                         
  -1  -3  12          5.91          8.71         0.64 o                         
   0  -3  12        307.69        314.45         4.34 o                         
   1  -3  12         24.53         24.49         0.98 o                         
   2  -3  12        672.95        672.17         6.86 o                         
   3  -3  12          0.03          0.60         0.34 o                         
   4  -3  12         24.29         28.99         1.28 o                         
   5  -3  12         73.92         74.34         1.87 o                         
   6  -3  12          5.69          6.31         0.47 o                         
  -8  -2  12         67.81         68.77         5.88 o                         
  -7  -2  12        144.05        140.43         4.51 o                         
  -6  -2  12         61.13         59.94         2.00 o                         
  -5  -2  12       1009.30        961.50         8.98 o                         
  -4  -2  12        263.10        256.19         3.99 o                         
  -3  -2  12          6.10         10.25         0.77 o                         
  -2  -2  12         39.56         21.98         1.00 o                         
  -1  -2  12          2.04          4.77         0.82 o                         
   0  -2  12        288.64        280.74         3.53 o                         
   1  -2  12        240.49        258.73         3.52 o                         
   2  -2  12        990.57       1030.35         9.86 o                         
   3  -2  12         53.84         59.39         1.71 o                         
   4  -2  12        332.35        372.18         5.10 o                         
   5  -2  12         97.28         88.11         1.78 o                         
   6  -2  12        168.78        156.82         3.40 o                         
  -9  -1  12          3.98          5.36         0.86 o                         
  -8  -1  12          2.60          4.67         0.51 o                         
  -7  -1  12         57.58         55.18         1.62 o                         
  -6  -1  12        237.88        239.60         4.30 o                         
  -5  -1  12        427.02        408.60         4.88 o                         
  -4  -1  12          0.80          2.29         0.39 o                         
  -3  -1  12        362.76        346.59         3.79 o                         
  -2  -1  12        261.52        276.94         3.44 o                         
  -1  -1  12        456.92        463.62         5.39 o                         
   0  -1  12        365.67        368.89         4.08 o                         
   1  -1  12          8.85         11.07         0.62 o                         
   2  -1  12       3629.24       3738.96        41.62 o                         
   3  -1  12        483.32        522.27         7.19 o                         
   4  -1  12          9.67         12.08         0.78 o                         
   5  -1  12         16.66         14.63         1.06 o                         
   6  -1  12        182.81        144.44         3.73 o                         
  -9   0  12          1.07          1.20         0.34 o                         
  -8   0  12         14.36         18.57         1.02 o                         
  -7   0  12         86.17         89.70         2.04 o                         
  -6   0  12        845.18        849.51         7.60 o                         
  -5   0  12        106.32         97.71         1.78 o                         
  -4   0  12        759.17        764.00         6.65 o                         
  -3   0  12         73.89         70.65         1.74 o                         
  -2   0  12         95.25         94.01         1.63 o                         
  -1   0  12          3.01          1.74         0.33 o                         
   0   0  12          7.22          8.96         0.60 o                         
   1   0  12         26.39         32.37         0.97 o                         
   2   0  12        139.40        152.92         3.19 o                         
   3   0  12         92.79         93.09         2.11 o                         
   4   0  12        682.74        686.21        12.92 o                         
   5   0  12          6.39         10.93         0.85 o                         
   6   0  12         72.37         49.55         2.48 o                         
  -9   1  12        110.52        113.31         2.60 o                         
  -8   1  12          0.35          1.41         0.30 o                         
  -7   1  12         12.81         11.45         0.71 o                         
  -6   1  12        419.95        433.55         4.16 o                         
  -5   1  12       5277.35       5408.08        38.89 o                         
  -4   1  12          0.22          1.11         0.32 o                         
  -3   1  12        212.71        218.55         2.76 o                         
  -2   1  12        831.33        834.33         7.38 o                         
  -1   1  12        106.39        118.42         2.25 o                         
   0   1  12        126.02        127.48         1.98 o                         
   1   1  12         61.99         60.40         1.54 o                         
   2   1  12        339.30        345.18         5.04 o                         
   3   1  12        640.71        643.47        10.28 o                         
   4   1  12          3.09          3.13         0.52 o                         
   5   1  12         72.95         66.11         2.48 o                         
 -10   2  12          7.41         10.89         1.13 o                         
  -9   2  12         20.18         23.69         0.80 o                         
  -8   2  12         20.37         23.71         1.18 o                         
  -7   2  12        173.28        186.07         2.78 o                         
  -6   2  12       1087.75       1134.10         9.64 o                         
  -5   2  12        303.55        292.80         3.20 o                         
  -4   2  12         45.73         61.94         1.51 o                         
  -3   2  12       1256.34       1325.82        10.47 o                         
  -2   2  12         12.76         11.64         0.66 o                         
  -1   2  12        121.74        118.49         2.96 o                         
   0   2  12        145.87        139.10         2.13 o                         
   1   2  12        123.71        117.68         3.08 o                         
   2   2  12        545.90        579.99         8.51 o                         
   3   2  12         11.71          8.33         0.76 o                         
   4   2  12          1.39          1.77         0.46 o                         
   5   2  12         94.60         57.83         3.69 o                         
 -10   3  12        213.68        177.83        16.46 o                         
  -9   3  12        349.07        350.42         6.31 o                         
  -8   3  12         44.24         47.79         1.59 o                         
  -7   3  12        125.64        124.27         2.28 o                         
  -6   3  12        415.02        421.67         4.70 o                         
  -5   3  12       1990.99       2063.63        22.22 o                         
  -4   3  12        285.62        273.38         3.15 o                         
  -3   3  12         92.11        108.67         2.20 o                         
  -2   3  12         93.60         96.57         1.77 o                         
  -1   3  12        460.66        493.11         5.20 o                         
   0   3  12        608.86        623.08         7.63 o                         
   1   3  12         40.44         38.99         1.56 o                         
   2   3  12         51.69         52.21         1.73 o                         
   3   3  12        244.96        228.29         4.36 o                         
   4   3  12         64.83         58.89         5.81 o                         
 -10   4  12          0.77          0.48         0.26 o                         
  -9   4  12         47.07         42.70         1.24 o                         
  -8   4  12        209.76        226.50         3.59 o                         
  -7   4  12        206.98        213.16         4.10 o                         
  -6   4  12          5.91          5.87         0.49 o                         
  -5   4  12       1324.46       1346.65        10.37 o                         
  -4   4  12         45.17         47.82         1.29 o                         
  -3   4  12        733.82        773.90         8.83 o                         
  -2   4  12         73.81         76.17         1.73 o                         
  -1   4  12          6.53         10.25         0.65 o                         
   0   4  12          2.95          1.61         0.48 o                         
   1   4  12          5.91          4.96         0.76 o                         
   2   4  12        149.15        151.51         3.04 o                         
   3   4  12         94.33         81.09         2.24 o                         
 -10   5  12         27.76         24.99         1.62 o                         
  -9   5  12        280.52        320.91         4.28 o                         
  -8   5  12          3.61          6.30         0.62 o                         
  -7   5  12         47.23         52.03         1.26 o                         
  -6   5  12         37.62         40.78         1.18 o                         
  -5   5  12         10.48         17.11         0.82 o                         
  -4   5  12         92.72        110.83         3.11 o                         
  -3   5  12          0.38          0.98         0.35 o                         
  -2   5  12        183.20        183.05         3.62 o                         
  -1   5  12        756.05        755.75        15.57 o                         
   0   5  12         17.29         17.65         1.36 o                         
   1   5  12        191.17        173.62         3.89 o                         
   2   5  12        111.11        100.53         2.27 o                         
  -9   6  12         24.43         22.94         1.41 o                         
  -8   6  12          0.84          0.83         0.40 o                         
  -7   6  12         46.08         47.47         1.78 o                         
  -6   6  12        105.61         93.16         1.96 o                         
  -5   6  12          2.00          4.11         0.56 o                         
  -4   6  12          0.10          0.76         0.37 o                         
  -3   6  12         87.43         89.73         3.08 o                         
  -2   6  12        325.79        339.51         7.67 o                         
  -1   6  12         23.20         23.80         1.59 o                         
   0   6  12         10.61          9.06         0.61 o                         
   1   6  12        279.60        233.51         5.37 o                         
  -9   7  12         24.58         12.95         0.81 o                         
  -8   7  12        370.06        393.77        21.87 o                         
  -7   7  12          3.23          6.54         0.55 o                         
  -6   7  12        194.97        192.54         3.00 o                         
  -5   7  12          0.75          1.71         0.36 o                         
  -4   7  12         62.59         69.81         2.37 o                         
  -3   7  12         10.52         12.47         0.86 o                         
  -2   7  12          2.62          4.14         0.63 o                         
  -1   7  12        258.79        216.65         5.03 o                         
   0   7  12         11.47          8.78         0.76 o                         
  -7   8  12          9.75         12.37         0.97 o                         
  -6   8  12        138.58        140.82         3.93 o                         
  -5   8  12          7.88          5.65         0.74 o                         
  -4   8  12          1.62          1.23         0.46 o                         
  -3   8  12          3.12          2.41         0.60 o                         
  -2   8  12         37.97         31.72         1.43 o                         
   0  -8  13        402.01        454.51        12.42 o                         
   1  -8  13        119.18        132.08        20.03 o                         
   2  -8  13         80.71         70.98         2.84 o                         
  -3  -7  13          4.09          4.86         0.72 o                         
  -2  -7  13         20.42         15.20         1.05 o                         
  -1  -7  13         46.13         48.89         5.22 o                         
   0  -7  13          1.47          1.91         0.81 o                         
   1  -7  13          2.39          3.99         0.85 o                         
   2  -7  13        193.35        211.85         3.92 o                         
   3  -7  13         70.63         80.65         3.87 o                         
   4  -7  13         22.67         29.79         1.82 o                         
  -5  -6  13        371.33        255.82         7.06 o                         
  -4  -6  13         87.34        102.91         4.46 o                         
  -3  -6  13          1.39          3.03         0.67 o                         
  -2  -6  13        227.34        229.16         7.54 o                         
  -1  -6  13         95.59        100.11         3.39 o                         
   0  -6  13        119.85        128.60         4.75 o                         
   1  -6  13        323.78        331.12         6.98 o                         
   2  -6  13          0.04          1.09         0.45 o                         
   3  -6  13        279.35        319.12         9.81 o                         
   4  -6  13        291.97        344.72         5.45 o                         
   5  -6  13         24.96         27.08         1.30 o                         
  -5  -5  13         13.13         17.64         1.94 o                         
  -4  -5  13         96.38         82.38         2.75 o                         
  -3  -5  13         15.73         10.88         1.17 o                         
  -2  -5  13          1.34          4.54         0.71 o                         
  -1  -5  13         28.75         25.49         2.21 o                         
   0  -5  13         85.04         74.34         2.72 o                         
   1  -5  13         13.72         15.26         0.98 o                         
   2  -5  13         85.76         91.96         3.14 o                         
   3  -5  13        144.33        149.39         4.12 o                         
   4  -5  13        573.76        613.07         7.30 o                         
   5  -5  13          3.03          3.32         0.35 o                         
  -7  -4  13         84.22         63.12         2.52 o                         
  -6  -4  13         32.81         28.36         2.34 o                         
  -5  -4  13        335.24        313.24        11.55 o                         
  -4  -4  13        392.84        386.56         5.91 o                         
  -3  -4  13         38.85         33.43         1.51 o                         
  -2  -4  13          0.94          5.27         0.82 o                         
  -1  -4  13        324.78        297.32         7.05 o                         
   0  -4  13          8.14          7.57         0.87 o                         
   1  -4  13        183.40        188.94         3.19 o                         
   2  -4  13        134.82        141.70         3.05 o                         
   3  -4  13         22.85         27.93         1.23 o                         
   4  -4  13        208.93        241.58         3.88 o                         
   5  -4  13         16.46         14.48         0.96 o                         
   6  -4  13         50.04         35.28         1.60 o                         
  -7  -3  13         25.32         25.13         1.23 o                         
  -6  -3  13         94.87         84.18         3.05 o                         
  -5  -3  13        652.48        692.19         9.40 o                         
  -4  -3  13         45.65         39.98         1.46 o                         
  -3  -3  13          3.94          1.69         0.46 o                         
  -2  -3  13         19.47         12.14         0.73 o                         
  -1  -3  13          0.36          1.55         0.38 o                         
   0  -3  13         85.73         81.14         2.00 o                         
   1  -3  13        284.51        291.95         3.86 o                         
   2  -3  13        312.83        335.01         4.59 o                         
   3  -3  13        248.87        279.53         5.51 o                         
   4  -3  13          1.35          1.21         0.37 o                         
   5  -3  13         14.44         13.76         0.83 o                         
   6  -3  13         14.41         10.85         0.78 o                         
  -8  -2  13         19.22         21.61         1.71 o                         
  -7  -2  13        211.26        211.73         5.65 o                         
  -6  -2  13          1.30          1.68         0.55 o                         
  -5  -2  13        183.57        181.23         3.60 o                         
  -4  -2  13        428.81        427.20         5.16 o                         
  -3  -2  13        100.46        112.68         2.31 o                         
  -2  -2  13         37.09         42.94         1.31 o                         
  -1  -2  13        625.14        629.87         6.79 o                         
   0  -2  13         79.67         74.92         1.87 o                         
   1  -2  13       1658.42       1703.15        13.74 o                         
   2  -2  13       1958.39       2053.16        20.52 o                         
   3  -2  13         34.81         41.49         1.43 o                         
   4  -2  13         74.59         88.78         1.95 o                         
   5  -2  13        146.15        169.09         3.94 o                         
   6  -2  13         16.71          9.39         0.67 o                         
  -8  -1  13          7.81          7.08         0.68 o                         
  -7  -1  13         95.55         90.69         1.95 o                         
  -6  -1  13         51.15         52.39         1.52 o                         
  -5  -1  13         41.32         42.29         1.49 o                         
  -4  -1  13        897.90        868.01        10.35 o                         
  -3  -1  13         58.81         45.43         1.22 o                         
  -2  -1  13        382.56        408.22         4.33 o                         
  -1  -1  13        573.94        575.66         5.28 o                         
   0  -1  13          0.98          1.92         0.36 o                         
   1  -1  13        402.46        410.24         4.23 o                         
   2  -1  13          7.71         11.58         0.86 o                         
   3  -1  13         17.26         18.29         1.03 o                         
   4  -1  13        172.26        178.42         2.86 o                         
   5  -1  13         32.03         34.33         1.33 o                         
  -9   0  13         32.02         30.26         2.54 o                         
  -8   0  13         36.44         32.30         1.03 o                         
  -7   0  13         93.31        100.28         2.19 o                         
  -6   0  13        715.85        722.21         8.89 o                         
  -5   0  13          0.10          1.17         0.32 o                         
  -4   0  13        310.23        325.81         4.13 o                         
  -3   0  13       1130.30       1172.44        12.89 o                         
  -2   0  13        134.98        124.39         2.00 o                         
  -1   0  13          1.21          1.75         0.34 o                         
   0   0  13        504.15        536.74         5.72 o                         
   1   0  13        248.19        239.62         2.86 o                         
   2   0  13        880.39        904.07        10.23 o                         
   3   0  13         31.38         29.98         1.43 o                         
   4   0  13          0.96          2.69         0.47 o                         
   5   0  13         66.62         64.38         1.86 o                         
  -9   1  13        591.31        591.99        10.89 o                         
  -8   1  13        397.97        436.22         6.29 o                         
  -7   1  13        273.00        272.49         3.75 o                         
  -6   1  13         55.97         48.59         1.20 o                         
  -5   1  13         66.17         61.50         1.38 o                         
  -4   1  13        295.35        289.72         3.50 o                         
  -3   1  13        262.02        281.67         3.50 o                         
  -2   1  13        164.78        172.43         2.77 o                         
  -1   1  13        296.91        307.22         4.16 o                         
   0   1  13          7.82          7.52         0.60 o                         
   1   1  13         69.61         82.02         2.08 o                         
   2   1  13        166.38        177.53         3.59 o                         
   3   1  13          0.43          3.68         0.65 o                         
   4   1  13        185.33        182.93         5.29 o                         
   5   1  13        112.23         69.23         2.88 o                         
  -9   2  13         54.60         49.97         4.72 o                         
  -8   2  13        310.68        310.45         4.04 o                         
  -7   2  13        646.83        678.41         7.22 o                         
  -6   2  13         62.14         64.98         1.76 o                         
  -5   2  13         36.64         32.60         1.06 o                         
  -4   2  13        161.34        158.65         2.49 o                         
  -3   2  13        210.73        228.14         3.07 o                         
  -2   2  13         56.72         56.20         1.33 o                         
  -1   2  13         73.30         78.96         1.77 o                         
   0   2  13         43.85         44.66         1.27 o                         
   1   2  13          1.35          2.76         0.48 o                         
   2   2  13          3.66          5.94         0.62 o                         
   3   2  13          4.70          3.12         0.52 o                         
   4   2  13         19.90         14.99         1.25 o                         
  -9   3  13        101.82        108.47         3.94 o                         
  -8   3  13        518.41        548.71         9.12 o                         
  -7   3  13         38.04         36.01         1.16 o                         
  -6   3  13        386.28        391.65         4.94 o                         
  -5   3  13         76.91         86.15         1.78 o                         
  -4   3  13        137.93        146.31         2.14 o                         
  -3   3  13        412.76        419.23         5.60 o                         
  -2   3  13         18.01         23.42         1.00 o                         
  -1   3  13        334.87        352.18         4.91 o                         
   0   3  13        190.51        185.97         3.88 o                         
   1   3  13          6.84          9.39         0.83 o                         
   2   3  13          4.01          4.28         0.51 o                         
   3   3  13          3.72          5.06         0.59 o                         
  -9   4  13         88.95         94.15         1.87 o                         
  -8   4  13          9.79         11.20         0.71 o                         
  -7   4  13        178.31        181.04         3.47 o                         
  -6   4  13          2.78          3.44         0.43 o                         
  -5   4  13         22.06         21.39         0.94 o                         
  -4   4  13         90.91        100.63         2.07 o                         
  -3   4  13         13.71         17.06         0.86 o                         
  -2   4  13        311.16        335.78         6.13 o                         
  -1   4  13        102.58        106.96         2.07 o                         
   0   4  13         28.01         25.87         1.59 o                         
   1   4  13         22.96         20.40         1.87 o                         
   2   4  13          8.01          4.39         0.43 o                         
  -9   5  13         10.06         14.02         0.91 o                         
  -8   5  13        305.05        344.83         5.65 o                         
  -7   5  13         92.67         95.95         1.80 o                         
  -6   5  13        102.63        107.32         2.12 o                         
  -5   5  13        230.42        237.78         4.68 o                         
  -4   5  13         63.74         55.92         2.23 o                         
  -3   5  13         22.18         21.97         0.96 o                         
  -2   5  13         48.44         46.83         1.39 o                         
  -1   5  13         76.00         75.18         2.45 o                         
   0   5  13         29.02         32.43         1.96 o                         
   1   5  13         33.15         36.04         1.44 o                         
   2   5  13         13.81          6.48         0.81 o                         
  -9   6  13         26.00         24.69         1.58 o                         
  -8   6  13         45.82         44.55         2.11 o                         
  -7   6  13        162.19        162.05         3.87 o                         
  -6   6  13         43.28         42.66         1.57 o                         
  -5   6  13        132.97        137.33         3.39 o                         
  -4   6  13          0.12          0.34         0.31 o                         
  -3   6  13          1.83          3.18         0.45 o                         
  -2   6  13        111.65        106.36         2.42 o                         
  -1   6  13        369.29        366.47         6.59 o                         
   0   6  13          1.59          2.07         0.54 o                         
  -8   7  13         29.21         29.39         1.32 o                         
  -7   7  13         26.43         20.74         0.91 o                         
  -6   7  13          0.13          0.69         0.29 o                         
  -5   7  13         15.93         17.95         1.02 o                         
  -4   7  13         32.30         26.47         1.20 o                         
  -3   7  13         39.24         34.08         2.03 o                         
  -2   7  13         22.33         21.97         1.17 o                         
  -1   7  13         60.92         31.63         1.35 o                         
  -6   8  13         13.42         11.97         1.17 o                         
  -5   8  13         57.52         39.78         1.71 o                         
  -4   8  13          7.15          4.77         0.77 o                         
  -1  -7  14          4.32          4.91         0.95 o                         
   0  -7  14          1.04          2.19         0.58 o                         
   1  -7  14         12.72         10.89         0.94 o                         
   2  -7  14        201.10        231.07        11.45 o                         
   3  -7  14          7.78         10.71         1.08 o                         
  -4  -6  14        249.72        173.58         5.23 o                         
  -3  -6  14         23.04         26.71         1.21 o                         
  -2  -6  14          2.05          3.89         0.53 o                         
  -1  -6  14         34.15         35.85         1.79 o                         
   0  -6  14          0.29          0.37         0.51 o                         
   1  -6  14         61.31         66.72         2.35 o                         
   2  -6  14         31.43         36.49         2.18 o                         
   3  -6  14        104.55        127.26         4.03 o                         
   4  -6  14         86.83         93.96         2.78 o                         
  -5  -5  14          0.58          0.63         0.50 o                         
  -4  -5  14         23.81         24.94         1.54 o                         
  -3  -5  14         12.61         11.69         0.99 o                         
  -2  -5  14        163.17        149.73         3.45 o                         
  -1  -5  14         77.91         83.41         5.47 o                         
   0  -5  14         62.88         60.25         1.96 o                         
   1  -5  14         18.57         19.70         1.00 o                         
   2  -5  14        127.54        124.15         2.73 o                         
   3  -5  14        118.56        134.29         3.35 o                         
   4  -5  14         20.30         18.35         2.06 o                         
   5  -5  14        228.22        240.91         6.91 o                         
  -6  -4  14         53.85         63.89         3.24 o                         
  -5  -4  14          0.32          1.33         0.47 o                         
  -4  -4  14          1.10          1.91         0.68 o                         
  -3  -4  14          2.11          2.42         0.58 o                         
  -2  -4  14          0.20          0.46         0.44 o                         
  -1  -4  14          8.16          9.90         1.02 o                         
   0  -4  14        109.62        132.16         3.17 o                         
   1  -4  14         34.02         35.13         1.44 o                         
   2  -4  14        193.86        204.11         4.38 o                         
   3  -4  14          0.21          0.84         0.42 o                         
   4  -4  14        146.01        155.20         2.89 o                         
   5  -4  14        283.87        236.29        26.24 o                         
  -6  -3  14        365.27        380.74         7.93 o                         
  -5  -3  14         91.40         84.89         2.05 o                         
  -4  -3  14         94.92        105.90         2.27 o                         
  -3  -3  14         30.21         23.23         1.11 o                         
  -2  -3  14        159.96        156.59         3.83 o                         
  -1  -3  14        234.32        251.39         4.05 o                         
   0  -3  14         19.82         23.46         1.13 o                         
   1  -3  14         22.25         23.49         1.13 o                         
   2  -3  14          6.63          6.94         0.54 o                         
   3  -3  14        138.76        144.88         2.91 o                         
   4  -3  14         74.17         80.39         1.80 o                         
   5  -3  14         95.61         78.38         3.60 o                         
  -7  -2  14        110.66        112.66         9.23 o                         
  -6  -2  14         66.77         71.30         1.98 o                         
  -5  -2  14        136.51        127.83         3.41 o                         
  -4  -2  14         38.20         43.44         1.63 o                         
  -3  -2  14        416.55        453.98         5.63 o                         
  -2  -2  14       1384.73       1285.60        10.47 o                         
  -1  -2  14          1.79          1.33         0.39 o                         
   0  -2  14         70.01         69.42         2.16 o                         
   1  -2  14         40.52         52.34         1.45 o                         
   2  -2  14        303.18        333.15         4.70 o                         
   3  -2  14         47.57         56.32         1.55 o                         
   4  -2  14          1.28          2.05         0.34 o                         
   5  -2  14          1.51          4.06         0.39 o                         
  -8  -1  14        147.56        161.60         5.79 o                         
  -7  -1  14        352.27        353.70         7.31 o                         
  -6  -1  14        371.75        380.31         5.29 o                         
  -5  -1  14          0.11          0.87         0.32 o                         
  -4  -1  14         33.43         32.98         1.23 o                         
  -3  -1  14        211.03        204.93         3.17 o                         
  -2  -1  14        146.01        138.29         2.22 o                         
  -1  -1  14         72.41         94.15         1.89 o                         
   0  -1  14        558.82        595.65         6.18 o                         
   1  -1  14        657.45        698.34         9.34 o                         
   2  -1  14          0.92          1.20         0.40 o                         
   3  -1  14          5.73          5.41         0.49 o                         
   4  -1  14        137.16        131.71         3.15 o                         
   5  -1  14          4.68          3.90         0.49 o                         
  -8   0  14         93.52         92.77         1.88 o                         
  -7   0  14        292.83        286.03         5.12 o                         
  -6   0  14        248.53        244.99         3.74 o                         
  -5   0  14         30.17         33.28         1.13 o                         
  -4   0  14         12.76         10.67         0.78 o                         
  -3   0  14         25.48         21.20         0.97 o                         
  -2   0  14        796.41        786.95         7.43 o                         
  -1   0  14         41.61         36.71         1.16 o                         
   0   0  14          0.69          2.28         0.41 o                         
   1   0  14         10.79         11.06         0.69 o                         
   2   0  14        698.67        796.09         9.61 o                         
   3   0  14        362.42        375.21         5.62 o                         
   4   0  14         18.77         17.41         0.83 o                         
  -9   1  14          7.40          6.35         0.60 o                         
  -8   1  14         66.01         72.30         1.61 o                         
  -7   1  14         65.03         71.75         1.87 o                         
  -6   1  14         44.63         46.26         1.52 o                         
  -5   1  14        369.54        369.84         4.34 o                         
  -4   1  14         23.04         21.64         0.93 o                         
  -3   1  14        140.41        142.35         2.41 o                         
  -2   1  14          3.87          3.00         0.44 o                         
  -1   1  14         87.93        103.61         1.91 o                         
   0   1  14        364.95        387.68         4.51 o                         
   1   1  14         45.05         44.90         1.43 o                         
   2   1  14        999.05       1020.88        20.62 o                         
   3   1  14          0.08          1.58         0.37 o                         
   4   1  14          0.42          1.01         0.32 o                         
  -9   2  14        395.63        450.76        11.68 o                         
  -8   2  14         26.52         28.77         1.07 o                         
  -7   2  14          1.84          3.14         0.46 o                         
  -6   2  14          5.00          6.59         0.55 o                         
  -5   2  14         21.35         21.68         0.87 o                         
  -4   2  14          4.57          7.10         0.56 o                         
  -3   2  14         40.79         40.35         1.70 o                         
  -2   2  14         57.16         68.81         1.64 o                         
  -1   2  14        310.65        346.40         4.40 o                         
   0   2  14          1.56          2.87         0.45 o                         
   1   2  14         30.30         27.21         1.14 o                         
   2   2  14        449.04        448.64        16.56 o                         
   3   2  14          2.26          1.97         0.48 o                         
  -9   3  14        111.82        117.04         4.69 o                         
  -8   3  14         51.64         51.49         1.41 o                         
  -7   3  14        694.74        750.25         7.57 o                         
  -6   3  14        406.98        442.46         5.05 o                         
  -5   3  14        943.96       1028.64        11.04 o                         
  -4   3  14          2.82          4.61         0.43 o                         
  -3   3  14        290.90        308.87         4.08 o                         
  -2   3  14        122.71        136.14         3.22 o                         
  -1   3  14          2.37          5.91         0.60 o                         
   0   3  14        248.67        246.49         4.10 o                         
   1   3  14         88.05         93.35         2.31 o                         
   2   3  14        106.90         86.42         1.72 o                         
   3   3  14          6.78          4.69         0.79 o                         
  -9   4  14        426.62        395.57        19.86 o                         
  -8   4  14         46.08         48.30         1.44 o                         
  -7   4  14         27.48         26.87         1.00 o                         
  -6   4  14         85.03         90.59         1.73 o                         
  -5   4  14        920.54        985.55        17.45 o                         
  -4   4  14         16.88         17.66         0.87 o                         
  -3   4  14        143.71        158.35         2.65 o                         
  -2   4  14          8.85          8.64         0.62 o                         
  -1   4  14        340.78        345.41         9.16 o                         
   0   4  14          0.27          1.77         0.68 o                         
   1   4  14         17.21         15.92         0.92 o                         
   2   4  14         79.36         50.82         1.70 o                         
  -9   5  14         10.64          7.25         0.60 o                         
  -8   5  14          2.95          2.30         0.35 o                         
  -7   5  14        968.47       1004.97        19.20 o                         
  -6   5  14         26.05         24.16         0.91 o                         
  -5   5  14        974.07        986.71        10.23 o                         
  -4   5  14         22.64         24.97         1.07 o                         
  -3   5  14        122.76        113.67         2.15 o                         
  -2   5  14        194.74        185.36         3.74 o                         
  -1   5  14          0.20          2.10         0.56 o                         
   0   5  14        206.39        193.92         3.85 o                         
   1   5  14         32.02         21.30         0.91 o                         
  -8   6  14         36.18         29.63         2.12 o                         
  -7   6  14          1.11          2.87         0.48 o                         
  -6   6  14         67.09         66.47         1.81 o                         
  -5   6  14       1058.24       1047.15        27.69 o                         
  -4   6  14        101.51        100.29         3.29 o                         
  -3   6  14         39.58         31.76         1.67 o                         
  -2   6  14          0.82          2.15         0.53 o                         
  -1   6  14          0.10          0.75         0.45 o                         
  -7   7  14        126.05         95.05         3.61 o                         
  -6   7  14         34.44         43.21         3.71 o                         
  -5   7  14         52.48         55.39         2.52 o                         
  -4   7  14          0.72          0.47         0.29 o                         
  -3   7  14         42.23         31.72         1.53 o                         
  -2   7  14         53.44         28.37         1.62 o                         
   0  -7  15         20.48         17.69         1.35 o                         
   1  -7  15        285.54        284.57         7.77 o                         
  -2  -6  15        125.93        138.18         5.36 o                         
  -1  -6  15          7.66          8.73         0.76 o                         
   0  -6  15        167.41        219.01         5.37 o                         
   1  -6  15          4.83         13.14         1.18 o                         
   2  -6  15         81.22         80.91         2.74 o                         
   3  -6  15         95.26        103.08         3.87 o                         
  -4  -5  15        145.24        143.01         3.60 o                         
  -3  -5  15        115.37        116.58         4.06 o                         
  -2  -5  15         69.62         65.80         2.51 o                         
  -1  -5  15        155.55        167.56         4.02 o                         
   0  -5  15         91.83         99.00         2.86 o                         
   1  -5  15        122.84        137.89         3.97 o                         
   2  -5  15         25.20         26.25         1.58 o                         
   3  -5  15         25.07         30.94         1.71 o                         
   4  -5  15        451.75        451.26        11.63 o                         
  -5  -4  15          6.12          8.81         3.49 o                         
  -4  -4  15          0.01          0.50         0.46 o                         
  -3  -4  15         88.22         84.71         2.75 o                         
  -2  -4  15         94.46         90.69         2.72 o                         
  -1  -4  15        387.02        404.84         6.86 o                         
   0  -4  15          1.56          3.69         0.75 o                         
   1  -4  15        103.05        119.57         2.51 o                         
   2  -4  15          0.02          0.54         0.38 o                         
   3  -4  15         35.77         28.83         1.47 o                         
   4  -4  15         23.89         20.11         1.87 o                         
  -6  -3  15        122.89        143.04        10.63 o                         
  -5  -3  15         11.79          9.89         0.75 o                         
  -4  -3  15          2.37          3.90         0.52 o                         
  -3  -3  15        798.50        744.76         9.82 o                         
  -2  -3  15          0.04          1.88         0.51 o                         
  -1  -3  15        183.94        199.55         3.08 o                         
   0  -3  15        100.02        117.91         2.86 o                         
   1  -3  15         93.02         93.70         1.95 o                         
   2  -3  15        342.03        372.01         8.54 o                         
   3  -3  15          0.82          0.71         0.38 o                         
   4  -3  15        417.77        415.73         7.82 o                         
  -7  -2  15        269.02        245.27        16.11 o                         
  -6  -2  15        168.30        167.83         3.37 o                         
  -5  -2  15          8.56         12.99         0.91 o                         
  -4  -2  15         29.18         37.71         1.68 o                         
  -3  -2  15         21.25         30.56         1.22 o                         
  -2  -2  15          1.40          5.20         0.58 o                         
  -1  -2  15          0.87          1.34         0.43 o                         
   0  -2  15          4.64          4.43         0.53 o                         
   1  -2  15          1.37          2.03         0.42 o                         
   2  -2  15         87.07         82.45         2.03 o                         
   3  -2  15          0.49          1.07         0.33 o                         
   4  -2  15        298.35        275.19         5.52 o                         
  -8  -1  15        172.89        135.10         3.47 o                         
  -7  -1  15        257.88        273.73         5.95 o                         
  -6  -1  15         66.05         78.10         2.15 o                         
  -5  -1  15        356.26        372.16         6.06 o                         
  -4  -1  15         37.88         45.45         1.39 o                         
  -3  -1  15        878.95        812.14         7.89 o                         
  -2  -1  15        460.03        455.53         4.95 o                         
  -1  -1  15         19.96         27.04         1.12 o                         
   0  -1  15         38.99         49.24         1.56 o                         
   1  -1  15         51.86         57.12         1.79 o                         
   2  -1  15          1.31          1.22         0.47 o                         
   3  -1  15         25.36         18.49         0.92 o                         
   4  -1  15          3.22          1.72         0.44 o                         
  -8   0  15         27.28         33.13         1.25 o                         
  -7   0  15         47.37         51.76         1.46 o                         
  -6   0  15         18.16         21.58         0.99 o                         
  -5   0  15         63.18         65.73         1.86 o                         
  -4   0  15         10.05         13.87         1.33 o                         
  -3   0  15         11.59          9.70         0.68 o                         
  -2   0  15         18.30         27.36         1.13 o                         
  -1   0  15         12.81         13.18         0.76 o                         
   0   0  15        939.84        981.59        10.30 o                         
   1   0  15        186.43        195.49         3.59 o                         
   2   0  15        128.43        140.54         2.99 o                         
   3   0  15          7.14          5.16         0.61 o                         
  -8   1  15          1.82          4.15         0.54 o                         
  -7   1  15         50.98         55.74         1.72 o                         
  -6   1  15          0.13          0.62         0.35 o                         
  -5   1  15          5.08          6.62         0.59 o                         
  -4   1  15        262.31        260.68         4.09 o                         
  -3   1  15        169.26        172.54         3.12 o                         
  -2   1  15          8.81          8.37         0.69 o                         
  -1   1  15        197.56        210.30         2.81 o                         
   0   1  15         47.84         46.32         1.49 o                         
   1   1  15          2.02          4.86         0.52 o                         
   2   1  15         21.67         24.41         1.21 o                         
   3   1  15        124.30        115.89         3.16 o                         
  -8   2  15         83.75         95.32         2.54 o                         
  -7   2  15          1.78          4.38         0.46 o                         
  -6   2  15        626.35        654.20         6.10 o                         
  -5   2  15        104.53        111.75         1.89 o                         
  -4   2  15        141.63        148.24         2.35 o                         
  -3   2  15          9.14          8.39         0.68 o                         
  -2   2  15         16.81         16.37         0.88 o                         
  -1   2  15          1.02          3.43         0.43 o                         
   0   2  15        110.62        115.91         2.37 o                         
   1   2  15        398.17        380.63         5.45 o                         
   2   2  15         92.33         77.82         1.97 o                         
  -8   3  15         11.08         11.45         1.01 o                         
  -7   3  15        174.86        196.06         3.69 o                         
  -6   3  15         42.92         42.58         1.05 o                         
  -5   3  15        555.81        575.27         6.35 o                         
  -4   3  15         59.62         64.54         1.50 o                         
  -3   3  15          0.81          1.48         0.38 o                         
  -2   3  15         26.06         27.35         1.02 o                         
  -1   3  15         69.04         74.55         2.22 o                         
   0   3  15          7.07          8.64         0.70 o                         
   1   3  15        146.00        138.77         2.83 o                         
   2   3  15         21.41         17.74         1.05 o                         
  -8   4  15        120.58        121.32         2.71 o                         
  -7   4  15          0.01          0.76         0.34 o                         
  -6   4  15        210.66        213.29         3.47 o                         
  -5   4  15         98.10        110.52         2.27 o                         
  -4   4  15         27.05         31.01         1.41 o                         
  -3   4  15        124.76        130.50         2.33 o                         
  -2   4  15          9.42          7.86         0.59 o                         
  -1   4  15         10.99          8.40         0.71 o                         
   0   4  15        168.15        168.26         4.78 o                         
   1   4  15          7.63          9.62         0.79 o                         
  -8   5  15         81.12         64.95         2.75 o                         
  -7   5  15         45.47         42.16         1.37 o                         
  -6   5  15        946.87        933.05         9.99 o                         
  -5   5  15         16.79         17.12         0.86 o                         
  -4   5  15          1.30          2.01         0.37 o                         
  -3   5  15        336.68        335.22         5.68 o                         
  -2   5  15          0.03          0.61         0.51 o                         
  -1   5  15          1.25          2.75         0.53 o                         
   0   5  15         39.52         21.48         1.44 o                         
  -7   6  15         77.75         58.40         1.93 o                         
  -6   6  15          0.46          0.78         0.44 o                         
  -5   6  15         69.12         60.83        11.84 o                         
  -4   6  15         40.92         48.22         2.07 o                         
  -3   6  15          0.20          3.50         0.63 o                         
  -2   6  15          0.26          0.36         0.28 o                         
  -1  -6  16         64.85         54.95         2.30 o                         
   0  -6  16         25.24         22.15         1.62 o                         
   1  -6  16         79.17        100.68         3.74 o                         
  -3  -5  16         63.69         59.94         3.02 o                         
  -2  -5  16         40.86         45.57         3.13 o                         
  -1  -5  16         28.57         21.06         0.96 o                         
   0  -5  16        419.56        501.82        17.79 o                         
   1  -5  16        181.40        189.90        19.06 o                         
   2  -5  16         32.24         40.07         2.48 o                         
  -5  -4  16         23.36         22.91         1.53 o                         
  -4  -4  16         48.74         45.15         5.81 o                         
  -3  -4  16         54.44         51.76         1.67 o                         
  -2  -4  16         29.84         34.93         2.30 o                         
  -1  -4  16        196.95        215.74         5.24 o                         
   0  -4  16         60.54         65.29         1.79 o                         
   1  -4  16         28.41         30.36         1.04 o                         
   2  -4  16        150.88        184.39         4.65 o                         
   3  -4  16          5.72          7.10         0.80 o                         
  -6  -3  16          0.69          0.47         0.22 o                         
  -5  -3  16         22.78         23.91         1.39 o                         
  -4  -3  16         15.63         13.45         0.73 o                         
  -3  -3  16          4.75          4.55         0.46 o                         
  -2  -3  16        267.77        296.27         5.15 o                         
  -1  -3  16         46.13         57.00         2.16 o                         
   0  -3  16          0.60          2.06         0.35 o                         
   1  -3  16         84.80        103.22         2.51 o                         
   2  -3  16        149.03        158.97         3.25 o                         
   3  -3  16          6.24          4.93         0.57 o                         
  -6  -2  16         90.09         90.16         2.28 o                         
  -5  -2  16         62.26         74.06         2.37 o                         
  -4  -2  16         37.73         33.60         1.21 o                         
  -3  -2  16        194.03        181.95         3.41 o                         
  -2  -2  16          5.44          4.35         0.58 o                         
  -1  -2  16        106.45        122.00         2.70 o                         
   0  -2  16         82.91         85.81         1.96 o                         
   1  -2  16          6.10         10.28         0.75 o                         
   2  -2  16        151.68        176.11         3.48 o                         
   3  -2  16          7.13         12.58         2.43 o                         
  -7  -1  16         99.84         96.50         3.42 o                         
  -6  -1  16          3.55          4.59         0.54 o                         
  -5  -1  16          0.02          0.97         0.32 o                         
  -4  -1  16         24.76         30.25         1.37 o                         
  -3  -1  16         32.34         35.11         1.13 o                         
  -2  -1  16         31.70         35.91         1.43 o                         
  -1  -1  16          6.72          5.10         0.57 o                         
   0  -1  16         25.75         25.59         1.14 o                         
   1  -1  16        432.61        503.38         7.03 o                         
   2  -1  16        151.69        155.31         3.63 o                         
   3  -1  16          8.19          5.96         0.72 o                         
  -7   0  16          1.53          2.56         0.36 o                         
  -6   0  16         13.80         16.24         0.87 o                         
  -5   0  16        120.79        133.79         3.47 o                         
  -4   0  16         69.75         74.71         1.50 o                         
  -3   0  16         53.30         59.77         1.42 o                         
  -2   0  16        150.18        143.47         2.37 o                         
  -1   0  16        177.55        194.81         3.01 o                         
   0   0  16        161.26        165.60         3.04 o                         
   1   0  16         82.80         97.53         2.36 o                         
   2   0  16        188.99        174.47         5.58 o                         
   3   0  16        102.66         64.58         2.70 o                         
  -8   1  16         94.97         81.76         5.18 o                         
  -7   1  16         27.80         25.93         1.17 o                         
  -6   1  16        318.40        328.49         9.03 o                         
  -5   1  16          8.23          8.51         0.62 o                         
  -4   1  16         10.64         13.68         0.85 o                         
  -3   1  16         30.87         36.74         1.46 o                         
  -2   1  16         97.55        105.84         1.89 o                         
  -1   1  16         89.91         89.28         1.77 o                         
   0   1  16          0.70          2.22         0.53 o                         
   1   1  16        756.89        740.92        10.25 o                         
   2   1  16        236.64        208.21         4.38 o                         
  -8   2  16         14.18         10.27         0.76 o                         
  -7   2  16          7.71          7.92         0.57 o                         
  -6   2  16        146.52        163.09         3.22 o                         
  -5   2  16         48.78         59.50         1.36 o                         
  -4   2  16        157.68        185.31         3.12 o                         
  -3   2  16         53.31         58.99         1.52 o                         
  -2   2  16        153.14        138.71         2.40 o                         
  -1   2  16         27.08         26.04         1.01 o                         
   0   2  16         42.07         41.02         1.38 o                         
   1   2  16        154.97        145.30         3.30 o                         
  -8   3  16          1.81          2.60         0.65 o                         
  -7   3  16        171.41        173.29         3.17 o                         
  -6   3  16        151.73        171.60         3.85 o                         
  -5   3  16         15.38         16.93         0.89 o                         
  -4   3  16          4.19          4.77         0.48 o                         
  -3   3  16        108.95        125.23         2.19 o                         
  -2   3  16         46.34         51.39         1.22 o                         
  -1   3  16         81.54         73.85         2.12 o                         
   0   3  16         12.61         12.50         0.89 o                         
   1   3  16          3.95          2.25         0.63 o                         
  -7   4  16        438.47        417.93        11.66 o                         
  -6   4  16         61.68         61.32         2.77 o                         
  -5   4  16         47.28         46.57         2.74 o                         
  -4   4  16        102.23        120.74         5.02 o                         
  -3   4  16         41.24         47.74         1.59 o                         
  -2   4  16          0.26          0.18         0.23 o                         
  -1   4  16         13.97         14.98         2.12 o                         
   0   4  16         22.76         12.60         0.65 o                         
  -7   5  16        232.22        190.88        15.21 o                         
  -6   5  16         57.67         57.38         2.06 o                         
  -5   5  16         19.48         20.74         0.96 o                         
  -4   5  16         23.41         21.21         0.95 o                         
  -3   5  16          0.56          2.72         0.36 o                         
  -2   5  16          0.58          1.08         0.59 o                         
  -5   6  16        237.20        140.25         4.56 o                         
  -1  -5  17         69.56         80.04         3.06 o                         
   0  -5  17         60.75         61.66         2.61 o                         
  -4  -4  17          0.41          1.26         0.36 o                         
  -3  -4  17         16.39         16.36         0.82 o                         
  -2  -4  17         31.81         29.93         3.53 o                         
  -1  -4  17        108.07        127.96         3.69 o                         
   0  -4  17          3.57          2.01         0.40 o                         
   1  -4  17         49.82         41.05         1.32 o                         
  -5  -3  17        150.66        146.13         4.73 o                         
  -4  -3  17        120.83        127.36         4.91 o                         
  -3  -3  17         31.58         33.03         1.74 o                         
  -2  -3  17         66.25         56.52         2.87 o                         
  -1  -3  17          0.18          1.46         0.60 o                         
   0  -3  17        154.15        165.58         3.22 o                         
   1  -3  17        149.42        190.07        13.18 o                         
   2  -3  17        201.07        185.19         4.19 o                         
  -5  -2  17        159.19        150.84         7.68 o                         
  -4  -2  17         80.23         95.35         2.52 o                         
  -3  -2  17         98.88        107.52         2.89 o                         
  -2  -2  17          2.40          2.44         0.40 o                         
  -1  -2  17        167.95        167.04         3.66 o                         
   0  -2  17        187.01        206.02         2.89 o                         
   1  -2  17        126.59        106.89         9.37 o                         
   2  -2  17         74.74         71.20         2.31 o                         
  -6  -1  17        616.70        671.44        14.68 o                         
  -5  -1  17         64.99         75.02         2.06 o                         
  -4  -1  17          0.49          0.60         0.27 o                         
  -3  -1  17        569.94        565.64        15.82 o                         
  -2  -1  17          3.01          4.73         0.58 o                         
  -1  -1  17         42.42         36.84         1.15 o                         
   0  -1  17        105.07         93.13         2.11 o                         
   1  -1  17         61.12         65.86         1.80 o                         
   2  -1  17        477.12        370.67        12.06 o                         
  -7   0  17         86.07         71.82         3.36 o                         
  -6   0  17          0.13          0.93         0.35 o                         
  -5   0  17        122.81        130.76         2.21 o                         
  -4   0  17        418.79        474.86         9.67 o                         
  -3   0  17         52.61         57.44         1.28 o                         
  -2   0  17        374.78        377.63         9.07 o                         
  -1   0  17         62.84         61.72         1.60 o                         
   0   0  17          1.40          1.52         0.43 o                         
   1   0  17        450.52        402.92        13.98 o                         
  -7   1  17         26.11         22.16         0.89 o                         
  -6   1  17        269.08        313.57        10.71 o                         
  -5   1  17         46.88         46.41         1.35 o                         
  -4   1  17        279.54        280.20         6.62 o                         
  -3   1  17        568.73        580.06        11.71 o                         
  -2   1  17        513.19        544.57         7.32 o                         
  -1   1  17          4.47          4.06         0.41 o                         
   0   1  17        154.84        149.16         4.36 o                         
   1   1  17         63.73         54.43         4.68 o                         
  -7   2  17         20.93         17.53         0.61 o                         
  -6   2  17        512.38        511.40        10.75 o                         
  -5   2  17          3.75          3.86         0.42 o                         
  -4   2  17         43.01         55.33         1.49 o                         
  -3   2  17        401.01        416.42         5.21 o                         
  -2   2  17         31.65         30.47         0.89 o                         
  -1   2  17          1.91          1.86         0.36 o                         
   0   2  17        326.49        294.58        24.53 o                         
  -7   3  17          2.50          3.50         0.37 o                         
  -6   3  17          3.51          2.18         0.42 o                         
  -5   3  17        267.84        299.86         6.78 o                         
  -4   3  17         61.13         62.06         1.84 o                         
  -3   3  17          6.88          6.81         0.47 o                         
  -2   3  17          1.58          2.86         0.39 o                         
  -6   4  17          0.54          0.89         0.36 o                         
  -5   4  17          1.97          4.89         0.48 o                         
  -4   4  17         11.60          7.91         0.57 o                         
  -3   4  17        359.68        239.55         5.11 o                         
  -2   4  17          0.48          0.41         0.41 o                         
  -3  -3  18         14.36         12.35         0.92 o                         
  -2  -3  18        170.62        199.49        10.59 o                         
  -1  -3  18         51.26         38.26         1.57 o                         
   0  -3  18        174.91        191.13         5.91 o                         
  -4  -2  18         31.49         31.27         1.27 o                         
  -3  -2  18        204.08        222.01        33.72 o                         
  -2  -2  18         14.17         15.84         1.16 o                         
  -1  -2  18          3.27          4.25         0.53 o                         
  -5  -1  18        303.36        307.97         5.76 o                         
  -4  -1  18          2.68          3.16         0.33 o                         
  -3  -1  18         17.38         21.75         1.12 o                         
  -2  -1  18        214.37        253.87         7.21 o                         
  -1  -1  18          3.02          0.68         0.28 o                         
   0  -1  18        146.39        119.56         3.11 o                         
  -5   0  18          8.16         14.28         0.98 o                         
  -4   0  18         53.60         57.72         2.08 o                         
  -3   0  18        387.14        420.35         8.30 o                         
  -2   0  18         36.65         45.60         2.70 o                         
  -1   0  18          1.95          1.72         0.34 o                         
   0   0  18         24.08         16.81         1.02 o                         
  -6   1  18         26.14         19.76         1.40 o                         
  -5   1  18        105.01        118.82         4.66 o                         
  -4   1  18         38.37         35.18         1.59 o                         
  -3   1  18         31.05         32.27         2.68 o                         
  -2   1  18          0.78          1.29         0.38 o                         
  -1   1  18        105.67         93.83         3.63 o                         
  -6   2  18         15.23         14.31         1.17 o                         
  -5   2  18         45.32         49.84         1.74 o                         
  -4   2  18         38.19         36.11         1.13 o                         
  -3   2  18          4.03          8.15         0.57 o                         
  -2   2  18        122.22        123.68         6.51 o                         
  -1   2  18          0.04          0.16         0.22 o                         
  -5   3  18          0.26          1.52         0.24 o                         
  -4   3  18         81.85         59.73         1.78 o                         
  -3   3  18          6.19          4.91         0.72 o                         
                                                                                
